# Supplementary material for: A combinatorial native MS and LC-MS/MS approach reveals high intrinsic phosphorylation of human Tau but minimal levels of other key modifications
Source: J Biol Chem. 2021 Jan 13;295(52):18213–25. doi: 10.1074/jbc.RA120.015882 (PMC7939451; doi:10.1074/jbc.RA120.015882)
Supplement: Supplementary file 1 [file mmc1.zip]

Archive with 2 entries (2 files):
- 163274_2_supp_614767_qjgjjj.xlsx
- 163274_2_supp_618584_qjsyqq.docx
