# Supplementary material for: A combinatorial native MS and LC-MS/MS approach reveals high intrinsic phosphorylation of human Tau but minimal levels of other key modifications
Source: J Biol Chem. 2021 Jan 13;295(52):18213–25. doi: 10.1074/jbc.RA120.015882 (PMC7939451; doi:10.1074/jbc.RA120.015882)
Supplement: Supplementary file 1 [file mmc1.zip › 163274_2_supp_614767_qjgjjj.xlsx]

## Sheet: Table S1 Legend
	Table S1. Phosphorylation sites on Tau protein identified by LC-MS/MS. Tau proteins (fractions P0-Tau, Pm-Tau, Ph-Tau and neuronal TauA152T) were proteolytically digested with trypsin. Peptide mixtures were analyzed by LC-MS on a Q Exactive mass spectrometer using HCD for peptide fractionation. MS raw data were analyzed using MaxQuant/Andromeda (version 1.5.5.1). Data presented in this table were…
	Column Header	Description
	Evidence id	Unique identifier given by MaxQuant for each entry in the "evidence.txt" output file
	Modifications	Post-translational modifications contained within the identified peptide sequence
	Modified sequence	Sequence of identified peptides
	Protein	Uniprot Id of the protein of which the peptide was identified
	Start peptide	Start position of peptide within protein
	End peptide	End position of peptide within protein
	Missed cleavages	Number of missed cleavages potentially cleavable by trypsin
	Sample	Fraction of Tau protein
	PEP	Posterior error probability of the peptide identification
	Phospho (STY) Localization Probabilities	Sequence of the identified peptide including phosphorylation localization probablilities
	Positions (Probability >0.75)	Positions of phosphosite within the sequence of the identified peptide
	Phospho (STY)	Number of phosphosites present within the identified peptide sequence
	MS/MS m/z	Mass-to-charge ratio of the precursor ion used for fragmentation
	Charge	Charge-state of the precursor ion
	m/z	Mass-to-charge ratio of the precursor ion
	Mass	Predicted monoisotopic mass of the identifed peptide sequence
	Intensity	Summed MS1 intensity of all isotopic clusters assigned to the identified peptide sequence
	Raw file	Rawfile of LC-MS/MS replicate experiment
	Score	Andromeda score for the best MS/MS spectrum assigned
	Mass Error [ppm]	Mass error of precursor ion m/z based on predicted monoisotopic mass in parts per million
	Retention time	Retention time in minutes in the elution profile of the precursor ion
	Retention length	Total retention time of the peak
	Number of isotopic peaks	Number of the MS1 isotopic peaks
	MS/MS Count	Number of sequencing events for this identification
	MS/MS Scan Number	Scan number of the MS/MS spectrum assigned

## Sheet: (A) Tau Phosphosites
Peptide No.	Residues	P-Site	Antibody against P-epitope	Peptide sequences
1	6-24	T17		QEFEVMEDHAGTYGLGDRK
2	25-44	T39		DQGGYTMHQDQEGDTDAGLK
3	24-67	S46		KDQGGYTMHQDQEGDTDAGLKESPLQTPTEDGSEEPGSETSDAK
4	24-67	T50		KDQGGYTMHQDQEGDTDAGLKESPLQTPTEDGSEEPGSETSDAK
5	45-67	T52		ESPLQTPTEDGSEEPGSETSDAK
6	45-67	S61		ESPLQTPTEDGSEEPGSETSDAK
7	68-87	T71		STPTAEDVTAPLVDEGAPGK
8	68-87	T76		STPTAEDVTAPLVDEGAPGK
9	88-126	T111		QAAAQPHTEIPEGTTAEEAGIGDTPSLEDEAAGHVTQAR
10	127-143	S131		MVSKSKDGTGSDDKKAK
11	164-174	T169		GQANATRIPAK
12	171-194	T175		IPAKTPPAPKTPPSSGEPPKSGDR
13	175-194	T181	AT270	TPPAPKTPPSSGEPPKSGDR
14	175-194	S184		TPPAPKTPPSSGEPPKSGDR
15	175-194	S185		TPPAPKTPPSSGEPPKSGDR
16	195-209	S199		SGYSSPGSPGTPGSR
17	195-209	S202	AT8	SGYSSPGSPGTPGSR
18	195-221	T205	AT8	SGYSSPGSPGTPGSRSRTPSLPTPPTR
19	195-221	S208		SGYSSPGSPGTPGSRSRTPSLPTPPTR
20	210-224	S210		SRTPSLPTPPTREPK
21	210-221	T212	AT100	SRTPSLPTPPTR
22	212-221	S214	AT100	TPSLPTPPTR
23	212-224	T217		TPSLPTPPTREPK
24	226-240	T231	AT180	VAVVRTPPKSPSSAK
25	226-242	S235		VAVVRTPPKSPSSAKSR
26	225-240	S237		KVAVVRTPPKSPSSAK
27	225-242	S238		KVAVVRTPPKSPSSAKSR
28	243-254	T245		LQTAPVPMPDLK
29	255-267	S258		NVKSKIGSTENLK
30	260-267	S262	12E8	IGSTENLK
31	281-290	S285		KLDLSNVQSK
32	281-290	S289		KLDLSNVQSK
33	291-317	S293		CGSKDNIKHVPGGGSVQIVYKPVDLSK
34	299-317	S305		HVPGGGSVQIVYKPVDLSK
35	299-321	S316		HVPGGGSVQIVYKPVDLSKVTSK
36	318-340	S320		VTSKCGSLGNIHHKPGGGQVEVK
37	322-343	S324		CGSLGNIHHKPGGGQVEVKSEK
38	350-370	S352		VQSKIGSLDNITHVPGGGNKK
39	354-370	S356	12E8	IGSLDNITHVPGGGNKK
40	370-379	T373		KIETHKLTFR
41	370-383	T377		KIETHKLTFRENAK
42	384-406	S396	PHF1	AKTDHGAEIVYKSPVVSGDTSPR
43	386-406	S400		TDHGAEIVYKSPVVSGDTSPR
44	384-406	T403		AKTDHGAEIVYKSPVVSGDTSPR
45	396-406	S404	PHF1	SPVVSGDTSPR
46	407-438	S413		HLSNVSSTGSIDMVDSPQLATLADEVSASLAK
47	407-438	T414		HLSNVSSTGSIDMVDSPQLATLADEVSASLAK
48	407-438	S416		HLSNVSSTGSIDMVDSPQLATLADEVSASLAK
49	407-438	S422		HLSNVSSTGSIDMVDSPQLATLADEVSASLAK
50	407-438	S433		HLSNVSSTGSIDMVDSPQLATLADEVSASLAK
51	407-438	S435		HLSNVSSTGSIDMVDSPQLATLADEVSASLAK

## Sheet: (B) Tau Phosphopeptides
Evidence id	Modified sequence	Start peptide	End peptide	Missed cleavages	Sample	PEP	Phospho (STY) Localization Probabilities	Positions (Probability >0.75)	Phospho (STY)	MS/MS m/z	Charge	m/z	Mass	Intensity	Raw file	MS/MS Scan Number
16836	_QEFEVMEDHAGT(ph)YGLGDR_	6	23	0	Ph	0.00026041	QEFEVMEDHAGT(1)YGLGDR	T17	1	712.293	3	711.958	2132.85	62550000	QEplus019909	9861
16838	_QEFEVMEDHAGT(ph)YGLGDR_	6	23	0	Ph	0.0077075	QEFEVMEDHAGT(1)YGLGDR	T17	1	712.292	3	711.958	2132.85	27052000	QEplus021452	9475
16837	_QEFEVMEDHAGT(ph)YGLGDR_	6	23	0	Ph	1.077e-90	QEFEVMEDHAGT(1)YGLGDR	T17	1	1067.94	2	1067.43	2132.85	20247000	QEplus019909	9865
16940	_QEFEVMEDHAGT(ph)YGLGDRK_	6	24	1	Ph	1.4093e-14	QEFEVMEDHAGT(1)YGLGDRK	T17	1	754.99	3	754.656	2260.95	53063000	QEplus019909	9017
16941	_QEFEVMEDHAGT(ph)YGLGDRK_	6	24	1	Ph	1.2941e-10	QEFEVMEDHAGT(1)YGLGDRK	T17	1	755.325	3	754.656	2260.95	49625000	QEplus021452	8700
10918	_KDQGGYTMHQDQEGDTDAGLKES(ph)PLQTPTEDGSEEPGSETSDAK_	24	67	2	Ph	2.9863e-25	KDQGGYTMHQDQEGDTDAGLKES(1)PLQTPTEDGSEEPGSETSDAK	S46	1	1188.01	4	1187.25	4744.97	651660000	QEplus019909	7314
10923	_KDQGGYTMHQDQEGDTDAGLKES(ph)PLQTPTEDGSEEPGSETSDAK_	24	67	2	Pm	0.00032799	KDQGGYTMHQDQEGDTDAGLKES(0.432)PLQT(0.432)PT(0.136)EDGSEEPGSETSDAK		1	950.603	5	950.002	4744.97	372490000	QEplus021449	6829
10921	_KDQGGYTMHQDQEGDTDAGLKESPLQT(ph)PTEDGSEEPGSETSDAK_	24	67	2	Ph	4.5256e-84	KDQGGYTMHQDQEGDTDAGLKESPLQT(1)PTEDGSEEPGSETSDAK	T50	1	1188	4	1187.25	4744.97	309680000	QEplus019909	7511
10920	_KDQGGYTMHQDQEGDTDAGLKES(ph)PLQTPTEDGSEEPGSETSDAK_	24	67	2	Ph	2.2083e-24	KDQGGYTMHQDQEGDTDAGLKES(1)PLQTPTEDGSEEPGSETSDAK	S46	1	950.603	5	950.002	4744.97	158670000	QEplus019909	7343
10919	_KDQGGYTMHQDQEGDTDAGLKES(ph)PLQTPTEDGSEEPGSETSDAK_	24	67	2	Ph	2.3679e-137	KDQGGYTMHQDQEGDTDAGLKES(1)PLQTPTEDGSEEPGSETSDAK	S46	1	1583.34	3	1582.66	4744.97	117130000	QEplus019909	7322
10926	_KDQGGYTMHQDQEGDTDAGLKESPLQTPT(ph)EDGSEEPGSETSDAK_	24	67	2	Ph	1.3745e-07	KDQGGYTMHQDQEGDTDAGLKES(0.001)PLQT(0.17)PT(0.819)EDGS(0.01)EEPGSETSDAK	T52	1	1187.75	4	1187.25	4744.97	73818000	QEplus021452	7397
10924	_KDQGGYTMHQDQEGDTDAGLKESPLQTPTEDGSEEPGS(ph)ETSDAK_	24	67	2	Pm	5.1687e-05	KDQGGYTMHQDQEGDTDAGLKES(0.024)PLQT(0.102)PT(0.024)EDGS(0.228)EEPGS(0.552)ET(0.052)S(0.018)DAK		1	1187.75	4	1187.25	4744.97	53863000	QEplus021449	7139
10922	_KDQGGYTMHQDQEGDTDAGLKES(ph)PLQTPTEDGSEEPGSETSDAK_	24	67	2	Ph	2.5445e-136	KDQGGYTMHQDQEGDTDAGLKES(0.741)PLQT(0.258)PT(0.001)EDGSEEPGSETSDAK		1	1583.67	3	1582.66	4744.97	50158000	QEplus019909	7514
3731	_DQGGYTMHQDQEGDT(ph)DAGLK_	25	44	0	Ph	1.2972e-20	DQGGYTMHQDQEGDT(1)DAGLK	T39	1	749.629	3	749.295	2244.86	62894000	QEplus019909	6476
5548	_ESPLQT(ph)PTEDGSEEPGSETSDAK_	45	67	0	Ph	1.1159e-07	ES(0.007)PLQT(0.985)PT(0.008)EDGSEEPGSETSDAK	T50	1	824.672	3	824.338	2469.99	219070000	QEplus019909	6950
5551	_ESPLQT(ph)PTEDGSEEPGSETSDAK_	45	67	0	Ph	2.9439e-07	ES(0.037)PLQT(0.932)PT(0.031)EDGSEEPGSETSDAK	T50	1	824.672	3	824.338	2469.99	167560000	QEplus021452	6676
5549	_ESPLQTPT(ph)EDGSEEPGSETSDAK_	45	67	0	Ph	6.7188e-40	ESPLQT(0.001)PT(0.999)EDGSEEPGSETSDAK	T52	1	1236.51	2	1236	2469.99	112230000	QEplus019909	7146
5550	_ESPLQTPTEDGSEEPGS(ph)ETSDAK_	45	67	0	Ph	0.00012378	ESPLQTPTEDGSEEPGS(0.729)ET(0.192)S(0.079)DAK		1	824.672	3	824.338	2469.99	79752000	QEplus019909	7259
5552	_ESPLQT(ph)PTEDGSEEPGSETSDAK_	45	67	0	Ph	1.2612e-21	ESPLQT(0.916)PT(0.084)EDGSEEPGSETSDAK	T50	1	1236.51	2	1236	2469.99	47287000	QEplus021452	6692
5553	_ESPLQTPTEDGSEEPGS(ph)ETSDAK_	45	67	0	Ph	0.0024011	ESPLQTPTEDGS(0.007)EEPGS(0.722)ET(0.195)S(0.076)DAK		1	824.672	3	824.338	2469.99	33529000	QEplus021452	6980
5547	_ESPLQT(ph)PTEDGSEEPGSETSDAK_	45	67	0	Ph	5.4789e-31	ESPLQT(0.996)PT(0.004)EDGSEEPGSETSDAK	T50	1	1236.51	2	1236	2469.99	27646000	QEplus019909	6774
5546	_ESPLQTPTEDGSEEPGS(ph)ETSDAK_	45	67	0	Pm	1.7455e-39	ESPLQTPTEDGSEEPGS(0.99)ET(0.008)S(0.002)DAK	S61	1	1236.51	2	1236	2469.99	24306000	QEplus019907	7339
5560	_ESPLQTPTEDGSEEPGSETS(ph)DAKSTPTAEDVTAPLVDEGAPGK_	45	87	1	Ph	0.0042228	ESPLQTPTEDGSEEPGS(0.019)ET(0.101)S(0.259)DAKS(0.259)T(0.259)PT(0.101)AEDVT(0.003)APLVDEGAPGK		1	1102.99	4	1102.49	4405.93	1969000000	QEplus019909	9991
5564	_ESPLQT(ph)PTEDGSEEPGSETSDAKS(ph)TPTAEDVTAPLVDEGAPGK_	45	87	1	Ph	3.009e-13	ES(0.068)PLQT(0.923)PT(0.009)EDGSEEPGSET(0.002)S(0.008)DAKS(0.544)T(0.358)PT(0.088)AEDVTAPLVDEGAPGK	T50	2	1496.97	3	1496.31	4485.9	50001000	QEplus019909	10061
20667	_S(ph)TPTAEDVTAPLVDEGAPGK_	68	87	0	Ph	4.0458e-05	S(0.5)T(0.5)PT(0.001)AEDVTAPLVDEGAPGK		1	1018.47	2	1017.97	2033.92	1716100000	QEplus019909	9794
20666	_S(ph)TPTAEDVTAPLVDEGAPGK_	68	87	0	Ph	2.4212e-05	S(0.457)T(0.457)PT(0.087)AEDVTAPLVDEGAPGK		1	678.981	3	678.98	2033.92	637310000	QEplus019909	9681
20671	_S(ph)TPTAEDVTAPLVDEGAPGK_	68	87	0	Ph	9.0563e-09	S(0.499)T(0.499)PT(0.002)AEDVTAPLVDEGAPGK		1	1018.47	2	1017.97	2033.92	156690000	QEplus021452	9264
20669	_STPTAEDVT(ph)APLVDEGAPGK_	68	87	0	Ph	8.7235e-14	STPTAEDVT(1)APLVDEGAPGK	T76	1	1018.47	2	1017.97	2033.92	146060000	QEplus021452	8554
20661	_ST(ph)PTAEDVTAPLVDEGAPGK_	68	87	0	Pm	9.8859e-20	S(0.295)T(0.704)PTAEDVTAPLVDEGAPGK		1	1018.47	2	1017.97	2033.92	142180000	QEplus019907	9818
20672	_S(ph)TPTAEDVTAPLVDEGAPGK_	68	87	0	Ph	0.00033787	S(0.451)T(0.451)PT(0.099)AEDVTAPLVDEGAPGK		1	679.316	3	678.98	2033.92	122040000	QEplus021452	9266
20663	_STPTAEDVT(ph)APLVDEGAPGK_	68	87	0	Ph	3.8877e-15	STPTAEDVT(1)APLVDEGAPGK	T76	1	1018.46	2	1017.97	2033.92	104830000	QEplus019909	8901
20668	_S(ph)TPTAEDVTAPLVDEGAPGK_	68	87	0	Pm	1.885e-05	S(0.493)T(0.493)PT(0.014)AEDVTAPLVDEGAPGK		1	1018.47	2	1017.97	2033.92	37767000	QEplus021449	8995
20662	_S(ph)TPTAEDVTAPLVDEGAPGK_	68	87	0	Pm	0.00025485	S(0.448)T(0.448)PT(0.104)AEDVTAPLVDEGAPGK		1	678.979	3	678.98	2033.92	33907000	QEplus019907	9855
20665	_STPT(ph)AEDVTAPLVDEGAPGK_	68	87	0	Ph	0.0023647	S(0.058)T(0.058)PT(0.884)AEDVTAPLVDEGAPGK	T71	1	1018.47	2	1017.97	2033.92	28937000	QEplus019909	9500
16498	_QAAAQPHTEIPEGTTAEEAGIGDT(ph)PSLEDEAAGHVTQAR_	88	126	0	Ph	1.0698e-51	QAAAQPHTEIPEGTTAEEAGIGDT(0.977)PS(0.023)LEDEAAGHVTQAR	T111	1	1010.21	4	1009.71	4034.81	6758200000	QEplus021452	8527
16492	_QAAAQPHTEIPEGTTAEEAGIGDT(ph)PSLEDEAAGHVTQAR_	88	126	0	Ph	4.23e-41	QAAAQPHTEIPEGTTAEEAGIGDT(0.969)PS(0.031)LEDEAAGHVTQAR	T111	1	1010.21	4	1009.71	4034.81	2723700000	QEplus019909	8811
16499	_QAAAQPHTEIPEGTTAEEAGIGDT(ph)PSLEDEAAGHVTQAR_	88	126	0	Ph	1.3408e-14	QAAAQPHTEIPEGTTAEEAGIGDT(0.945)PS(0.055)LEDEAAGHVTQAR	T111	1	808.37	5	807.97	4034.81	773440000	QEplus021452	8567
16496	_QAAAQPHTEIPEGTTAEEAGIGDT(ph)PSLEDEAAGHVTQAR_	88	126	0	Pm	8.1374e-26	QAAAQPHTEIPEGTTAEEAGIGDT(0.993)PS(0.007)LEDEAAGHVTQAR	T111	1	1010.46	4	1009.71	4034.81	564550000	QEplus021449	8233
16493	_QAAAQPHTEIPEGTTAEEAGIGDT(ph)PSLEDEAAGHVTQAR_	88	126	0	Ph	1.7416e-197	QAAAQPHTEIPEGTTAEEAGIGDT(1)PSLEDEAAGHVTQAR	T111	1	1346.61	3	1345.94	4034.81	462830000	QEplus019909	8822
16500	_QAAAQPHTEIPEGTTAEEAGIGDT(ph)PSLEDEAAGHVTQAR_	88	126	0	Ph	6.1985e-41	QAAAQPHTEIPEGTTAEEAGIGDT(1)PSLEDEAAGHVTQAR	T111	1	1346.28	3	1345.94	4034.81	409490000	QEplus021452	8571
16494	_QAAAQPHTEIPEGTTAEEAGIGDT(ph)PSLEDEAAGHVTQAR_	88	126	0	Ph	5.5759e-20	QAAAQPHTEIPEGTTAEEAGIGDT(0.96)PS(0.04)LEDEAAGHVTQAR	T111	1	808.371	5	807.97	4034.81	356700000	QEplus019909	8823
16502	_QAAAQPHTEIPEGTTAEEAGIGDT(ph)PSLEDEAAGHVTQAR_	88	126	0	Ph	3.2889e-07	QAAAQPHTEIPEGT(0.001)T(0.001)AEEAGIGDT(0.874)PS(0.124)LEDEAAGHVTQAR	T111	1	1010.21	4	1009.71	4034.81	205430000	QEplus021452	9142
16501	_QAAAQPHTEIPEGTTAEEAGIGDT(ph)PSLEDEAAGHVTQAR_	88	126	0	Ph	2.1973e-06	QAAAQPHTEIPEGTTAEEAGIGDT(0.933)PS(0.067)LEDEAAGHVTQAR	T111	1	673.809	6	673.476	4034.81	145330000	QEplus021452	8578
16495	_QAAAQPHTEIPEGTT(ph)AEEAGIGDTPSLEDEAAGHVTQAR_	88	126	0	Ph	6.204e-05	QAAAQPHT(0.283)EIPEGT(0.193)T(0.493)AEEAGIGDT(0.025)PS(0.006)LEDEAAGHVTQAR		1	1009.96	4	1009.71	4034.81	118510000	QEplus019909	9315
16497	_QAAAQPHTEIPEGTTAEEAGIGDT(ph)PSLEDEAAGHVTQAR_	88	126	0	Pm	2.0442e-14	QAAAQPHTEIPEGTTAEEAGIGDT(0.601)PS(0.399)LEDEAAGHVTQAR		1	808.169	5	807.97	4034.81	83047000	QEplus021449	8323
16490	_QAAAQPHTEIPEGTTAEEAGIGDTPS(ph)LEDEAAGHVTQAR_	88	126	0	Pm	1.692e-32	QAAAQPHTEIPEGTTAEEAGIGDT(0.288)PS(0.712)LEDEAAGHVTQAR		1	1010.21	4	1009.71	4034.81	53501000	QEplus019907	9130
16491	_QAAAQPHTEIPEGTTAEEAGIGDT(ph)PSLEDEAAGHVTQAR_	88	126	0	Ph	0.00036556	QAAAQPHTEIPEGTTAEEAGIGDT(0.884)PS(0.115)LEDEAAGHVT(0.001)QAR	T111	1	1010.21	4	1009.71	4034.81	22609000	QEplus019909	8443
15141	_MVSKS(ph)KDGTGSDDKKAK_	127	143	4	Ph	0.0019917	MVSKS(0.999)KDGTGSDDKKAK	S131	1	931.442	2	931.44	1860.87	1581600	QEplus021452	2773
7578	_GQANAT(ph)RIPAK_	164	174	1	Ph	0.008261	GQANAT(1)RIPAK	T169	1	603.802	2	603.803	1205.59	7829500	QEplus021452	4449
7595	_GQANATRIPAKT(ph)PPAPK_	164	180	2	Ph	0.0086389	GQANATRIPAKT(1)PPAPK	T175	1	600.32	3	599.984	1796.93	123980000	QEplus021452	5428
7596	_GQANATRIPAKTPPAPKT(ph)PPSSGEPPK_	164	190	3	Pm	0.0005449	GQANATRIPAKTPPAPKT(0.997)PPS(0.001)S(0.001)GEPPK	T181	1	694.861	4	694.61	2774.41	102440000	QEplus021449	5547
7598	_GQANATRIPAKTPPAPKT(ph)PPSSGEPPK_	164	190	3	Ph	0.0021512	GQANATRIPAKTPPAPKT(0.997)PPS(0.001)S(0.001)GEPPK	T181	1	694.861	4	694.61	2774.41	52556000	QEplus021452	5863
7597	_GQANATRIPAKTPPAPKT(ph)PPSSGEPPK_	164	190	3	Pm	0.00093351	GQANATRIPAKTPPAPKT(0.986)PPS(0.007)S(0.007)GEPPK	T181	1	926.145	3	925.811	2774.41	18036000	QEplus021449	5563
7601	_GQANATRIPAKTPPAPKT(ph)PPSSGEPPKSGDR_	164	194	4	Pm	0.0049695	GQANATRIPAKTPPAPKT(0.997)PPS(0.001)S(0.001)GEPPKSGDR	T181	1	639.127	5	638.926	3189.59	131120000	QEplus021449	5198
7603	_GQANATRIPAKTPPAPKT(ph)PPSSGEPPKSGDR_	164	194	4	Ph	0.0011326	GQANATRIPAKT(0.001)PPAPKT(0.99)PPS(0.002)S(0.007)GEPPKSGDR	T181	1	798.657	4	798.406	3189.59	64396000	QEplus021452	5531
7602	_GQANATRIPAKTPPAPKT(ph)PPSSGEPPKSGDR_	164	194	4	Pm	0.00019342	GQANATRIPAKT(0.003)PPAPKT(0.95)PPS(0.021)S(0.026)GEPPKSGDR	T181	1	1064.54	3	1064.21	3189.59	18178000	QEplus021449	5280
10072	_IPAKT(ph)PPAPK_	171	180	1	Ph	0.002898	IPAKT(1)PPAPK	T175	1	550.298	2	550.299	1098.58	908640000	QEplus019909	4828
10077	_IPAKT(ph)PPAPKT(ph)PPSSGEPPK_	171	190	2	Ph	0.00014881	IPAKT(1)PPAPKT(0.989)PPS(0.005)S(0.006)GEPPK	T175;T181	2	720.019	3	719.685	2156.03	906270000	QEplus019909	6024
10086	_IPAKTPPAPKT(ph)PPSSGEPPK_	171	190	2	Ph	0.00069078	IPAKT(0.002)PPAPKT(0.996)PPS(0.001)S(0.001)GEPPK	T181	1	693.364	3	693.029	2076.07	720100000	QEplus021452	5402
10084	_IPAKTPPAPKT(ph)PPSSGEPPK_	171	190	2	Pm	0.007689	IPAKT(0.005)PPAPKT(0.977)PPS(0.014)S(0.004)GEPPK	T181	1	693.363	3	693.029	2076.07	643450000	QEplus021449	5059
10081	_IPAKT(ph)PPAPKT(ph)PPSSGEPPK_	171	190	2	Ph	0.0032907	IPAKT(1)PPAPKT(0.986)PPS(0.007)S(0.007)GEPPK	T175;T181	2	720.018	3	719.685	2156.03	261100000	QEplus021452	5652
10079	_IPAKT(ph)PPAPKT(ph)PPSSGEPPK_	171	190	2	Ph	7.2272e-15	IPAKT(1)PPAPKT(0.959)PPS(0.038)S(0.003)GEPPK	T175;T181	2	1079.53	2	1079.02	2156.03	147900000	QEplus019909	5933
10078	_IPAKT(ph)PPAPKT(ph)PPSSGEPPK_	171	190	2	Ph	0.0087639	IPAKT(1)PPAPKT(0.992)PPS(0.007)S(0.002)GEPPK	T175;T181	2	540.266	4	540.015	2156.03	110470000	QEplus019909	5907
10087	_IPAKTPPAPKT(ph)PPSSGEPPK_	171	190	2	Ph	6.9579e-14	IPAKTPPAPKT(1)PPSSGEPPK	T181	1	1039.54	2	1039.04	2076.07	36000000	QEplus021452	5558
10085	_IPAKTPPAPKT(ph)PPSSGEPPK_	171	190	2	Pm	2.5053e-09	IPAKTPPAPKT(0.991)PPS(0.008)S(0.001)GEPPK	T181	1	1039.54	2	1039.04	2076.07	20011000	QEplus021449	5272
10076	_IPAKT(ph)PPAPKT(ph)PPSSGEPPK_	171	190	2	Pm	0.0050748	IPAKT(1)PPAPKT(0.937)PPS(0.03)S(0.033)GEPPK	T175;T181	2	720.018	3	719.685	2156.03	14624000	QEplus019907	5910
10083	_IPAKT(ph)PPAPKT(ph)PPS(ph)SGEPPK_	171	190	2	Ph	0.0018364	IPAKT(1)PPAPKT(0.999)PPS(0.809)S(0.191)GEPPK	T175;T181;S184	3	746.677	3	746.34	2236	12329000	QEplus019909	5798
10080	_IPAKT(ph)PPAPKT(ph)PPSSGEPPK_	171	190	2	Ph	4.4234e-05	IPAKT(1)PPAPKT(0.774)PPS(0.187)S(0.039)GEPPK	T175;T181	2	1079.52	2	1079.02	2156.03	9470100	QEplus021452	5639
10099	_IPAKTPPAPKT(ph)PPSSGEPPKSGDR_	171	194	3	Pm	0.0010436	IPAKTPPAPKT(0.983)PPS(0.007)S(0.01)GEPPKSGDR	T181	1	624.069	4	623.819	2491.25	1784900000	QEplus021449	4781
10103	_IPAKTPPAPKT(ph)PPSSGEPPKSGDR_	171	194	3	Ph	0.00010804	IPAKTPPAPKT(0.989)PPS(0.004)S(0.006)GEPPKSGDR	T181	1	624.069	4	623.819	2491.25	1059400000	QEplus021452	5138
10100	_IPAKTPPAPKT(ph)PPSSGEPPKSGDR_	171	194	3	Pm	1.2068e-05	IPAKTPPAPKT(0.998)PPS(0.001)S(0.001)GEPPKSGDR	T181	1	831.423	3	831.423	2491.25	976880000	QEplus021449	4825
10102	_IPAKTPPAPKT(ph)PPSSGEPPKSGDR_	171	194	3	Ph	1.5637e-08	IPAKTPPAPKT(0.994)PPS(0.003)S(0.003)GEPPKSGDR	T181	1	831.757	3	831.423	2491.25	416900000	QEplus021452	5449
10093	_IPAKT(ph)PPAPKT(ph)PPSSGEPPKSGDR_	171	194	3	Ph	0.0071639	IPAKT(1)PPAPKT(0.964)PPS(0.017)S(0.019)GEPPKSGDR	T175;T181	2	644.061	4	643.811	2571.21	330960000	QEplus021452	5143
10090	_IPAKT(ph)PPAPKT(ph)PPSSGEPPKSGDR_	171	194	3	Ph	3.3217e-08	IPAKT(1)PPAPKT(0.995)PPS(0.004)S(0.001)GEPPKSGDR	T175;T181	2	858.414	3	858.078	2571.21	248880000	QEplus019909	5563
10094	_IPAKT(ph)PPAPKT(ph)PPSSGEPPKSGDR_	171	194	3	Ph	0.00072056	IPAKT(1)PPAPKT(0.965)PPS(0.018)S(0.016)GEPPKS(0.001)GDR	T175;T181	2	858.414	3	858.078	2571.21	174170000	QEplus021452	5180
10089	_IPAKT(ph)PPAPKT(ph)PPSSGEPPKSGDR_	171	194	3	Ph	0.00023806	IPAKT(1)PPAPKT(0.966)PPS(0.016)S(0.018)GEPPKSGDR	T175;T181	2	644.062	4	643.811	2571.21	163730000	QEplus019909	5641
10091	_IPAKT(ph)PPAPKT(ph)PPSSGEPPKSGDR_	171	194	3	Pm	0.00012012	IPAKT(1)PPAPKT(0.818)PPS(0.084)S(0.099)GEPPKSGDR	T175;T181	2	644.061	4	643.811	2571.21	63982000	QEplus021449	4944
10092	_IPAKT(ph)PPAPKT(ph)PPSSGEPPKSGDR_	171	194	3	Pm	0.00012476	IPAKT(1)PPAPKT(0.913)PPS(0.039)S(0.045)GEPPKS(0.003)GDR	T175;T181	2	858.415	3	858.078	2571.21	34212000	QEplus021449	4969
10101	_IPAKTPPAPKT(ph)PPSSGEPPKSGDR_	171	194	3	Pm	2.2233e-07	IPAKTPPAPKT(0.953)PPS(0.037)S(0.01)GEPPKSGDR	T181	1	1247.13	2	1246.63	2491.25	23341000	QEplus021449	4953
22220	_TPPAPKT(ph)PPSSGEPPK_	175	190	1	Ph	0.00019738	TPPAPKT(0.998)PPS(0.001)SGEPPK	T181	1	556.607	3	556.606	1666.8	6530600000	QEplus019909	5296
22221	_TPPAPKT(ph)PPSSGEPPK_	175	190	1	Ph	5.4079e-08	TPPAPKT(0.999)PPSSGEPPK	T181	1	834.405	2	834.406	1666.8	3442600000	QEplus019909	5297
22229	_TPPAPKT(ph)PPSSGEPPK_	175	190	1	Pm	0.0024874	TPPAPKT(0.998)PPS(0.002)SGEPPK	T181	1	556.606	3	556.606	1666.8	899680000	QEplus021449	4713
22219	_TPPAPKT(ph)PPSSGEPPK_	175	190	1	Pm	8.2738e-05	TPPAPKT(0.999)PPSSGEPPK	T181	1	556.606	3	556.606	1666.8	717580000	QEplus019907	5366
22218	_TPPAPKT(ph)PPSSGEPPK_	175	190	1	Pm	1.9682e-12	TPPAPKT(0.984)PPS(0.012)S(0.004)GEPPK	T181	1	834.405	2	834.406	1666.8	459520000	QEplus019907	5314
22231	_TPPAPKT(ph)PPSSGEPPK_	175	190	1	Ph	8.6023e-08	TPPAPKT(1)PPSSGEPPK	T181	1	834.405	2	834.406	1666.8	386600000	QEplus021452	5459
22228	_TPPAPKT(ph)PPSSGEPPK_	175	190	1	Pm	3.2658e-05	TPPAPKT(0.991)PPS(0.003)S(0.006)GEPPK	T181	1	834.906	2	834.406	1666.8	245150000	QEplus021449	4894
22240	_TPPAPKT(ph)PPSS(ph)GEPPK_	175	190	1	Ph	2.2259e-05	T(0.003)PPAPKT(0.997)PPS(0.284)S(0.716)GEPPK	T181	2	874.889	2	874.389	1746.76	53238000	QEplus019909	5097
22239	_TPPAPKT(ph)PPS(ph)SGEPPK_	175	190	1	Pm	0.00066698	T(0.106)PPAPKT(0.894)PPS(0.692)S(0.308)GEPPK	T181	2	874.386	2	874.389	1746.76	7330000	QEplus019907	5258
22224	_TPPAPKT(ph)PPSSGEPPK_	175	190	1	Ph	0.0019828	TPPAPKT(0.989)PPS(0.004)S(0.007)GEPPK	T181	1	834.407	2	834.406	1666.8	1560600	QEplus019909	15072
22225	_TPPAPKT(ph)PPSSGEPPK_	175	190	1	Ph	5.8167e-07	TPPAPKT(0.997)PPS(0.002)S(0.001)GEPPK	T181	1	834.406	2	834.406	1666.8		QEplus019909	6441
22248	_TPPAPKT(ph)PPSSGEPPKSGDR_	175	194	2	Ph	1.0161e-09	TPPAPKT(1)PPSSGEPPKSGDR	T181	1	695.333	3	695	2081.98	6200100000	QEplus019909	4659
22258	_TPPAPKT(ph)PPSSGEPPKSGDR_	175	194	2	Ph	7.0292e-05	TPPAPKT(0.989)PPS(0.004)S(0.006)GEPPKSGDR	T181	1	695.333	3	695	2081.98	5456200000	QEplus021452	4690
22253	_TPPAPKT(ph)PPSSGEPPKSGDR_	175	194	2	Pm	3.3334e-05	TPPAPKT(1)PPSSGEPPKSGDR	T181	1	695.334	3	695	2081.98	4421300000	QEplus021449	4322
22259	_TPPAPKT(ph)PPSSGEPPKSGDR_	175	194	2	Ph	0.0039236	TPPAPKT(0.937)PPS(0.012)S(0.051)GEPPKSGDR	T181	1	521.754	4	521.502	2081.98	1201400000	QEplus021452	5054
22249	_TPPAPKT(ph)PPSSGEPPKSGDR_	175	194	2	Ph	2.5643e-09	TPPAPKT(0.995)PPS(0.004)SGEPPKSGDR	T181	1	1042.5	2	1042	2081.98	1044800000	QEplus019909	4763
22250	_TPPAPKT(ph)PPSSGEPPKSGDR_	175	194	2	Ph	0.00022143	TPPAPKT(0.978)PPS(0.009)S(0.013)GEPPKSGDR	T181	1	521.501	4	521.502	2081.98	687450000	QEplus019909	4841
22246	_TPPAPKT(ph)PPSSGEPPKSGDR_	175	194	2	Pm	2.8223e-05	TPPAPKT(0.998)PPS(0.001)S(0.001)GEPPKSGDR	T181	1	695.334	3	695	2081.98	325380000	QEplus019907	4980
22268	_TPPAPKT(ph)PPS(ph)SGEPPKSGDR_	175	194	2	Ph	1.3088e-06	TPPAPKT(1)PPS(0.77)S(0.104)GEPPKS(0.127)GDR	T181;S184	2	721.988	3	721.655	2161.94	293900000	QEplus019909	4842
22254	_TPPAPKT(ph)PPSSGEPPKSGDR_	175	194	2	Pm	1.917e-27	TPPAPKT(0.984)PPS(0.014)S(0.002)GEPPKSGDR	T181	1	1042.5	2	1042	2081.98	270830000	QEplus021449	4609
22260	_TPPAPKT(ph)PPSSGEPPKSGDR_	175	194	2	Ph	2.5761e-14	TPPAPKT(0.999)PPS(0.001)SGEPPKSGDR	T181	1	1042.5	2	1042	2081.98	251720000	QEplus021452	4859
22273	_TPPAPKT(ph)PPSS(ph)GEPPKSGDR_	175	194	2	Ph	0.00032643	T(0.007)PPAPKT(0.993)PPS(0.409)S(0.59)GEPPKSGDR	T181	2	721.989	3	721.655	2161.94	81466000	QEplus021452	4833
22272	_TPPAPKT(ph)PPS(ph)SGEPPKSGDR_	175	194	2	Pm	3.3696e-05	T(0.004)PPAPKT(0.996)PPS(0.879)S(0.121)GEPPKSGDR	T181;S184	2	721.989	3	721.655	2161.94	56154000	QEplus021449	4491
22255	_TPPAPKT(ph)PPSSGEPPKSGDR_	175	194	2	Pm	0.0086519	TPPAPKT(0.757)PPS(0.221)S(0.022)GEPPKSGDR	T181	1	417.402	5	417.403	2081.98	47653000	QEplus021449	4406
22270	_T(ph)PPAPKTPPS(ph)SGEPPKSGDR_	175	194	2	Ph	2.7429e-14	T(0.599)PPAPKT(0.402)PPS(0.719)S(0.01)GEPPKS(0.271)GDR		2	1082.48	2	1081.98	2161.94	41328000	QEplus019909	4780
22247	_TPPAPKT(ph)PPSSGEPPKSGDR_	175	194	2	Pm	2.9024e-14	TPPAPKT(0.992)PPS(0.005)S(0.003)GEPPKSGDR	T181	1	1042.5	2	1042	2081.98	40211000	QEplus019907	4847
22275	_TPPAPKT(ph)PPS(ph)S(ph)GEPPKSGDR_	175	194	2	Ph	0.0012341	T(0.001)PPAPKT(0.999)PPS(0.998)S(0.996)GEPPKS(0.006)GDR	T181;S184;S185	3	748.311	3	748.311	2241.91	26141000	QEplus019909	4852
22271	_TPPAPKT(ph)PPS(ph)SGEPPKSGDR_	175	194	2	Ph	0.0013548	TPPAPKT(1)PPS(0.522)S(0.44)GEPPKS(0.039)GDR	T181	2	721.99	3	721.655	2161.94	23308000	QEplus019909	5153
22267	_TPPAPKT(ph)PPS(ph)SGEPPKSGDR_	175	194	2	Pm	0.00016965	TPPAPKT(1)PPS(0.685)S(0.313)GEPPKS(0.002)GDR	T181	2	721.99	3	721.655	2161.94	14136000	QEplus019907	4973
22269	_TPPAPKT(ph)PPS(ph)SGEPPKSGDR_	175	194	2	Ph	0.0034968	T(0.067)PPAPKT(0.961)PPS(0.821)S(0.15)GEPPKS(0.001)GDR	T181;S184	2	541.743	4	541.493	2161.94	10073000	QEplus019909	4777
22252	_TPPAPKT(ph)PPSSGEPPKSGDR_	175	194	2	Ph	0.0016944	TPPAPKT(0.973)PPS(0.011)S(0.015)GEPPKSGDR	T181	1	695.334	3	695	2081.98	1569700	QEplus019909	15058
22334	_TPPS(ph)SGEPPKSGDR_	181	194	1	Ph	0.00035661	T(0.288)PPS(0.698)S(0.013)GEPPKSGDR		1	746.328	2	746.327	1490.64	12526000	QEplus021452	3974
22332	_T(ph)PPSSGEPPKSGDR_	181	194	1	Pm	0.002008	T(0.954)PPS(0.033)S(0.013)GEPPKSGDR	T181	1	497.887	3	497.887	1490.64	6840000	QEplus021449	3355
22333	_TPPS(ph)SGEPPKSGDR_	181	194	1	Pm	0.0051559	T(0.022)PPS(0.851)S(0.125)GEPPKS(0.001)GDR	S184	1	746.326	2	746.327	1490.64	5479300	QEplus021449	3399
19141	_SGYSSPGS(ph)PGTPGSR_	195	209	0	Pm	2.0044e-06	SGYSS(0.002)PGS(0.998)PGTPGSR	S202	1	737.302	2	737.304	1472.59	8030000000	QEplus021449	4717
19139	_SGYSS(ph)PGSPGTPGSR_	195	209	0	Pm	3.2513e-07	SGYSS(0.999)PGS(0.001)PGTPGSR	S199	1	737.303	2	737.304	1472.59	2272600000	QEplus019907	5228
19147	_SGYSS(ph)PGS(ph)PGTPGSR_	195	209	0	Pm	0.00011705	SGYS(0.03)S(0.969)PGS(0.999)PGT(0.001)PGSR	S199;S202	2	777.286	2	777.287	1552.56	1277100000	QEplus021449	4751
19146	_SGYSS(ph)PGS(ph)PGTPGSR_	195	209	0	Ph	7.7022e-06	SGYS(0.012)S(0.988)PGS(0.998)PGT(0.002)PGSR	S199;S202	2	777.286	2	777.287	1552.56	956030000	QEplus019909	5088
19145	_SGYSS(ph)PGS(ph)PGTPGSR_	195	209	0	Pm	1.8179e-06	SGYS(0.002)S(0.998)PGS(1)PGTPGSR	S199;S202	2	777.286	2	777.287	1552.56	826100000	QEplus019907	4964
19143	_SGYSSPGSPGT(ph)PGSR_	195	209	0	Ph	2.5642e-07	SGYSSPGS(0.098)PGT(0.882)PGS(0.02)R	T205	1	737.302	2	737.304	1472.59	753430000	QEplus021452	4979
19140	_SGYSSPGSPGT(ph)PGSR_	195	209	0	Ph	2.1542e-07	SGYSSPGS(0.038)PGT(0.96)PGS(0.002)R	T205	1	737.303	2	737.304	1472.59	628920000	QEplus019909	5014
19148	_SGYSS(ph)PGSPGT(ph)PGSR_	195	209	0	Ph	5.2043e-06	SGYS(0.022)S(0.965)PGS(0.014)PGT(0.99)PGS(0.01)R	S199;T205	2	777.287	2	777.287	1552.56	274590000	QEplus021452	5119
19142	_SGYSSPGS(ph)PGTPGSR_	195	209	0	Pm	0.0010053	SGYS(0.003)S(0.015)PGS(0.978)PGT(0.003)PGSR	S202	1	491.871	3	491.872	1472.59	55932000	QEplus021449	4786
19138	_SGYS(ph)SPGSPGTPGSR_	195	209	0	P0	0.0030729	S(0.007)GYS(0.968)S(0.025)PGSPGTPGSR	S198	1	737.307	2	737.304	1472.59	15610000	QEplus019905	5349
19149	_SGYSS(ph)PGS(ph)PGT(ph)PGSR_	195	209	0	Ph	0.0031657	SGYS(0.064)S(0.938)PGS(0.998)PGT(0.887)PGS(0.113)R	S199;S202;T205	3	817.27	2	817.27	1632.53		QEplus019909	5286
19161	_SGYSSPGSPGTPGS(ph)RSR_	195	211	1	Pm	0.0011922	SGYSSPGS(0.004)PGT(0.15)PGS(0.524)RS(0.322)R		1	573.251	3	572.916	1715.73	44965000	QEplus021449	4587
19155	_SGYSS(ph)PGSPGTPGS(ph)RSR_	195	211	1	Pm	0.0036973	S(0.063)GY(0.021)S(0.405)S(0.511)PGSPGT(0.107)PGS(0.634)RS(0.258)R		2	599.572	3	599.572	1795.69	43393000	QEplus021449	4502
19163	_SGYSSPGSPGTPGS(ph)RSR_	195	211	1	Ph	0.0010708	SGYSSPGSPGT(0.1)PGS(0.45)RS(0.45)R		1	572.915	3	572.916	1715.73	29022000	QEplus021452	4903
19156	_SGYSS(ph)PGSPGTPGS(ph)RSR_	195	211	1	Pm	0.0002037	S(0.027)GYS(0.416)S(0.555)PGS(0.001)PGT(0.031)PGS(0.944)RS(0.026)R	S208	2	898.854	2	898.854	1795.69	25585000	QEplus021449	4513
19154	_SGYSS(ph)PGSPGT(ph)PGSRS(ph)R_	195	211	1	Ph	8.7192e-08	SGYS(0.004)S(0.675)PGS(0.369)PGT(0.952)PGS(0.172)RS(0.828)R	T205;S210	3	939.336	2	938.837	1875.66	22876000	QEplus019909	4674
19162	_SGYSSPGSPGTPGS(ph)RSR_	195	211	1	Pm	4.0663e-12	SGYSSPGSPGT(0.054)PGS(0.929)RS(0.017)R	S208	1	858.869	2	858.87	1715.73	16675000	QEplus021449	4601
19158	_SGYSSPGS(ph)PGTPGS(ph)RSR_	195	211	1	Ph	0.0011495	S(0.001)GYS(0.01)S(0.093)PGS(0.851)PGT(0.044)PGS(0.923)RS(0.076)R	S202;S208	2	898.853	2	898.854	1795.69	9715300	QEplus021452	4834
19165	_SGYSS(ph)PGSPGT(ph)PGS(ph)RSRT(ph)PSLPTPPTR_	195	221	2	Ph	0.0029222	S(0.036)GYS(0.153)S(0.603)PGS(0.219)PGT(0.991)PGS(0.946)RS(0.104)RT(0.884)PS(0.057)LPT(0.005)PPT(0.001)R	T205;S208;T212	4	1002.41	3	1002.07	3003.2	20937000	QEplus019909	8211
19166	_SGYSSPGS(ph)PGT(ph)PGS(ph)RSRT(ph)PSLPTPPTREPK_	195	224	3	Ph	0.00081585	S(0.057)GY(0.002)S(0.079)S(0.354)PGS(0.534)PGT(0.967)PGS(0.505)RS(0.505)RT(0.869)PS(0.119)LPT(0.007)PPTREPK	T205;T212	4	840.355	4	840.354	3357.39	37854000	QEplus019909	7637
20161	_SRTPS(ph)LPTPPTR_	210	221	1	Ph	3.5629e-06	SRT(0.029)PS(0.961)LPT(0.009)PPTR	S214	1	695.348	2	695.348	1388.68	2593800000	QEplus019909	7545
20169	_SRT(ph)PSLPT(ph)PPTR_	210	221	1	Ph	1.2217e-05	S(0.042)RT(0.958)PS(0.168)LPT(0.832)PPTR	T212;T217	2	735.331	2	735.331	1468.65	1002700000	QEplus019909	7480
20170	_SRT(ph)PS(ph)LPTPPTR_	210	221	1	Ph	0.0047569	S(0.091)RT(0.909)PS(0.979)LPT(0.02)PPTR	T212;S214	2	490.557	3	490.556	1468.65	744870000	QEplus019909	7805
20165	_SRT(ph)PSLPTPPTR_	210	221	1	Ph	0.0070804	S(0.189)RT(0.8)PS(0.011)LPTPPTR	T212	1	463.902	3	463.901	1388.68	476560000	QEplus021452	7048
20166	_SRT(ph)PSLPTPPTR_	210	221	1	Ph	0.0010837	S(0.002)RT(0.994)PS(0.004)LPTPPTR	T212	1	695.348	2	695.348	1388.68	169020000	QEplus021452	7114
20177	_S(ph)RT(ph)PSLPT(ph)PPTR_	210	221	1	Ph	0.0013903	S(0.767)RT(0.809)PS(0.434)LPT(0.987)PPT(0.003)R	S210;T212;T217	3	775.313	2	775.314	1548.61	64713000	QEplus019909	7649
20176	_SRT(ph)PS(ph)LPT(ph)PPTR_	210	221	1	Ph	0.0012201	S(0.18)RT(0.821)PS(0.999)LPT(0.965)PPT(0.035)R	T212;S214;T217	3	775.314	2	775.314	1548.61	41526000	QEplus019909	7347
20171	_SRT(ph)PSLPT(ph)PPTR_	210	221	1	Ph	0.0047103	S(0.025)RT(0.974)PS(0.33)LPT(0.662)PPT(0.008)R	T212	2	735.33	2	735.331	1468.65	38194000	QEplus021452	7173
20233	_SRT(ph)PSLPTPPTREPK_	210	224	2	Pm	0.00079188	S(0.055)RT(0.927)PS(0.018)LPTPPTREPK	T212	1	581.965	3	581.964	1742.87	7959100000	QEplus021449	6350
20225	_S(ph)RTPSLPTPPTREPK_	210	224	2	Ph	0.0018033	S(0.683)RT(0.312)PS(0.003)LPT(0.001)PPTREPK		1	582.3	3	581.964	1742.87	7194200000	QEplus019909	6775
20234	_SRT(ph)PSLPTPPTREPK_	210	224	2	Ph	0.0010583	S(0.114)RT(0.864)PS(0.023)LPTPPTREPK	T212	1	582.299	3	581.964	1742.87	5826200000	QEplus021452	6645
20241	_SRT(ph)PS(ph)LPTPPTREPK_	210	224	2	Ph	0.00077051	S(0.048)RT(0.952)PS(0.983)LPT(0.017)PPTREPK	T212;S214	2	608.62	3	608.62	1822.84	4590700000	QEplus019909	7155
20228	_SRT(ph)PSLPTPPTREPK_	210	224	2	Ph	0.00016153	S(0.054)RT(0.746)PS(0.2)LPTPPTREPK		1	581.964	3	581.964	1742.87	2667600000	QEplus019909	7077
20250	_SRT(ph)PSLPT(ph)PPTREPK_	210	224	2	Ph	0.0044921	S(0.14)RT(0.844)PS(0.02)LPT(0.992)PPT(0.005)REPK	T212;T217	2	608.62	3	608.62	1822.84	2575000000	QEplus021452	7253
20248	_SRT(ph)PSLPT(ph)PPTREPK_	210	224	2	Ph	0.0052565	S(0.037)RT(0.823)PS(0.143)LPT(0.996)PPT(0.001)REPK	T212;T217	2	608.62	3	608.62	1822.84	2449500000	QEplus021452	6941
20226	_SRT(ph)PSLPTPPTREPK_	210	224	2	Ph	0.00013588	S(0.006)RT(0.936)PS(0.058)LPTPPTREPK	T212	1	872.443	2	872.443	1742.87	2096800000	QEplus019909	6840
20246	_SRT(ph)PSLPT(ph)PPTREPK_	210	224	2	Pm	0.0062195	S(0.163)RT(0.823)PS(0.047)LPT(0.952)PPT(0.016)REPK	T212;T217	2	608.954	3	608.62	1822.84	1631000000	QEplus021449	6469
20242	_SRT(ph)PSLPT(ph)PPTREPK_	210	224	2	Ph	5.479e-12	S(0.095)RT(0.905)PSLPT(0.995)PPT(0.005)REPK	T212;T217	2	912.427	2	912.426	1822.84	1392100000	QEplus019909	7207
20232	_SRT(ph)PSLPTPPTREPK_	210	224	2	Pm	0.00014154	S(0.132)RT(0.434)PS(0.434)LPTPPTREPK		1	872.945	2	872.443	1742.87	1019000000	QEplus021449	6272
20229	_SRTPS(ph)LPTPPTREPK_	210	224	2	Ph	0.004741	S(0.001)RT(0.098)PS(0.9)LPTPPTREPK	S214	1	872.443	2	872.443	1742.87	662510000	QEplus019909	7142
20236	_SRTPSLPT(ph)PPTREPK_	210	224	2	Ph	0.0032087	S(0.001)RT(0.027)PS(0.237)LPT(0.72)PPT(0.016)REPK		1	872.443	2	872.443	1742.87	540410000	QEplus021452	6957
20254	_SRT(ph)PS(ph)LPT(ph)PPTREPK_	210	224	2	Ph	0.0076011	S(0.199)RT(0.829)PS(0.972)LPT(0.889)PPT(0.11)REPK	T212;S214;T217	3	635.275	3	635.275	1902.8	329670000	QEplus019909	7311
20249	_SRT(ph)PSLPT(ph)PPTREPK_	210	224	2	Ph	7.1116e-06	S(0.056)RT(0.944)PSLPT(0.597)PPT(0.403)REPK	T212	2	912.426	2	912.426	1822.84	208870000	QEplus021452	7110
20255	_SRT(ph)PSLPT(ph)PPT(ph)REPK_	210	224	2	Ph	0.0029156	S(0.113)RT(0.887)PS(0.543)LPT(0.823)PPT(0.634)REPK	T212;T217	3	952.911	2	952.409	1902.8	103040000	QEplus019909	7161
20247	_SRT(ph)PSLPTPPT(ph)REPK_	210	224	2	Pm	0.0056652	S(0.085)RT(0.912)PS(0.02)LPT(0.452)PPT(0.532)REPK	T212	2	912.928	2	912.426	1822.84	101600000	QEplus021449	6525
20224	_S(ph)RTPSLPTPPTREPK_	210	224	2	Pm	0.0059725	S(0.976)RT(0.023)PS(0.001)LPTPPTREPK	S210	1	581.965	3	581.964	1742.87	22890000	QEplus019907	7135
20239	_S(ph)RTPS(ph)LPTPPTREPK_	210	224	2	Pm	0.0086243	S(0.957)RT(0.063)PS(0.978)LPT(0.002)PPTREPK	S210;S214	2	608.619	3	608.62	1822.84	22503000	QEplus019907	7299
20230	_SRT(ph)PSLPTPPTREPK_	210	224	2	Ph	0.0053903	S(0.139)RT(0.361)PS(0.361)LPT(0.139)PPTREPK		1	872.443	2	872.443	1742.87	12778000	QEplus019909	7538
20240	_S(ph)RTPSLPT(ph)PPTREPK_	210	224	2	Pm	0.0021761	S(0.498)RT(0.497)PS(0.006)LPT(0.87)PPT(0.129)REPK	T217	2	912.428	2	912.426	1822.84	7025100	QEplus019907	7457
20270	_SRT(ph)PSLPTPPTREPKK_	210	225	3	Pm	2.3758e-06	S(0.117)RT(0.881)PS(0.002)LPTPPTREPKK	T212	1	624.662	3	624.663	1870.97	160300000	QEplus021449	5748
20272	_S(ph)RTPSLPTPPTREPKK_	210	225	3	Ph	8.228e-05	S(0.499)RT(0.499)PS(0.002)LPTPPTREPKK		1	624.66	3	624.663	1870.97	64445000	QEplus021452	6153
20271	_SRT(ph)PSLPTPPTREPKK_	210	225	3	Pm	0.00027095	S(0.004)RT(0.98)PS(0.016)LPTPPTREPKK	T212	1	936.492	2	936.491	1870.97	23591000	QEplus021449	5856
22366	_TPS(ph)LPTPPTR_	212	221	0	Ph	6.445e-06	TPS(1)LPTPPTR	S214	1	573.781	2	573.781	1145.55	1760100000	QEplus019909	8234
22364	_TPS(ph)LPTPPTR_	212	221	0	Pm	0.0079151	TPS(0.598)LPT(0.4)PPT(0.002)R		1	573.781	2	573.781	1145.55	287250000	QEplus019907	8214
22368	_T(ph)PSLPT(ph)PPTR_	212	221	0	Ph	2.7165e-05	T(0.989)PS(0.022)LPT(0.989)PPTR	T212;T217	2	613.765	2	613.765	1225.51	67284000	QEplus019909	8000
22465	_TPS(ph)LPTPPTREPK_	212	224	1	Ph	0.00010535	TPS(0.816)LPT(0.184)PPTREPK	S214	1	500.921	3	500.92	1499.74	2713500000	QEplus019909	7662
22464	_TPS(ph)LPTPPTREPK_	212	224	1	Ph	7.6411e-11	TPS(1)LPTPPTREPK	S214	1	750.876	2	750.877	1499.74	1733600000	QEplus019909	7493
22469	_TPS(ph)LPTPPTREPK_	212	224	1	Pm	0.0017614	T(0.013)PS(0.971)LPT(0.016)PPTREPK	S214	1	500.92	3	500.92	1499.74	1631600000	QEplus021449	7121
22471	_TPS(ph)LPTPPTREPK_	212	224	1	Ph	0.0015888	T(0.031)PS(0.969)LPTPPTREPK	S214	1	500.92	3	500.92	1499.74	1493500000	QEplus021452	7138
22468	_TPS(ph)LPTPPTREPK_	212	224	1	Pm	1.2875e-06	TPS(0.998)LPT(0.002)PPTREPK	S214	1	750.877	2	750.877	1499.74	508910000	QEplus021449	7094
22470	_TPS(ph)LPTPPTREPK_	212	224	1	Ph	0.00022224	TPS(0.973)LPT(0.027)PPTREPK	S214	1	750.88	2	750.877	1499.74	420240000	QEplus021452	7537
22462	_TPSLPT(ph)PPTREPK_	212	224	1	Pm	4.4036e-11	TPS(0.071)LPT(0.929)PPTREPK	T217	1	750.877	2	750.877	1499.74	203890000	QEplus019907	7758
22472	_TPS(ph)LPT(ph)PPTREPK_	212	224	1	Ph	0.00013617	T(0.255)PS(0.745)LPT(0.973)PPT(0.027)REPK	T217	2	527.575	3	527.576	1579.7	116960000	QEplus019909	7675
22473	_TPS(ph)LPT(ph)PPTREPK_	212	224	1	Ph	1.1754e-05	T(0.137)PS(0.863)LPT(0.903)PPT(0.097)REPK	S214;T217	2	790.86	2	790.86	1579.7	109560000	QEplus019909	7554
22475	_TPS(ph)LPT(ph)PPTREPK_	212	224	1	Ph	2.611e-05	T(0.122)PS(0.878)LPT(0.997)PPT(0.003)REPK	S214;T217	2	790.859	2	790.86	1579.7	39316000	QEplus021452	7337
22463	_TPSLPT(ph)PPTREPK_	212	224	1	Pm	0.0029598	TPS(0.017)LPT(0.982)PPT(0.001)REPK	T217	1	500.92	3	500.92	1499.74		QEplus019907	7605
22491	_TPS(ph)LPTPPTREPKK_	212	225	2	Pm	0.0096941	T(0.233)PS(0.767)LPTPPTREPKK	S214	1	543.619	3	543.618	1627.83	134540000	QEplus021449	6238
11877	_KVAVVRT(ph)PPK_	225	234	2	Pm	4.589e-05	KVAVVRT(1)PPK	T231	1	587.839	2	587.839	1173.66	66000000	QEplus019907	5325
11880	_KVAVVRT(ph)PPK_	225	234	2	Pm	0.00038755	KVAVVRT(1)PPK	T231	1	587.84	2	587.839	1173.66	36381000	QEplus021449	4732
11919	_KVAVVRT(ph)PPKSPS(ph)SAK_	225	240	3	Ph	0.0069137	KVAVVRT(1)PPKS(0.346)PS(0.493)S(0.161)AK	T231	2	604.645	3	604.644	1810.91	28315000000	QEplus021452	5067
11916	_KVAVVRT(ph)PPKS(ph)PSSAK_	225	240	3	Pm	0.008455	KVAVVRT(1)PPKS(0.832)PS(0.136)S(0.031)AK	T231;S235	2	604.644	3	604.644	1810.91	26058000000	QEplus021449	4608
11906	_KVAVVRT(ph)PPKS(ph)PSSAK_	225	240	3	Ph	8.8035e-06	KVAVVRT(1)PPKS(0.995)PS(0.004)S(0.001)AK	T231;S235	2	604.644	3	604.644	1810.91	13693000000	QEplus019909	5218
11897	_KVAVVRT(ph)PPKSPSSAK_	225	240	3	Pm	0.0059159	KVAVVRT(0.999)PPKSPSSAK	T231	1	578.323	3	577.989	1730.94	9989300000	QEplus021449	4356
11907	_KVAVVRT(ph)PPKSPS(ph)SAK_	225	240	3	Ph	1.4787e-08	KVAVVRT(1)PPKS(0.008)PS(0.906)S(0.085)AK	T231;S237	2	906.462	2	906.463	1810.91	6509500000	QEplus019909	5843
11915	_KVAVVRT(ph)PPKSPS(ph)SAK_	225	240	3	Pm	3.7927e-06	KVAVVRT(1)PPKS(0.056)PS(0.861)S(0.083)AK	T231;S237	2	906.464	2	906.463	1810.91	4867500000	QEplus021449	4453
11918	_KVAVVRT(ph)PPKSPS(ph)SAK_	225	240	3	Ph	5.1437e-05	KVAVVRT(1)PPKS(0.279)PS(0.666)S(0.055)AK	T231	2	906.462	2	906.463	1810.91	4616900000	QEplus021452	5106
11894	_KVAVVRT(ph)PPKSPSSAK_	225	240	3	Ph	1.5416e-05	KVAVVRT(1)PPKSPSSAK	T231	1	577.989	3	577.989	1730.94	4435700000	QEplus019909	5062
11908	_KVAVVRT(ph)PPKS(ph)PSSAK_	225	240	3	Ph	0.00078737	KVAVVRT(1)PPKS(0.966)PS(0.027)S(0.007)AK	T231;S235	2	453.734	4	453.735	1810.91	2191000000	QEplus019909	5179
11901	_KVAVVRT(ph)PPKSPSSAK_	225	240	3	Ph	0.0076965	KVAVVRT(0.998)PPKS(0.002)PSSAK	T231	1	577.989	3	577.989	1730.94	2115900000	QEplus021452	5015
11895	_KVAVVRT(ph)PPKSPSSAK_	225	240	3	Ph	0.0010314	KVAVVRT(1)PPKSPSSAK	T231	1	433.743	4	433.743	1730.94	1804600000	QEplus019909	4872
11896	_KVAVVRT(ph)PPKSPSSAK_	225	240	3	Ph	1.1069e-08	KVAVVRT(0.458)PPKS(0.458)PS(0.042)S(0.042)AK		1	866.979	2	866.479	1730.94	1144200000	QEplus019909	4888
11898	_KVAVVRT(ph)PPKSPSSAK_	225	240	3	Pm	0.0024062	KVAVVRT(0.996)PPKS(0.003)PS(0.001)SAK	T231	1	866.478	2	866.479	1730.94	983640000	QEplus021449	4485
11903	_KVAVVRT(ph)PPKS(ph)PSSAK_	225	240	3	Pm	0.0030148	KVAVVRT(1)PPKS(0.945)PS(0.046)S(0.009)AK	T231;S235	2	604.644	3	604.644	1810.91	669880000	QEplus019907	5089
11904	_KVAVVRT(ph)PPKS(ph)PSSAK_	225	240	3	Pm	0.00083811	KVAVVRT(0.998)PPKS(0.69)PS(0.275)S(0.037)AK	T231	2	906.459	2	906.463	1810.91	369440000	QEplus019907	5208
11891	_KVAVVRT(ph)PPKSPSSAK_	225	240	3	Pm	0.0022422	KVAVVRT(1)PPKSPSSAK	T231	1	577.989	3	577.989	1730.94	361070000	QEplus019907	5076
11925	_KVAVVRT(ph)PPKS(ph)PSS(ph)AK_	225	240	3	Ph	0.0066582	KVAVVRT(0.999)PPKS(0.943)PS(0.372)S(0.686)AK	T231;S235	3	947.463	2	946.446	1890.88	224590000	QEplus019909	5358
11900	_KVAVVRT(ph)PPKSPSSAK_	225	240	3	Ph	2.4409e-08	KVAVVRT(0.839)PPKS(0.158)PS(0.003)SAK	T231	1	866.48	2	866.479	1730.94	143200000	QEplus021452	4935
11892	_KVAVVRT(ph)PPKSPSSAK_	225	240	3	Pm	0.00013522	KVAVVRT(0.973)PPKS(0.027)PSSAK	T231	1	866.479	2	866.479	1730.94	81585000	QEplus019907	5152
11905	_KVAVVRT(ph)PPKS(ph)PSSAK_	225	240	3	Pm	0.0077126	KVAVVRT(1)PPKS(0.944)PS(0.044)S(0.012)AK	T231;S235	2	453.985	4	453.735	1810.91	71630000	QEplus019907	5280
11926	_KVAVVRT(ph)PPKS(ph)PSS(ph)AK_	225	240	3	Ph	0.0042765	KVAVVRT(1)PPKS(0.97)PS(0.37)S(0.66)AK	T231;S235	3	946.946	2	946.446	1890.88	20815000	QEplus021452	5307
11921	_KVAVVRT(ph)PPKS(ph)PSSAK_	225	240	3	Ph	0.00079622	KVAVVRT(1)PPKS(0.715)PS(0.255)S(0.031)AK	T231	2	906.964	2	906.463	1810.91	16592000	QEplus021452	5744
11913	_KVAVVRT(ph)PPKS(ph)PSSAK_	225	240	3	Ph	0.008755	KVAVVRT(1)PPKS(0.892)PS(0.09)S(0.018)AK	T231;S235	2	604.645	3	604.644	1810.91	8915400	QEplus019909	15239
11912	_KVAVVRT(ph)PPKS(ph)PSSAK_	225	240	3	Ph	0.00064008	KVAVVRT(1)PPKS(0.914)PS(0.073)S(0.014)AK	T231;S235	2	906.965	2	906.463	1810.91	3164600	QEplus019909	14980
11932	_KVAVVRT(ph)PPKS(ph)PSS(ph)AKSR_	225	242	4	Ph	0.0042791	KVAVVRT(1)PPKS(0.991)PS(0.137)S(0.842)AKS(0.031)R	T231;S235;S238	3	712.343	3	712.344	2134.01	240730000	QEplus021452	4846
11930	_KVAVVRT(ph)PPKS(ph)PSS(ph)AKSR_	225	242	4	Ph	5.1001e-05	KVAVVRT(1)PPKS(0.996)PS(0.108)S(0.887)AKS(0.009)R	T231;S235;S238	3	712.343	3	712.344	2134.01	38406000	QEplus019909	4950
11931	_KVAVVRT(ph)PPKS(ph)PSS(ph)AKSR_	225	242	4	Pm	0.00048333	KVAVVRT(1)PPKS(0.999)PS(0.365)S(0.627)AKS(0.008)R	T231;S235	3	712.342	3	712.344	2134.01	33440000	QEplus021449	4619
11929	_KVAVVRT(ph)PPKS(ph)PSSAKSR_	225	242	4	Ph	0.0088782	KVAVVRT(1)PPKS(0.961)PS(0.026)S(0.01)AKS(0.004)R	T231;S235	2	685.689	3	685.689	2054.04	25924000	QEplus019909	4810
23233	_VAVVRT(ph)PPKS(ph)PSSAK_	226	240	2	Ph	3.2908e-06	VAVVRT(1)PPKS(0.963)PS(0.033)S(0.004)AK	T231;S235	2	561.946	3	561.946	1682.82	5104200000	QEplus019909	5777
23237	_VAVVRT(ph)PPKS(ph)PSSAK_	226	240	2	Pm	0.00044366	VAVVRT(1)PPKS(0.962)PS(0.033)S(0.005)AK	T231;S235	2	561.946	3	561.946	1682.82	3976900000	QEplus021449	5128
23234	_VAVVRT(ph)PPKSPS(ph)SAK_	226	240	2	Ph	0.00013571	VAVVRT(1)PPKS(0.296)PS(0.645)S(0.059)AK	T231	2	842.415	2	842.415	1682.82	3905900000	QEplus019909	5530
23225	_VAVVRT(ph)PPKSPSSAK_	226	240	2	Pm	0.00017812	VAVVRT(1)PPKSPSSAK	T231	1	535.291	3	535.29	1602.85	1709900000	QEplus021449	5013
23241	_VAVVRT(ph)PPKS(ph)PSSAK_	226	240	2	Ph	0.0001491	VAVVRT(1)PPKS(0.778)PS(0.202)S(0.02)AK	T231;S235	2	842.415	2	842.415	1682.82	1543100000	QEplus021452	5470
23238	_VAVVRT(ph)PPKS(ph)PSSAK_	226	240	2	Pm	7.9148e-05	VAVVRT(1)PPKS(0.67)PS(0.303)S(0.027)AK	T231	2	842.415	2	842.415	1682.82	1188100000	QEplus021449	5206
23224	_VAVVRT(ph)PPKSPSSAK_	226	240	2	Ph	2.3539e-05	VAVVRT(0.972)PPKS(0.027)PS(0.001)SAK	T231	1	802.933	2	802.432	1602.85	425890000	QEplus019909	5303
23227	_VAVVRT(ph)PPKSPSSAK_	226	240	2	Ph	0.003483	VAVVRT(1)PPKSPSSAK	T231	1	535.291	3	535.29	1602.85	424600000	QEplus021452	5329
23222	_VAVVRT(ph)PPKSPSSAK_	226	240	2	Pm	1.0796e-05	VAVVRT(1)PPKSPSSAK	T231	1	535.291	3	535.29	1602.85	228180000	QEplus019907	5551
23232	_VAVVRT(ph)PPKS(ph)PSSAK_	226	240	2	Pm	5.412e-05	VAVVRT(1)PPKS(0.945)PS(0.024)S(0.031)AK	T231;S235	2	561.946	3	561.946	1682.82	227640000	QEplus019907	5655
23231	_VAVVRT(ph)PPKS(ph)PSSAK_	226	240	2	Pm	0.00082805	VAVVRT(1)PPKS(0.907)PS(0.076)S(0.017)AK	T231;S235	2	842.415	2	842.415	1682.82	205390000	QEplus019907	5575
23226	_VAVVRT(ph)PPKSPSSAK_	226	240	2	Pm	0.00032758	VAVVRT(0.999)PPKS(0.001)PSSAK	T231	1	802.934	2	802.432	1602.85	106190000	QEplus021449	4980
23221	_VAVVRT(ph)PPKSPSSAK_	226	240	2	Pm	1.7838e-11	VAVVRT(1)PPKSPSSAK	T231	1	802.433	2	802.432	1602.85	95226000	QEplus019907	5549
23245	_VAVVRT(ph)PPKS(ph)PSS(ph)AK_	226	240	2	Ph	0.0017889	VAVVRT(1)PPKS(0.958)PS(0.157)S(0.885)AK	T231;S235;S238	3	882.398	2	882.398	1762.78	39542000	QEplus019909	5669
23228	_VAVVRT(ph)PPKSPSSAK_	226	240	2	Ph	0.0056447	VAVVRT(0.916)PPKS(0.055)PS(0.025)S(0.004)AK	T231	1	802.432	2	802.432	1602.85	23458000	QEplus021452	5322
23249	_VAVVRT(ph)PPKS(ph)PS(ph)SAKSR_	226	242	3	Ph	0.0021847	VAVVRT(1)PPKS(1)PS(0.643)S(0.347)AKS(0.011)R	T231;S235	3	669.977	3	669.646	2005.92	41277000	QEplus021452	5243
20125	_SRLQT(ph)APVPMPDLK_	241	254	1	Ph	2.1242e-07	SRLQT(1)APVPMPDLK	T245	1	816.913	2	816.913	1631.81	45164000	QEplus021452	9387
20124	_SRLQT(ph)APVPMPDLK_	241	254	1	Ph	0.0003967	S(0.144)RLQT(0.856)APVPMPDLK	T245	1	816.914	2	816.913	1631.81	11666000	QEplus019909	9841
13673	_LQT(ph)APVPMPDLK_	243	254	0	Ph	0.0028944	LQT(1)APVPMPDLK	T245	1	695.346	2	695.346	1388.68	325220000	QEplus021452	9951
13672	_LQT(ph)APVPMPDLK_	243	254	0	Ph	0.0028944	LQT(1)APVPMPDLK	T245	1	695.849	2	695.346	1388.68	134710000	QEplus019909	10455
16113	_NVKS(ph)KIGS(ph)TENLK_	255	267	2	Ph	2.9726e-06	NVKS(1)KIGS(0.626)T(0.374)ENLK	S258	2	789.372	2	789.37	1576.73	15720000	QEplus021452	5947
19408	_SKIGS(ph)TENLK_	258	267	1	Ph	1.0173e-06	SKIGS(0.972)T(0.028)ENLK	S262	1	578.784	2	578.784	1155.55	5412400000	QEplus021452	5251
19404	_SKIGS(ph)TENLK_	258	267	1	Ph	1.9025e-06	SKIGS(0.975)T(0.025)ENLK	S262	1	578.784	2	578.784	1155.55	4964600000	QEplus019909	5311
19406	_SKIGS(ph)TENLK_	258	267	1	Pm	0.002157	SKIGS(0.87)T(0.13)ENLK	S262	1	578.784	2	578.784	1155.55	1000700000	QEplus021449	4935
19409	_SKIGS(ph)TENLK_	258	267	1	Ph	0.00025155	SKIGS(0.846)T(0.154)ENLK	S262	1	386.192	3	386.192	1155.55	493550000	QEplus021452	5264
19403	_SKIGS(ph)TENLK_	258	267	1	Pm	0.00078182	SKIGS(0.994)T(0.006)ENLK	S262	1	578.785	2	578.784	1155.55	218090000	QEplus019907	5530
19407	_SKIGS(ph)TENLK_	258	267	1	Pm	0.00015077	SKIGS(0.935)T(0.065)ENLK	S262	1	386.192	3	386.192	1155.55	105030000	QEplus021449	4942
19410	_SKIGS(ph)TENLK_	258	267	1	Ph	0.00093922	S(0.002)KIGS(0.885)T(0.114)ENLK	S262	1	1156.56	1	1156.56	1155.55	104680000	QEplus021452	5297
19405	_SKIGS(ph)TENLK_	258	267	1	Ph	0.0004444	SKIGS(0.905)T(0.095)ENLK	S262	1	386.192	3	386.192	1155.55	57587000	QEplus019909	5330
19440	_SKIGS(ph)TENLKHQPGGGK_	258	274	2	Ph	0.0097036	S(0.001)KIGS(0.609)T(0.39)ENLKHQPGGGK		1	606.965	3	606.635	1816.88	9574700000	QEplus021452	4822
19438	_SKIGST(ph)ENLKHQPGGGK_	258	274	2	Ph	0.00050402	SKIGS(0.375)T(0.625)ENLKHQPGGGK		1	455.227	4	455.228	1816.88	2522000000	QEplus021452	4560
19439	_SKIGS(ph)TENLKHQPGGGK_	258	274	2	Ph	1.059e-16	SKIGS(0.896)T(0.104)ENLKHQPGGGK	S262	1	909.448	2	909.449	1816.88	1242100000	QEplus021452	4564
19435	_SKIGS(ph)TENLKHQPGGGK_	258	274	2	Pm	2.0871e-11	SKIGS(0.699)T(0.301)ENLKHQPGGGK		1	909.949	2	909.449	1816.88	269020000	QEplus021449	4255
19432	_SKIGS(ph)TENLKHQPGGGK_	258	274	2	Ph	1.3193e-09	SKIGS(0.944)T(0.056)ENLKHQPGGGK	S262	1	606.634	3	606.635	1816.88	250440000	QEplus019909	4648
19433	_SKIGS(ph)TENLKHQPGGGK_	258	274	2	Ph	1.6931e-33	SKIGS(0.905)T(0.095)ENLKHQPGGGK	S262	1	909.448	2	909.449	1816.88	55669000	QEplus019909	4653
19434	_SKIGS(ph)TENLKHQPGGGK_	258	274	2	Ph	2.4722e-05	SKIGS(0.619)T(0.381)ENLKHQPGGGK		1	455.228	4	455.228	1816.88	48863000	QEplus019909	4662
19458	_SKIGS(ph)TENLKHQPGGGKVQIINK_	258	280	3	Ph	2.2184e-05	SKIGS(0.808)T(0.192)ENLKHQPGGGKVQIINK	S262	1	629.336	4	629.086	2512.32	138980000	QEplus021452	6180
19459	_SKIGS(ph)TENLKHQPGGGKVQIINK_	258	280	3	Ph	5.9917e-07	SKIGS(0.966)T(0.034)ENLKHQPGGGKVQIINK	S262	1	839.115	3	838.446	2512.32	94020000	QEplus021452	6182
19456	_SKIGST(ph)ENLKHQPGGGKVQIINK_	258	280	3	Pm	5.3584e-05	SKIGS(0.412)T(0.588)ENLKHQPGGGKVQIINK		1	629.335	4	629.086	2512.32	58725000	QEplus021449	5825
19457	_SKIGS(ph)TENLKHQPGGGKVQIINK_	258	280	3	Pm	3.1168e-05	SKIGS(0.795)T(0.205)ENLKHQPGGGKVQIINK	S262	1	838.446	3	838.446	2512.32	36804000	QEplus021449	5831
19466	_SKIGST(ph)ENLKHQPGGGKVQIINKK_	258	281	4	Ph	4.3915e-05	SKIGS(0.422)T(0.578)ENLKHQPGGGKVQIINKK		1	661.11	4	661.11	2640.41	30208000	QEplus021452	5726
9511	_IGS(ph)TENLK_	260	267	0	Ph	0.00061267	IGS(0.986)T(0.014)ENLK	S262	1	941.433	1	941.434	940.427	1636300000	QEplus019909	5840
9543	_IGS(ph)TENLKHQPGGGK_	260	274	1	Ph	0.00011078	IGS(0.911)T(0.089)ENLKHQPGGGK	S262	1	534.926	3	534.926	1601.76	8298200000	QEplus021452	4731
9541	_IGS(ph)TENLKHQPGGGK_	260	274	1	Pm	8.9645e-05	IGS(0.922)T(0.078)ENLKHQPGGGK	S262	1	534.926	3	534.926	1601.76	2551800000	QEplus021449	4430
9544	_IGS(ph)TENLKHQPGGGK_	260	274	1	Ph	1.229e-10	IGS(0.997)T(0.003)ENLKHQPGGGK	S262	1	801.884	2	801.885	1601.76	1524400000	QEplus021452	4732
9542	_IGS(ph)TENLKHQPGGGK_	260	274	1	Pm	2.5117e-07	IGS(0.982)T(0.018)ENLKHQPGGGK	S262	1	801.885	2	801.885	1601.76	753080000	QEplus021449	4432
9540	_IGS(ph)TENLKHQPGGGK_	260	274	1	Ph	3.831e-05	IGS(0.986)T(0.014)ENLKHQPGGGK	S262	1	534.925	3	534.926	1601.76	681560000	QEplus019909	4804
9539	_IGS(ph)TENLKHQPGGGK_	260	274	1	Ph	1.3582e-06	IGS(0.986)T(0.014)ENLKHQPGGGK	S262	1	801.883	2	801.885	1601.76	396320000	QEplus019909	4802
9562	_IGS(ph)TENLKHQPGGGKVQIINK_	260	280	2	Ph	1.8843e-07	IGS(0.947)T(0.053)ENLKHQPGGGKVQIINK	S262	1	767.071	3	766.737	2297.19	286150000	QEplus021452	6517
9561	_IGS(ph)TENLKHQPGGGKVQIINK_	260	280	2	Pm	1.8843e-07	IGS(0.992)T(0.008)ENLKHQPGGGKVQIINK	S262	1	767.072	3	766.737	2297.19	134720000	QEplus021449	6155
9559	_IGS(ph)TENLKHQPGGGKVQIINK_	260	280	2	Ph	5.331e-10	IGS(0.949)T(0.051)ENLKHQPGGGKVQIINK	S262	1	767.072	3	766.737	2297.19	45836000	QEplus019909	6730
9560	_IGS(ph)TENLKHQPGGGKVQIINK_	260	280	2	Ph	0.00084162	IGS(0.941)T(0.059)ENLKHQPGGGKVQIINK	S262	1	575.555	4	575.305	2297.19	18396000	QEplus019909	6745
9575	_IGS(ph)TENLKHQPGGGKVQIINKK_	260	281	3	Ph	0.00012363	IGS(0.809)T(0.191)ENLKHQPGGGKVQIINKK	S262	1	607.58	4	607.328	2425.28	51277000	QEplus021452	5972
11383	_KLDLS(ph)NVQSK_	281	290	1	Ph	3.9925e-11	KLDLS(1)NVQSK	S285	1	606.306	2	606.305	1210.6	3004400000	QEplus021452	6891
11379	_KLDLS(ph)NVQSK_	281	290	1	Ph	3.4027e-05	KLDLS(1)NVQSK	S285	1	606.306	2	606.305	1210.6	241410000	QEplus019909	7144
11382	_KLDLSNVQS(ph)K_	281	290	1	Ph	1.3289e-07	KLDLSNVQS(1)K	S289	1	606.305	2	606.305	1210.6	194260000	QEplus021452	6489
11378	_KLDLSNVQS(ph)K_	281	290	1	Ph	6.8375e-05	KLDLSNVQS(1)K	S289	1	606.304	2	606.305	1210.6	136910000	QEplus019909	6680
11380	_KLDLSNVQS(ph)K_	281	290	1	Pm	0.0010141	KLDLSNVQS(1)K	S289	1	606.304	2	606.305	1210.6	14062000	QEplus021449	6176
2531	_CGS(ph)KDNIKHVPGGGSVQIVYKPVDLSK_	291	317	3	Ph	7.94e-05	CGS(1)KDNIKHVPGGGSVQIVYKPVDLSK	S293	1	741.628	4	741.377	2961.48	292830000	QEplus021452	8210
2530	_CGS(ph)KDNIKHVPGGGSVQIVYKPVDLSK_	291	317	3	Ph	0.00013534	CGS(1)KDNIKHVPGGGSVQIVYKPVDLSK	S293	1	593.504	5	593.303	2961.48	100380000	QEplus021452	8206
3609	_DNIKHVPGGGS(ph)VQIVYKPVDLSK_	295	317	2	Ph	9.8219e-05	DNIKHVPGGGS(1)VQIVYKPVDLSK	S305	1	633.583	4	633.332	2529.3	89322000	QEplus021452	8624
3608	_DNIKHVPGGGS(ph)VQIVYKPVDLSK_	295	317	2	Ph	0.00029388	DNIKHVPGGGS(1)VQIVYKPVDLSK	S305	1	844.441	3	844.107	2529.3	67143000	QEplus021452	8614
8690	_HVPGGGS(ph)VQIVYKPVDLSK_	299	317	1	Ph	0.00050805	HVPGGGS(1)VQIVYKPVDLSK	S305	1	687.692	3	687.357	2059.05	3930800000	QEplus021452	8715
8686	_HVPGGGS(ph)VQIVYKPVDLSK_	299	317	1	Ph	2.5688e-05	HVPGGGS(1)VQIVYKPVDLSK	S305	1	687.692	3	687.357	2059.05	883760000	QEplus019909	9010
8691	_HVPGGGS(ph)VQIVYKPVDLSK_	299	317	1	Ph	1.3879e-08	HVPGGGS(1)VQIVYKPVDLSK	S305	1	1031.03	2	1030.53	2059.05	379830000	QEplus021452	8729
8687	_HVPGGGS(ph)VQIVYKPVDLSK_	299	317	1	Ph	2.9556e-19	HVPGGGS(1)VQIVYKPVDLSK	S305	1	1031.03	2	1030.53	2059.05	260540000	QEplus019909	9024
8692	_HVPGGGS(ph)VQIVYKPVDLSK_	299	317	1	Ph	0.0060859	HVPGGGS(0.991)VQIVY(0.009)KPVDLSK	S305	1	516.021	4	515.77	2059.05	110740000	QEplus021452	8733
8689	_HVPGGGS(ph)VQIVYKPVDLSK_	299	317	1	Pm	0.0062242	HVPGGGS(1)VQIVYKPVDLSK	S305	1	687.358	3	687.357	2059.05	49890000	QEplus021449	8408
8695	_HVPGGGSVQIVYKPVDLS(ph)KVTSK_	299	321	2	Ph	7.9132e-06	HVPGGGSVQIVYKPVDLS(0.932)KVT(0.034)S(0.034)K	S316	1	826.106	3	825.772	2474.29	186760000	QEplus021452	9191
8696	_HVPGGGSVQIVYKPVDLS(ph)KVTSK_	299	321	2	Ph	2.7099e-11	HVPGGGSVQIVYKPVDLS(0.482)KVT(0.259)S(0.259)K		1	619.832	4	619.581	2474.29	148550000	QEplus021452	9192
24597	_VTS(ph)KCGS(ph)LGNIHHKPGGGQVEVK_	318	340	2	Ph	0.0032104	VT(0.247)S(0.761)KCGS(0.992)LGNIHHKPGGGQVEVK	S320;S324	2	638.299	4	638.049	2548.17	507470000	QEplus021452	5618
24596	_VTS(ph)KCGS(ph)LGNIHHKPGGGQVEVK_	318	340	2	Ph	0.0034208	VT(0.487)S(0.523)KCGS(0.99)LGNIHHKPGGGQVEVK	S324	2	850.73	3	850.396	2548.17	368550000	QEplus021452	5616
24588	_VTS(ph)KCGSLGNIHHKPGGGQVEVK_	318	340	2	Ph	3.4578e-05	VT(0.1)S(0.9)KCGSLGNIHHKPGGGQVEVK	S320	1	824.074	3	823.74	2468.2	330150000	QEplus021452	5435
24586	_VTS(ph)KCGSLGNIHHKPGGGQVEVK_	318	340	2	Ph	0.0001383	VT(0.002)S(0.998)KCGSLGNIHHKPGGGQVEVK	S320	1	824.074	3	823.74	2468.2	66647000	QEplus019909	5520
24594	_VTS(ph)KCGS(ph)LGNIHHKPGGGQVEVK_	318	340	2	Ph	0.0029461	VT(0.526)S(0.535)KCGS(0.939)LGNIHHKPGGGQVEVK	S324	2	850.729	3	850.396	2548.17	55622000	QEplus019909	5744
24595	_VTS(ph)KCGS(ph)LGNIHHKPGGGQVEVK_	318	340	2	Ph	0.0030224	VT(0.493)S(0.544)KCGS(0.963)LGNIHHKPGGGQVEVK	S324	2	638.298	4	638.049	2548.17	40252000	QEplus019909	5745
2606	_CGS(ph)LGNIHHKPGGGQVEVK_	322	340	1	Ph	4.927e-07	CGS(1)LGNIHHKPGGGQVEVK	S324	1	685.326	3	685.326	2052.96	5010600000	QEplus021452	5541
2607	_CGS(ph)LGNIHHKPGGGQVEVK_	322	340	1	Ph	3.0344e-07	CGS(1)LGNIHHKPGGGQVEVK	S324	1	514.497	4	514.246	2052.96	2930900000	QEplus021452	5545
2600	_CGS(ph)LGNIHHKPGGGQVEVK_	322	340	1	Ph	8.1001e-10	CGS(1)LGNIHHKPGGGQVEVK	S324	1	685.66	3	685.326	2052.96	2499400000	QEplus019909	5597
2601	_CGS(ph)LGNIHHKPGGGQVEVK_	322	340	1	Ph	6.5845e-05	CGS(1)LGNIHHKPGGGQVEVK	S324	1	514.497	4	514.246	2052.96	942130000	QEplus019909	5598
2602	_CGS(ph)LGNIHHKPGGGQVEVK_	322	340	1	Ph	2.437e-26	CGS(1)LGNIHHKPGGGQVEVK	S324	1	1027.48	2	1027.49	2052.96	653940000	QEplus019909	5606
2608	_CGS(ph)LGNIHHKPGGGQVEVK_	322	340	1	Ph	1.431e-18	CGS(1)LGNIHHKPGGGQVEVK	S324	1	1027.99	2	1027.49	2052.96	417170000	QEplus021452	5553
2603	_CGS(ph)LGNIHHKPGGGQVEVK_	322	340	1	Pm	6.0596e-05	CGS(1)LGNIHHKPGGGQVEVK	S324	1	685.326	3	685.326	2052.96	338800000	QEplus021449	5249
2604	_CGS(ph)LGNIHHKPGGGQVEVK_	322	340	1	Pm	0.0018472	CGS(1)LGNIHHKPGGGQVEVK	S324	1	514.497	4	514.246	2052.96	207720000	QEplus021449	5251
2605	_CGS(ph)LGNIHHKPGGGQVEVK_	322	340	1	Pm	2.0834e-18	CGS(1)LGNIHHKPGGGQVEVK	S324	1	1027.99	2	1027.49	2052.96	18889000	QEplus021449	5264
2627	_CGS(ph)LGNIHHKPGGGQVEVKSEK_	322	343	2	Ph	2.0958e-10	CGS(1)LGNIHHKPGGGQVEVKSEK	S324	1	800.383	3	800.049	2397.13	45731000	QEplus021452	5121
18812	_SEKLDFKDRVQS(ph)K_	341	353	3	Ph	0.00031926	SEKLDFKDRVQS(1)K	S352	1	830.409	2	830.409	1658.8	13822000	QEplus021452	5938
18813	_SEKLDFKDRVQS(ph)K_	341	353	3	Ph	0.00025314	SEKLDFKDRVQS(1)K	S352	1	553.942	3	553.942	1658.8		QEplus021452	5914
18814	_SEKLDFKDRVQS(ph)KIGSLDNITHVPGGGNK_	341	369	4	Ph	0.0015573	S(0.001)EKLDFKDRVQS(0.836)KIGS(0.163)LDNITHVPGGGNK	S352	1	806.161	4	805.659	3218.61	45155000	QEplus021452	9361
12419	_LDFKDRVQS(ph)K_	344	353	2	Ph	0.0085234	LDFKDRVQS(1)K	S352	1	439.219	3	439.218	1314.63	122700000	QEplus021452	6037
12422	_LDFKDRVQS(ph)KIGS(ph)LDNITHVPGGGNK_	344	369	3	Ph	0.0011081	LDFKDRVQS(1)KIGS(0.993)LDNIT(0.007)HVPGGGNK	S352;S356	2	739.859	4	739.609	2954.41	114010000	QEplus021452	9841
12420	_LDFKDRVQS(ph)KIGSLDNITHVPGGGNK_	344	369	3	Ph	7.7981e-05	LDFKDRVQS(0.995)KIGS(0.005)LDNITHVPGGGNK	S352	1	719.867	4	719.617	2874.44	32727000	QEplus021452	9655
3860	_DRVQS(ph)KIGS(ph)LDNITHVPGGGNK_	348	369	2	Ph	0.0017497	DRVQS(1)KIGS(0.998)LDNIT(0.002)HVPGGGNK	S352;S356	2	818.05	3	818.051	2451.13	139100000	QEplus021452	8607
3858	_DRVQS(ph)KIGSLDNITHVPGGGNK_	348	369	2	Ph	0.0026637	DRVQS(0.961)KIGS(0.039)LDNITHVPGGGNK	S352	1	791.728	3	791.395	2371.16	41570000	QEplus021452	8486
3859	_DRVQS(ph)KIGSLDNITHVPGGGNK_	348	369	2	Ph	0.0047652	DRVQS(0.975)KIGS(0.025)LDNITHVPGGGNK	S352	1	593.799	4	593.798	2371.16	33253000	QEplus021452	8489
24327	_VQS(ph)KIGSLDNITHVPGGGNK_	350	369	1	Ph	5.3905e-05	VQS(1)KIGSLDNITHVPGGGNK	S352	1	701.354	3	701.019	2100.04	1402200000	QEplus021452	8208
24328	_VQS(ph)KIGSLDNITHVPGGGNK_	350	369	1	Ph	8.5038e-27	VQS(1)KIGSLDNITHVPGGGNK	S352	1	1051.03	2	1051.03	2100.04	133080000	QEplus021452	8227
24326	_VQS(ph)KIGSLDNITHVPGGGNK_	350	369	1	Ph	1.725e-16	VQS(1)KIGSLDNITHVPGGGNK	S352	1	701.354	3	701.019	2100.04	131140000	QEplus019909	8553
24334	_VQS(ph)KIGS(ph)LDNITHVPGGGNKK_	350	370	2	Ph	0.00016891	VQS(1)KIGS(0.989)LDNIT(0.011)HVPGGGNKK	S352;S356	2	770.708	3	770.373	2308.1	350330000	QEplus021452	7989
24332	_VQS(ph)KIGS(ph)LDNITHVPGGGNKK_	350	370	2	Ph	4.5366e-05	VQS(1)KIGS(0.998)LDNIT(0.002)HVPGGGNKK	S352;S356	2	770.708	3	770.373	2308.1	165030000	QEplus019909	8329
24335	_VQS(ph)KIGSLDNITHVPGGGNKK_	350	370	2	Ph	6.1081e-10	VQS(1)KIGSLDNITHVPGGGNKK	S352	1	744.052	3	743.718	2228.13	121240000	QEplus021452	7692
24333	_VQS(ph)KIGS(ph)LDNITHVPGGGNKK_	350	370	2	Ph	0.0037007	VQS(1)KIGS(0.995)LDNIT(0.006)HVPGGGNKK	S352;S356	2	578.282	4	578.032	2308.1	25712000	QEplus019909	8343
9372	_IGS(ph)LDNITHVPGGGNK_	354	369	0	Ph	2.1934e-17	IGS(1)LDNITHVPGGGNK	S356	1	830.398	2	829.899	1657.78	10756000000	QEplus021452	8254
9361	_IGS(ph)LDNITHVPGGGNK_	354	369	0	Ph	2.6752e-24	IGS(1)LDNITHVPGGGNK	S356	1	829.898	2	829.899	1657.78	7722000000	QEplus019909	8676
9362	_IGS(ph)LDNITHVPGGGNK_	354	369	0	Ph	2.1056e-05	IGS(1)LDNITHVPGGGNK	S356	1	553.601	3	553.601	1657.78	2110300000	QEplus019909	8819
9368	_IGS(ph)LDNITHVPGGGNK_	354	369	0	Pm	6.1076e-24	IGS(1)LDNITHVPGGGNK	S356	1	829.898	2	829.899	1657.78	1004200000	QEplus021449	7973
9370	_IGS(ph)LDNITHVPGGGNK_	354	369	0	Ph	0.0018321	IGS(1)LDNITHVPGGGNK	S356	1	553.603	3	553.601	1657.78	81816000	QEplus021452	7864
9358	_IGS(ph)LDNITHVPGGGNK_	354	369	0	Ph	1.7852e-11	IGS(1)LDNITHVPGGGNK	S356	1	830.4	2	829.899	1657.78	68629000	QEplus019909	8160
9369	_IGS(ph)LDNITHVPGGGNK_	354	369	0	Ph	5.1491e-11	IGS(1)LDNITHVPGGGNK	S356	1	829.898	2	829.899	1657.78	64294000	QEplus021452	7850
9359	_IGS(ph)LDNITHVPGGGNK_	354	369	0	Ph	0.00034576	IGS(1)LDNITHVPGGGNK	S356	1	553.603	3	553.601	1657.78	59335000	QEplus019909	8161
9357	_IGS(ph)LDNITHVPGGGNK_	354	369	0	Pm	5.27e-17	IGS(1)LDNITHVPGGGNK	S356	1	829.9	2	829.899	1657.78	56802000	QEplus019907	8892
9375	_IGS(ph)LDNITHVPGGGNK_	354	369	0	Ph	0.0002437	IGS(1)LDNITHVPGGGNK	S356	1	829.898	2	829.899	1657.78	31026000	QEplus021452	9003
9363	_IGS(ph)LDNITHVPGGGNK_	354	369	0	Ph	5.5353e-11	IGS(1)LDNITHVPGGGNK	S356	1	830.401	2	829.899	1657.78	18646000	QEplus019909	9287
9360	_IGS(ph)LDNITHVPGGGNK_	354	369	0	Ph	0.0070866	IGS(1)LDNITHVPGGGNK	S356	1	553.936	3	553.601	1657.78	9424800	QEplus019909	8508
9364	_IGS(ph)LDNITHVPGGGNK_	354	369	0	Ph	5.1778e-05	IGS(1)LDNITHVPGGGNK	S356	1	829.899	2	829.899	1657.78		QEplus019909	10417
9365	_IGS(ph)LDNITHVPGGGNK_	354	369	0	Ph	3.2528e-07	IGS(1)LDNITHVPGGGNK	S356	1	829.899	2	829.899	1657.78		QEplus019909	10791
9471	_IGS(ph)LDNITHVPGGGNKK_	354	370	1	Ph	0.0098376	IGS(1)LDNITHVPGGGNKK	S356	1	596.633	3	596.3	1785.88	5575000000	QEplus021452	7662
9467	_IGS(ph)LDNITHVPGGGNKK_	354	370	1	Ph	8.2931e-05	IGS(1)LDNITHVPGGGNKK	S356	1	596.298	3	596.3	1785.88	3057500000	QEplus019909	8156
9466	_IGS(ph)LDNITHVPGGGNKK_	354	370	1	Ph	1.6254e-18	IGS(1)LDNITHVPGGGNKK	S356	1	893.946	2	893.946	1785.88	999800000	QEplus019909	7958
9472	_IGS(ph)LDNITHVPGGGNKK_	354	370	1	Ph	3.4785e-26	IGS(1)LDNITHVPGGGNKK	S356	1	893.946	2	893.946	1785.88	617480000	QEplus021452	7665
9468	_IGS(ph)LDNITHVPGGGNKK_	354	370	1	Ph	9.2671e-10	IGS(1)LDNITHVPGGGNKK	S356	1	894.44	2	893.946	1785.88	81140000	QEplus019909	8254
9470	_IGS(ph)LDNITHVPGGGNKK_	354	370	1	Pm	1.2334e-18	IGS(1)LDNITHVPGGGNKK	S356	1	894.448	2	893.946	1785.88	53106000	QEplus021449	7374
9473	_IGS(ph)LDNITHVPGGGNKK_	354	370	1	Ph	0.0060604	IGS(1)LDNITHVPGGGNKK	S356	1	894.941	2	893.946	1785.88	17021000	QEplus021452	7969
11134	_KIET(ph)HKLTFR_	370	379	2	Ph	0.0053343	KIET(1)HKLTFR	T373	1	452.206	3	451.574	1351.7	86362000	QEplus021452	6401
11132	_KIETHKLT(ph)FR_	370	379	2	Ph	0.0037859	KIET(0.004)HKLT(0.996)FR	T377	1	451.574	3	451.574	1351.7	30905000	QEplus019909	6613
11143	_KIETHKLT(ph)FRENAK_	370	383	3	Ph	9.6393e-06	KIETHKLT(1)FRENAK	T377	1	449.738	4	449.487	1793.92	608120000	QEplus021452	5829
11144	_KIETHKLT(ph)FRENAK_	370	383	3	Ph	7.8683e-18	KIETHKLT(1)FRENAK	T377	1	599.315	3	598.98	1793.92	557080000	QEplus021452	5831
11140	_KIETHKLT(ph)FRENAK_	370	383	3	Ph	8.7294e-06	KIETHKLT(1)FRENAK	T377	1	598.98	3	598.98	1793.92	38226000	QEplus019909	5947
11145	_KIETHKLT(ph)FRENAK_	370	383	3	Ph	3.1111e-17	KIETHKLT(1)FRENAK	T377	1	898.469	2	897.967	1793.92	31833000	QEplus021452	5844
9088	_IET(ph)HKLTFR_	371	379	1	Ph	0.0051866	IET(0.907)HKLT(0.093)FR	T373	1	408.876	3	408.876	1223.61	14482000	QEplus019909	7096
9097	_IETHKLT(ph)FRENAK_	371	383	2	Ph	0.001731	IETHKLT(1)FRENAK	T377	1	556.619	3	556.282	1665.82	187310000	QEplus021452	6162
9099	_IETHKLT(ph)FRENAK_	371	383	2	Ph	2.2442e-05	IETHKLT(1)FRENAK	T377	1	833.919	2	833.919	1665.82	33370000	QEplus021452	6165
9095	_IETHKLT(ph)FRENAK_	371	383	2	Ph	0.0096968	IETHKLT(1)FRENAK	T377	1	556.283	3	556.282	1665.82	22837000	QEplus019909	6305
9096	_IETHKLT(ph)FRENAK_	371	383	2	Ph	0.00024153	IETHKLT(1)FRENAK	T377	1	833.918	2	833.919	1665.82	16830000	QEplus019909	6311
1226	_AKTDHGAEIVYKSPVVSGDTS(ph)PR_	384	406	2	Pm	0.0017792	AKTDHGAEIVYKSPVVS(0.007)GDT(0.386)S(0.607)PR		1	624.555	4	624.305	2493.19	4316500000	QEplus021449	6547
1227	_AKTDHGAEIVYKSPVVSGDT(ph)SPR_	384	406	2	Pm	8.0635e-07	AKTDHGAEIVYKSPVVS(0.009)GDT(0.496)S(0.496)PR		1	832.405	3	832.071	2493.19	3682100000	QEplus021449	6548
1233	_AKTDHGAEIVYKSPVVSGDT(ph)SPR_	384	406	2	Ph	8.1961e-07	AKTDHGAEIVYKSPVVS(0.004)GDT(0.692)S(0.304)PR		1	832.405	3	832.071	2493.19	3597400000	QEplus021452	6918
1249	_AKTDHGAEIVYKS(ph)PVVS(ph)GDTSPR_	384	406	2	Ph	2.9179e-07	AKTDHGAEIVYKS(1)PVVS(0.616)GDT(0.171)S(0.213)PR	S396	2	859.061	3	858.726	2573.16	3574500000	QEplus021452	6606
1232	_AKTDHGAEIVYKSPVVSGDTS(ph)PR_	384	406	2	Ph	0.0014756	AKTDHGAEIVYKSPVVS(0.002)GDT(0.347)S(0.651)PR		1	624.555	4	624.305	2493.19	3484400000	QEplus021452	6917
1217	_AKTDHGAEIVYKS(ph)PVVS(ph)GDTS(ph)PR_	384	406	2	Pm	0.00073643	AKTDHGAEIVYKS(1)PVVS(0.996)GDT(0.102)S(0.902)PR	S396;S400;S404	3	885.716	3	885.382	2653.12	2546200000	QEplus021449	6443
1240	_AKTDHGAEIVYKS(ph)PVVSGDT(ph)SPR_	384	406	2	Ph	4.1514e-16	AKTDHGAEIVYKS(1)PVVS(0.001)GDT(0.896)S(0.103)PR	S396;T403	2	859.061	3	858.726	2573.16	2442100000	QEplus019909	6819
1248	_AKTDHGAEIVYKS(ph)PVVS(ph)GDTSPR_	384	406	2	Ph	1.716e-05	AKTDHGAEIVYKS(1)PVVS(0.799)GDT(0.17)S(0.031)PR	S396;S400	2	644.547	4	644.296	2573.16	2282100000	QEplus021452	6604
1244	_AKTDHGAEIVYKS(ph)PVVS(ph)GDTSPR_	384	406	2	Pm	3.9433e-05	AKTDHGAEIVY(0.002)KS(0.998)PVVS(0.932)GDT(0.055)S(0.013)PR	S396;S400	2	859.061	3	858.726	2573.16	2058800000	QEplus021449	6287
1219	_AKTDHGAEIVYKS(ph)PVVS(ph)GDT(ph)SPR_	384	406	2	Ph	0.0029098	AKTDHGAEIVY(0.001)KS(1)PVVS(0.995)GDT(0.546)S(0.459)PR	S396;S400	3	885.715	3	885.382	2653.12	1866100000	QEplus021452	6738
1214	_AKTDHGAEIVYKS(ph)PVVS(ph)GDT(ph)SPR_	384	406	2	Ph	3.543e-05	AKTDHGAEIVYKS(1)PVVS(0.999)GDT(0.708)S(0.294)PR	S396;S400	3	885.716	3	885.382	2653.12	1863000000	QEplus019909	6963
1243	_AKTDHGAEIVYKS(ph)PVVS(ph)GDTSPR_	384	406	2	Pm	4.1387e-07	AKTDHGAEIVYKS(1)PVVS(0.988)GDT(0.01)S(0.002)PR	S396;S400	2	644.547	4	644.296	2573.16	1381100000	QEplus021449	6285
1241	_AKTDHGAEIVYKS(ph)PVVS(ph)GDTSPR_	384	406	2	Ph	4.7649e-07	AKTDHGAEIVYKS(1)PVVS(0.595)GDT(0.266)S(0.139)PR	S396	2	644.548	4	644.296	2573.16	545700000	QEplus019909	6833
1230	_AKTDHGAEIVYKS(ph)PVVSGDTSPR_	384	406	2	Ph	1.2894e-05	AKTDHGAEIVYKS(1)PVVSGDTSPR	S396	1	624.555	4	624.305	2493.19	291120000	QEplus021452	6528
1242	_AKTDHGAEIVYKS(ph)PVVSGDTS(ph)PR_	384	406	2	Ph	7.8318e-79	AKTDHGAEIVYKS(1)PVVSGDT(0.033)S(0.967)PR	S396;S404	2	1288.09	2	1287.59	2573.16	273520000	QEplus019909	6837
1215	_AKTDHGAEIVYKS(ph)PVVS(ph)GDTS(ph)PR_	384	406	2	Ph	0.00036074	AKTDHGAEIVYKS(1)PVVS(0.994)GDT(0.119)S(0.886)PR	S396;S400;S404	3	664.539	4	664.288	2653.12	243690000	QEplus019909	7016
1231	_AKTDHGAEIVYKS(ph)PVVSGDTSPR_	384	406	2	Ph	1.6998e-10	AKTDHGAEIVYKS(1)PVVSGDTSPR	S396	1	832.404	3	832.071	2493.19	222690000	QEplus021452	6530
1246	_AKTDHGAEIVYKS(ph)PVVS(ph)GDTSPR_	384	406	2	Pm	0.0020635	AKTDHGAEIVY(0.107)KS(0.991)PVVS(0.805)GDT(0.071)S(0.026)PR	S396;S400	2	858.726	3	858.726	2573.16	182730000	QEplus021449	6710
1228	_AKTDHGAEIVYKSPVVSGDTS(ph)PR_	384	406	2	Pm	4.7482e-111	AKTDHGAEIVYKSPVVSGDT(0.138)S(0.862)PR	S404	1	1247.61	2	1247.6	2493.19	149410000	QEplus021449	6572
1223	_AKTDHGAEIVYKS(ph)PVVSGDTSPR_	384	406	2	Ph	2.7405e-10	AKTDHGAEIVYKS(1)PVVSGDTSPR	S396	1	832.405	3	832.071	2493.19	131440000	QEplus019909	6741
1250	_AKTDHGAEIVYKS(ph)PVVSGDTS(ph)PR_	384	406	2	Ph	2.5814e-64	AKTDHGAEIVYKS(1)PVVSGDT(0.012)S(0.988)PR	S396;S404	2	1288.09	2	1287.59	2573.16	123540000	QEplus021452	6633
1234	_AKTDHGAEIVYKSPVVSGDTS(ph)PR_	384	406	2	Ph	5.315e-111	AKTDHGAEIVYKSPVVSGDT(0.264)S(0.736)PR		1	1248.1	2	1247.6	2493.19	114640000	QEplus021452	6936
1247	_AKTDHGAEIVYKSPVVS(ph)GDTS(ph)PR_	384	406	2	Pm	0.00096938	AKTDHGAEIVYKS(0.094)PVVS(0.808)GDT(0.255)S(0.843)PR	S400;S404	2	644.547	4	644.296	2573.16	106550000	QEplus021449	6783
1218	_AKTDHGAEIVYKS(ph)PVVS(ph)GDTS(ph)PR_	384	406	2	Pm	1.3069e-10	AKT(0.02)DHGAEIVY(0.009)KS(0.98)PVVS(0.99)GDT(0.083)S(0.918)PR	S396;S400;S404	3	1328.07	2	1327.57	2653.12	102050000	QEplus021449	6503
1221	_AKTDHGAEIVYKS(ph)PVVS(ph)GDTS(ph)PR_	384	406	2	Ph	9.6399e-16	AKTDHGAEIVYKS(1)PVVS(1)GDT(0.048)S(0.952)PR	S396;S400;S404	3	1328.07	2	1327.57	2653.12	87481000	QEplus021452	6755
1245	_AKTDHGAEIVYKS(ph)PVVSGDTS(ph)PR_	384	406	2	Pm	6.0683e-65	AKTDHGAEIVYKS(1)PVVSGDT(0.071)S(0.929)PR	S396;S404	2	1287.59	2	1287.59	2573.16	80968000	QEplus021449	6309
1224	_AKTDHGAEIVYKS(ph)PVVSGDTSPR_	384	406	2	Ph	2.8607e-07	AKTDHGAEIVYKS(1)PVVSGDTSPR	S396	1	624.556	4	624.305	2493.19	72904000	QEplus019909	6743
1213	_AKTDHGAEIVYKS(ph)PVVS(ph)GDT(ph)SPR_	384	406	2	Pm	0.0027046	AKTDHGAEIVYKS(1)PVVS(0.995)GDT(0.605)S(0.4)PR	S396;S400	3	885.715	3	885.382	2653.12	21567000	QEplus019907	7157
1225	_AKTDHGAEIVYKS(ph)PVVSGDTSPR_	384	406	2	Ph	3.955e-62	AKTDHGAEIVYKS(1)PVVSGDTSPR	S396	1	1248.1	2	1247.6	2493.19	20286000	QEplus019909	6746
21315	_TDHGAEIVYKSPVVSGDT(ph)SPR_	386	406	1	Pm	1.099e-09	TDHGAEIVYKSPVVS(0.039)GDT(0.599)S(0.362)PR		1	766.027	3	765.693	2294.06	3950000000	QEplus021449	7110
21320	_TDHGAEIVYKSPVVSGDT(ph)SPR_	386	406	1	Ph	1.6e-10	TDHGAEIVYKSPVVS(0.026)GDT(0.487)S(0.487)PR		1	765.694	3	765.693	2294.06	3470300000	QEplus021452	7440
21302	_TDHGAEIVYKS(ph)PVVS(ph)GDTSPR_	386	406	1	Ph	5.9222e-07	TDHGAEIVYKS(1)PVVS(0.991)GDT(0.007)S(0.002)PR	S396;S400	2	792.683	3	792.349	2374.02	3382500000	QEplus019909	7301
21307	_TDHGAEIVYKS(ph)PVVS(ph)GDTSPR_	386	406	1	Ph	1.176e-05	TDHGAEIVY(0.001)KS(0.999)PVVS(0.983)GDT(0.008)S(0.009)PR	S396;S400	2	792.348	3	792.349	2374.02	2832200000	QEplus021452	7040
21327	_TDHGAEIVYKS(ph)PVVS(ph)GDTS(ph)PR_	386	406	1	Ph	3.4473e-06	TDHGAEIVYKS(1)PVVS(0.999)GDT(0.441)S(0.56)PR	S396;S400	3	819.339	3	819.004	2453.99	2353500000	QEplus019909	7416
21305	_TDHGAEIVYKS(ph)PVVS(ph)GDTSPR_	386	406	1	Pm	2.2808e-05	TDHGAEIVYKS(1)PVVS(0.984)GDT(0.013)S(0.003)PR	S396;S400	2	792.683	3	792.349	2374.02	1100600000	QEplus021449	6743
21329	_TDHGAEIVYKS(ph)PVVS(ph)GDT(ph)SPR_	386	406	1	Pm	0.00030257	TDHGAEIVYKS(1)PVVS(0.994)GDT(0.646)S(0.36)PR	S396;S400	3	819.339	3	819.004	2453.99	836550000	QEplus021449	6913
21304	_TDHGAEIVYKS(ph)PVVS(ph)GDTSPR_	386	406	1	Ph	2.9294e-06	TDHGAEIVY(0.001)KS(0.999)PVVS(0.91)GDT(0.077)S(0.013)PR	S396;S400	2	1188.01	2	1188.02	2374.02	713920000	QEplus019909	7314
21328	_TDHGAEIVYKS(ph)PVVS(ph)GDTS(ph)PR_	386	406	1	Ph	4.4404e-16	TDHGAEIVYKS(1)PVVS(1)GDT(0.386)S(0.614)PR	S396;S400	3	1228.5	2	1228	2453.99	469100000	QEplus019909	7431
21321	_TDHGAEIVYKSPVVSGDTS(ph)PR_	386	406	1	Ph	2.6148e-93	TDHGAEIVYKSPVVSGDT(0.3)S(0.7)PR		1	1148.54	2	1148.04	2294.06	385310000	QEplus021452	7451
21311	_TDHGAEIVYKS(ph)PVVSGDTSPR_	386	406	1	Ph	2.2916e-10	TDHGAEIVYKS(1)PVVSGDTSPR	S396	1	766.028	3	765.693	2294.06	376440000	QEplus019909	7197
21317	_TDHGAEIVYKSPVVSGDTS(ph)PR_	386	406	1	Pm	1.6196e-77	TDHGAEIVYKSPVVSGDT(0.299)S(0.701)PR		1	1148.54	2	1148.04	2294.06	351550000	QEplus021449	7128
21319	_TDHGAEIVYKS(ph)PVVSGDTSPR_	386	406	1	Ph	2.4278e-05	TDHGAEIVYKS(1)PVVSGDTSPR	S396	1	766.028	3	765.693	2294.06	227600000	QEplus021452	6946
21306	_TDHGAEIVYKS(ph)PVVSGDT(ph)SPR_	386	406	1	Pm	5.9106e-05	TDHGAEIVY(0.002)KS(0.949)PVVS(0.125)GDT(0.59)S(0.334)PR	S396	2	792.685	3	792.349	2374.02	204770000	QEplus021449	7314
21308	_TDHGAEIVYKS(ph)PVVSGDTS(ph)PR_	386	406	1	Ph	0.0025281	TDHGAEIVY(0.005)KS(0.932)PVVS(0.1)GDT(0.484)S(0.479)PR	S396	2	792.682	3	792.349	2374.02	146310000	QEplus021452	7616
21314	_TDHGAEIVYKS(ph)PVVSGDTSPR_	386	406	1	Pm	1.4839e-05	TDHGAEIVYKS(1)PVVSGDTSPR	S396	1	766.027	3	765.693	2294.06	109180000	QEplus021449	6628
21330	_TDHGAEIVYKS(ph)PVVS(ph)GDT(ph)SPR_	386	406	1	Pm	6.0534e-16	TDHGAEIVYKS(1)PVVS(1)GDT(0.787)S(0.213)PR	S396;S400;T403	3	1228.51	2	1228	2453.99	88516000	QEplus021449	6941
21313	_TDHGAEIVYKSPVVSGDT(ph)SPR_	386	406	1	Ph	9.5186e-10	TDHGAEIVYKSPVVS(0.001)GDT(0.5)S(0.5)PR		1	766.027	3	765.693	2294.06	64389000	QEplus019909	7787
21312	_TDHGAEIVYKS(ph)PVVSGDTSPR_	386	406	1	Ph	1.0915e-77	TDHGAEIVYKS(0.869)PVVS(0.131)GDTSPR	S396	1	1148.54	2	1148.04	2294.06	62917000	QEplus019909	7213
21303	_TDHGAEIVYKS(ph)PVVSGDTS(ph)PR_	386	406	1	Ph	0.0009432	TDHGAEIVYKS(1)PVVS(0.003)GDT(0.446)S(0.551)PR	S396	2	594.764	4	594.513	2374.02	61488000	QEplus019909	7366
21332	_TDHGAEIVYKS(ph)PVVS(ph)GDTS(ph)PR_	386	406	1	Ph	1.4058e-10	TDHGAEIVY(0.001)KS(1)PVVS(0.999)GDT(0.262)S(0.738)PR	S396;S400	3	1228	2	1228	2453.99	58763000	QEplus021452	7215
21301	_TDHGAEIVYKS(ph)PVVS(ph)GDTSPR_	386	406	1	Pm	0.008353	TDHGAEIVY(0.12)KS(0.88)PVVS(0.847)GDT(0.071)S(0.083)PR	S396;S400	2	792.682	3	792.349	2374.02	22503000	QEplus019907	7470
21323	_TDHGAEIVYKSPVVS(ph)GDTSPR_	386	406	1	Ph	0.0073679	TDHGAEIVYKS(0.002)PVVS(0.52)GDT(0.239)S(0.239)PR		1	766.029	3	765.693	2294.06	7140500	QEplus021452	8152
21335	_TDHGAEIVYKSPVVSGDT(ph)SPRHLSNVSSTGSIDMVDSPQLATLADEVSASLAK_	386	438	2	Pm	7.4789e-09	TDHGAEIVYKS(0.028)PVVS(0.125)GDT(0.401)S(0.401)PRHLS(0.024)NVS(0.005)S(0.005)T(0.005)GS(0.006)IDMVDSPQLATLADEVSASLAK		1	1105.34	5	1104.74	5518.65	426140000	QEplus021449	12503
21336	_TDHGAEIVYKSPVVSGDTS(ph)PRHLSNVSSTGSIDMVDSPQLATLADEVSASLAK_	386	438	2	Pm	2.7849e-14	TDHGAEIVYKS(0.005)PVVS(0.069)GDT(0.398)S(0.479)PRHLS(0.023)NVS(0.007)S(0.007)T(0.007)GS(0.005)IDMVDSPQLATLADEVSASLAK		1	1381.17	4	1380.67	5518.65	79029000	QEplus021449	12525
21340	_TDHGAEIVYKSPVVSGDT(ph)S(ph)PRHLSNVSSTGSIDMVDSPQLATLADEVSASLAK_	386	438	2	Pm	6.066e-05	TDHGAEIVY(0.006)KS(0.023)PVVS(0.062)GDT(0.27)S(0.27)PRHLS(0.27)NVS(0.27)S(0.27)T(0.27)GS(0.27)IDMVDS(0.021)PQLATLADEVSASLAK		2	1121.13	5	1120.73	5598.61	64284000	QEplus021449	12820
21337	_TDHGAEIVYKSPVVSGDT(ph)SPRHLSNVSSTGSIDMVDSPQLATLADEVSASLAK_	386	438	2	Ph	7.4568e-13	TDHGAEIVYKS(0.003)PVVS(0.054)GDT(0.251)S(0.251)PRHLS(0.247)NVS(0.049)S(0.049)T(0.049)GS(0.049)IDMVDSPQLATLADEVSASLAK		1	1105.34	5	1104.74	5518.65	45326000	QEplus021452	12874
21339	_TDHGAEIVYKSPVVS(ph)GDT(ph)SPRHLSNVSSTGSIDMVDSPQLATLADEVSASLAK_	386	438	2	Pm	1.5051e-05	TDHGAEIVY(0.001)KS(0.008)PVVS(0.249)GDT(0.248)S(0.248)PRHLS(0.248)NVS(0.248)S(0.248)T(0.248)GS(0.248)IDMVDS(0.004)PQLATLADEVSASLAK		2	1401.67	4	1400.66	5598.61	21573000	QEplus021449	12772
19998	_SPVVSGDTS(ph)PR_	396	406	0	Ph	3.9607e-06	SPVVSGDT(0.227)S(0.773)PR	S404	1	591.264	2	591.264	1180.51	16861000000	QEplus021452	4950
19994	_SPVVSGDTS(ph)PR_	396	406	0	Pm	4.9704e-06	SPVVSGDT(0.446)S(0.554)PR		1	591.262	2	591.264	1180.51	12424000000	QEplus021449	4625
19989	_SPVVSGDTS(ph)PR_	396	406	0	Ph	8.0486e-10	SPVVSGDT(0.356)S(0.644)PR		1	591.263	2	591.264	1180.51	5438600000	QEplus019909	4975
19986	_SPVVSGDT(ph)SPR_	396	406	0	Pm	4.395e-09	SPVVSGDT(0.848)S(0.152)PR	T403	1	591.263	2	591.264	1180.51	3609200000	QEplus019907	5093
20000	_SPVVSGDTS(ph)PR_	396	406	0	Ph	0.00053501	SPVVSGDT(0.469)S(0.531)PR		1	1181.52	1	1181.52	1180.51	979430000	QEplus021452	4981
19995	_SPVVSGDTS(ph)PR_	396	406	0	Pm	2.4368e-08	SPVVSGDT(0.005)S(0.995)PR	S404	1	1181.52	1	1181.52	1180.51	782470000	QEplus021449	4677
19990	_SPVVSGDT(ph)SPR_	396	406	0	Ph	6.2394e-08	SPVVSGDT(0.767)S(0.233)PR	T403	1	1181.52	1	1181.52	1180.51	593170000	QEplus019909	5016
19982	_SPVVS(ph)GDT(ph)SPR_	396	406	0	Pm	0.0047673	SPVVS(0.999)GDT(0.724)S(0.276)PR	S400	2	631.246	2	631.247	1260.48	379720000	QEplus019907	5018
19987	_SPVVSGDTS(ph)PR_	396	406	0	Pm	3.0513e-12	SPVVSGDT(0.006)S(0.994)PR	S404	1	1181.52	1	1181.52	1180.51	233160000	QEplus019907	5191
19983	_SPVVS(ph)GDT(ph)SPR_	396	406	0	Ph	0.0032469	SPVVS(0.996)GDT(0.538)S(0.466)PR	S400	2	631.246	2	631.247	1260.48	93666000	QEplus019909	4941
19985	_SPVVS(ph)GDTS(ph)PR_	396	406	0	Ph	0.0092118	SPVVS(0.999)GDT(0.344)S(0.657)PR	S400	2	631.247	2	631.247	1260.48	84142000	QEplus021452	4892
19984	_SPVVS(ph)GDT(ph)SPR_	396	406	0	Pm	0.0031392	SPVVS(0.999)GDT(0.766)S(0.235)PR	S400;T403	2	631.245	2	631.247	1260.48	69874000	QEplus021449	4628
19999	_SPVVSGDTS(ph)PR_	396	406	0	Ph	0.0016105	SPVVSGDT(0.062)S(0.938)PR	S404	1	394.511	3	394.511	1180.51	37258000	QEplus021452	4959
19991	_SPVVSGDT(ph)SPR_	396	406	0	Ph	0.00034188	SPVVSGDT(0.5)S(0.5)PR		1	591.265	2	591.264	1180.51	1462100	QEplus019909	15139
19993	_SPVVSGDTS(ph)PR_	396	406	0	Ph	1.0098e-06	SPVVSGDT(0.386)S(0.613)PR		1	591.264	2	591.264	1180.51		QEplus019909	6462
19996	_SPVVSGDT(ph)SPR_	396	406	0	Pm	0.0037727	SPVVS(0.05)GDT(0.475)S(0.475)PR		1	591.262	2	591.264	1180.51		QEplus021449	5913
20005	_SPVVSGDT(ph)SPRHLSNVSSTGSIDMVDSPQLATLADEVSASLAK_	396	438	1	Pm	6.0902e-32	S(0.004)PVVS(0.023)GDT(0.533)S(0.438)PRHLS(0.001)NVS(0.001)STGSIDMVDSPQLATLADEVSASLAK		1	1102.78	4	1102.28	4405.1	1309700000	QEplus021449	12961
20008	_SPVVSGDTS(ph)PRHLSNVSSTGSIDMVDSPQLATLADEVSASLAK_	396	438	1	Ph	5.6381e-32	S(0.004)PVVS(0.021)GDT(0.467)S(0.503)PRHLS(0.004)NVSSTGSIDMVDSPQLATLADEVSASLAK		1	1102.78	4	1102.28	4405.1	454310000	QEplus021452	13247
20011	_SPVVS(ph)GDTSPRHLS(ph)NVSSTGSIDMVDSPQLATLADEVSASLAK_	396	438	1	Pm	6.4212e-12	S(0.083)PVVS(0.646)GDT(0.272)S(0.288)PRHLS(0.62)NVS(0.028)S(0.025)T(0.022)GS(0.017)IDMVDSPQLATLADEVSASLAK		2	1122.78	4	1122.27	4485.07	364380000	QEplus021449	13138
20006	_SPVVSGDT(ph)SPRHLSNVSSTGSIDMVDSPQLATLADEVSASLAK_	396	438	1	Pm	2.3904e-47	SPVVSGDT(0.5)S(0.5)PRHLS(0.001)NVSSTGSIDMVDSPQLATLADEVSASLAK		1	1470.04	3	1469.37	4405.1	220480000	QEplus021449	12966
20003	_SPVVSGDT(ph)SPRHLSNVSSTGSIDM(ox)VDSPQLATLADEVSASLAK_	396	438	1	Pm	1.2792e-24	S(0.002)PVVS(0.015)GDT(0.488)S(0.488)PRHLS(0.004)NVS(0.001)S(0.001)T(0.001)GSIDMVDSPQLATLADEVSASLAK		1	1107.03	4	1106.28	4421.09	95817000	QEplus021449	12553
8334	_HLSNVSSTGSIDMVDS(ph)PQLATLADEVSASLAK_	407	438	0	Ph	4.4866e-27	HLSNVS(0.001)S(0.004)T(0.023)GS(0.135)IDMVDS(0.837)PQLATLADEVSASLAK	S422	1	1109.2	3	1108.53	3322.56	12042000000	QEplus021452	13588
8325	_HLSNVSSTGS(ph)IDMVDSPQLATLADEVSASLAK_	407	438	0	Pm	1.1607e-15	HLSNVS(0.001)S(0.005)T(0.03)GS(0.964)IDMVDSPQLATLADEVSASLAK	S416	1	1109.2	3	1108.53	3322.56	8850300000	QEplus021449	13444
8333	_HLSNVSSTGSIDMVDS(ph)PQLATLADEVSASLAK_	407	438	0	Ph	3.842e-15	HLSNVSSTGSIDMVDS(1)PQLATLADEVSASLAK	S422	1	831.898	4	831.648	3322.56	4141200000	QEplus021452	13265
8381	_HLSNVSSTGS(ph)IDMVDS(ph)PQLATLADEVSASLAK_	407	438	0	Ph	1.0254e-11	HLSNVS(0.002)S(0.013)T(0.082)GS(0.903)IDMVDS(0.999)PQLATLADEVSASLAK	S416;S422	2	1135.52	3	1135.18	3402.53	4090900000	QEplus021452	13406
8330	_HLSNVSSTGSIDMVDSPQLATLADEVSAS(ph)LAK_	407	438	0	Ph	4.4981e-36	HLSNVSSTGSIDMVDSPQLATLADEVS(0.034)AS(0.966)LAK	S435	1	1108.86	3	1108.53	3322.56	2409800000	QEplus021452	12486
8326	_HLSNVSSTGSIDMVDS(ph)PQLATLADEVSASLAK_	407	438	0	Pm	1.4637e-12	HLSNVSSTGSIDMVDS(1)PQLATLADEVSASLAK	S422	1	832.15	4	831.648	3322.56	1952900000	QEplus021449	13091
8379	_HLSNVSSTGS(ph)IDMVDS(ph)PQLATLADEVSASLAK_	407	438	0	Ph	5.2043e-11	HLSNVS(0.003)S(0.019)T(0.022)GS(0.956)IDMVDS(1)PQLATLADEVSASLAK	S416;S422	2	851.89	4	851.64	3402.53	1668400000	QEplus021452	13330
8318	_HLSNVSSTGS(ph)IDMVDSPQLATLADEVSASLAK_	407	438	0	Ph	9.7826e-05	HLS(0.006)NVS(0.013)S(0.046)T(0.175)GS(0.743)IDMVDS(0.018)PQLATLADEVSASLAK		1	832.152	4	831.648	3322.56	1647200000	QEplus019909	13330
8366	_HLSNVSSTGS(ph)IDMVDS(ph)PQLATLADEVSASLAK_	407	438	0	Ph	1.9389e-08	HLS(0.002)NVS(0.006)S(0.025)T(0.107)GS(0.86)IDMVDS(1)PQLATLADEVSASLAK	S416;S422	2	1135.52	3	1135.18	3402.53	1450400000	QEplus019909	13493
8353	_HLSNVSSTGS(ph)IDM(ox)VDSPQLATLADEVSASLAK_	407	438	0	Ph	8.1929e-27	HLSNVS(0.001)S(0.004)T(0.024)GS(0.971)IDMVDSPQLATLADEVSASLAK	S416	1	1114.53	3	1113.86	3338.56	1039400000	QEplus019909	13120
8312	_HLSNVSSTGSIDMVDSPQLATLADEVSAS(ph)LAK_	407	438	0	Ph	2.0974e-47	HLSNVSSTGSIDMVDSPQLATLADEVS(0.008)AS(0.992)LAK	S435	1	1108.86	3	1108.53	3322.56	1013200000	QEplus019909	12992
8375	_HLSNVSS(ph)TGS(ph)IDMVDSPQLATLADEVSASLAK_	407	438	0	Pm	6.1123e-12	HLS(0.025)NVS(0.1)S(0.68)T(0.2)GS(0.996)IDMVDSPQLATLADEVSASLAK	S416	2	1135.52	3	1135.18	3402.53	716080000	QEplus021449	13189
8314	_HLSNVSSTGS(ph)IDMVDSPQLATLADEVSASLAK_	407	438	0	Ph	0	HLSNVSST(0.001)GS(0.999)IDMVDSPQLATLADEVSASLAK	S416	1	1662.79	2	1662.29	3322.56	538800000	QEplus019909	13155
8336	_HLSNVSSTGSIDMVDS(ph)PQLATLADEVSASLAK_	407	438	0	Ph	0	HLSNVSSTGSIDMVDS(1)PQLATLADEVSASLAK	S422	1	1663.3	2	1662.29	3322.56	463030000	QEplus021452	13282
8378	_HLSNVSSTGS(ph)IDMVDSPQLATLADEVSAS(ph)LAK_	407	438	0	Ph	1.8925e-20	HLSNVS(0.001)S(0.004)T(0.026)GS(0.969)IDMVDSPQLATLADEVS(0.063)AS(0.937)LAK	S416;S435	2	1135.52	3	1135.18	3402.53	428160000	QEplus021452	12782
8331	_HLSNVSSTGSIDMVDSPQLATLADEVSAS(ph)LAK_	407	438	0	Ph	1.495e-15	HLSNVSSTGSIDMVDSPQLATLADEVS(0.141)AS(0.859)LAK	S435	1	831.9	4	831.648	3322.56	426280000	QEplus021452	12498
8365	_HLSNVSSTGS(ph)IDMVDS(ph)PQLATLADEVSASLAK_	407	438	0	Ph	1.7243e-14	HLS(0.001)NVS(0.015)S(0.086)T(0.107)GS(0.791)IDMVDS(1)PQLATLADEVSASLAK	S416;S422	2	851.889	4	851.64	3402.53	416600000	QEplus019909	13169
8357	_HLSNVSSTGS(ph)IDM(ox)VDSPQLATLADEVSASLAK_	407	438	0	Pm	2.2501e-11	HLSNVS(0.002)S(0.008)T(0.037)GS(0.954)IDMVDSPQLATLADEVSASLAK	S416	1	1114.2	3	1113.86	3338.56	387660000	QEplus021449	12890
8335	_HLSNVSSTGSIDMVDS(ph)PQLATLADEVSASLAK_	407	438	0	Ph	1.9093e-05	HLSNVSSTGSIDMVDS(0.982)PQLAT(0.017)LADEVSASLAK	S422	1	665.921	5	665.52	3322.56	370270000	QEplus021452	13281
8377	_HLSNVSSTGSIDMVDS(ph)PQLATLADEVSAS(ph)LAK_	407	438	0	Ph	7.9135e-16	HLSNVSSTGSIDMVDS(1)PQLATLADEVS(0.063)AS(0.937)LAK	S422;S435	2	1135.52	3	1135.18	3402.53	360030000	QEplus021452	12485
8359	_HLSNVSSTGSIDM(ox)VDS(ph)PQLATLADEVSASLAK_	407	438	0	Ph	8.0267e-15	HLSNVSSTGSIDMVDS(1)PQLATLADEVSASLAK	S422	1	1114.19	3	1113.86	3338.56	279330000	QEplus021452	12958
8327	_HLSNVSSTGS(ph)IDMVDSPQLATLADEVSASLAK_	407	438	0	Pm	0	HLSNVSSTGS(1)IDMVDSPQLATLADEVSASLAK	S416	1	1662.79	2	1662.29	3322.56	249890000	QEplus021449	13141
8332	_HLSNVSSTGSIDMVDSPQLATLADEVS(ph)ASLAK_	407	438	0	Ph	2.0945e-20	HLSNVSSTGSIDMVDSPQLAT(0.088)LADEVS(0.852)AS(0.06)LAK	S433	1	1109.2	3	1108.53	3322.56	223450000	QEplus021452	12847
8354	_HLSNVSSTGS(ph)IDM(ox)VDSPQLATLADEVSASLAK_	407	438	0	Ph	7.0695e-06	HLS(0.001)NVS(0.011)S(0.043)T(0.179)GS(0.764)IDMVDS(0.002)PQLATLADEVSASLAK	S416	1	835.895	4	835.647	3338.56	204470000	QEplus019909	13122
8388	_HLSNVSS(ph)TGS(ph)IDMVDS(ph)PQLATLADEVSASLAK_	407	438	0	Ph	2.3723e-08	HLS(0.007)NVS(0.152)S(0.765)T(0.106)GS(0.971)IDMVDS(1)PQLATLADEVSASLAK	S413;S416;S422	3	1162.51	3	1161.84	3482.5	171900000	QEplus021452	13680
8346	_HLSNVSSTGS(ph)IDM(ox)VDS(ph)PQLATLADEVSASLAK_	407	438	0	Ph	2.8826e-20	HLSNVS(0.001)S(0.008)T(0.042)GS(0.949)IDMVDS(1)PQLATLADEVSASLAK	S416;S422	2	1140.85	3	1140.52	3418.53	168090000	QEplus019909	13148
8385	_HLSNVS(ph)S(ph)TGSIDMVDS(ph)PQLATLADEVSASLAK_	407	438	0	Ph	7.6667e-11	HLS(0.22)NVS(0.712)S(0.741)T(0.284)GS(0.043)IDMVDS(1)PQLATLADEVSASLAK	S422	3	1162.17	3	1161.84	3482.5	164490000	QEplus019909	13213
8309	_HLSNVSS(ph)TGSIDMVDSPQLATLADEVSASLAK_	407	438	0	Pm	1.2001e-35	HLS(0.007)NVS(0.066)S(0.407)T(0.407)GS(0.113)IDMVDSPQLATLADEVSASLAK		1	1109.2	3	1108.53	3322.56	131070000	QEplus019907	13312
8351	_HLSNVSSTGSIDM(ox)VDSPQLATLADEVSAS(ph)LAK_	407	438	0	Ph	3.8056e-20	HLSNVSSTGSIDMVDSPQLATLADEVS(0.027)AS(0.973)LAK	S435	1	1114.53	3	1113.86	3338.56	128410000	QEplus019909	12398
8360	_HLSNVSSTGSIDM(ox)VDS(ph)PQLATLADEVSASLAK_	407	438	0	Ph	1.4742e-14	HLSNVSSTGSIDMVDS(1)PQLATLADEVSASLAK	S422	1	835.898	4	835.647	3338.56	106240000	QEplus021452	12975
8328	_HLSNVSSTGS(ph)IDMVDSPQLATLADEVSASLAK_	407	438	0	Pm	1.5581e-06	HLS(0.001)NVS(0.009)S(0.04)T(0.173)GS(0.777)IDMVDSPQLATLADEVSASLAK	S416	1	665.721	5	665.52	3322.56	99784000	QEplus021449	13158
8358	_HLSNVSSTGS(ph)IDM(ox)VDSPQLATLADEVSASLAK_	407	438	0	Pm	5.8734e-11	HLSNVS(0.003)S(0.02)T(0.128)GS(0.848)IDMVDSPQLATLADEVSASLAK	S416	1	835.898	4	835.647	3338.56	94478000	QEplus021449	12893
8364	_HLSNVSSTGSIDMVDS(ph)PQLATLADEVSAS(ph)LAK_	407	438	0	Ph	7.9045e-36	HLSNVSSTGSIDMVDS(1)PQLATLADEVS(0.04)AS(0.96)LAK	S422;S435	2	1135.52	3	1135.18	3402.53	90550000	QEplus019909	12928
8313	_HLSNVSSTGSIDMVDSPQLATLADEVS(ph)ASLAK_	407	438	0	Ph	2.072e-08	HLSNVSSTGSIDMVDSPQLATLADEVS(0.727)AS(0.273)LAK		1	832.151	4	831.648	3322.56	72668000	QEplus019909	13035
8376	_HLSNVSSTGSIDMVDS(ph)PQLATLADEVSAS(ph)LAK_	407	438	0	Ph	6.4792e-11	HLSNVSSTGSIDMVDS(1)PQLATLADEVS(0.047)AS(0.953)LAK	S422;S435	2	852.142	4	851.64	3402.53	69679000	QEplus021452	12453
8311	_HLSNVSSTGS(ph)IDMVDSPQLATLADEVSASLAK_	407	438	0	Ph	1.004e-08	HLS(0.001)NVS(0.002)S(0.009)T(0.047)GS(0.941)IDMVDSPQLATLADEVSASLAK	S416	1	1109.2	3	1108.53	3322.56	67499000	QEplus019909	11963
8329	_HLSNVSSTGS(ph)IDMVDSPQLATLADEVSASLAK_	407	438	0	Ph	1.8488e-12	HLSNVS(0.002)S(0.01)T(0.045)GS(0.942)IDMVDSPQLATLADEVSASLAK	S416	1	1108.86	3	1108.53	3322.56	48748000	QEplus021452	11323
8345	_HLSNVSSTGS(ph)IDM(ox)VDSPQLATLADEVSAS(ph)LAK_	407	438	0	Ph	7.9073e-21	HLSNVS(0.002)S(0.016)T(0.104)GS(0.877)IDMVDSPQLATLADEVS(0.141)AS(0.859)LAK	S416;S435	2	1140.85	3	1140.52	3418.53	48279000	QEplus019909	12678
8323	_HLSNVSSTGS(ph)IDMVDSPQLATLADEVSASLAK_	407	438	0	Pm	6.5499e-09	HLS(0.003)NVS(0.005)S(0.018)T(0.065)GS(0.909)IDMVDSPQLATLADEVSASLAK	S416	1	1108.87	3	1108.53	3322.56	34639000	QEplus021449	11012
8355	_HLSNVSSTGS(ph)IDM(ox)VDSPQLATLADEVSASLAK_	407	438	0	Ph	6.7235e-15	HLSNVS(0.001)S(0.004)T(0.024)GS(0.918)IDMVDS(0.052)PQLATLADEVSASLAK	S416	1	1114.53	3	1113.86	3338.56	30460000	QEplus019909	13421
8324	_HLSNVSSTGSIDMVDSPQLATLADEVSAS(ph)LAK_	407	438	0	Pm	4.9341e-27	HLSNVSSTGSIDMVDSPQLATLADEVS(0.029)AS(0.971)LAK	S435	1	1109.2	3	1108.53	3322.56	22131000	QEplus021449	12192
8310	_HLSNVSSTGSIDMVDS(ph)PQLATLADEVSASLAK_	407	438	0	Ph	5.1362e-15	HLSNVSSTGSIDMVDS(1)PQLATLADEVSASLAK	S422	1	1108.86	3	1108.53	3322.56	13853000	QEplus019909	11675
8321	_HLSNVSSTGS(ph)IDMVDSPQLATLADEVSASLAK_	407	438	0	P0	1.2552e-09	HLS(0.109)NVS(0.065)S(0.092)T(0.092)GS(0.643)IDMVDSPQLATLADEVSASLAK		1	1108.86	3	1108.53	3322.56	13781000	QEplus021446	12662
8315	_HLSNVSSTGS(ph)IDMVDSPQLATLADEVSASLAK_	407	438	0	Ph	1.738e-189	HLSNVS(0.002)S(0.209)T(0.063)GS(0.726)IDMVDSPQLATLADEVSASLAK		1	1663.3	2	1662.29	3322.56	13462000	QEplus019909	13401
8347	_HLSNVSSTGS(ph)IDM(ox)VDS(ph)PQLATLADEVSASLAK_	407	438	0	Ph	8.1002e-06	HLS(0.001)NVS(0.007)S(0.03)T(0.136)GS(0.865)IDMVDS(0.961)PQLATLADEVSASLAK	S416;S422	2	1141.19	3	1140.52	3418.53	12662000	QEplus019909	13446
8344	_HLSNVSSTGSIDM(ox)VDS(ph)PQLATLADEVSAS(ph)LAK_	407	438	0	Ph	8.7012e-11	HLSNVSSTGSIDMVDS(1)PQLATLADEVS(0.326)AS(0.674)LAK	S422	2	1141.18	3	1140.52	3418.53	11902000	QEplus019909	12389
8352	_HLSNVSSTGSIDM(ox)VDSPQLATLADEVSAS(ph)LAK_	407	438	0	Ph	1.0392e-10	HLSNVSSTGSIDMVDSPQLATLADEVS(0.024)AS(0.976)LAK	S435	1	836.149	4	835.647	3338.56	10981000	QEplus019909	12423
8319	_HLSNVSSTGSIDMVDS(ph)PQLATLADEVSASLAK_	407	438	0	Ph	1.3593e-18	HLSNVS(0.001)S(0.004)T(0.022)GS(0.414)IDMVDS(0.559)PQLATLADEVSASLAK		1	1109.2	3	1108.53	3322.56	7917000	QEplus019909	14078
8317	_HLSNVSSTGSIDMVDS(ph)PQLATLADEVSASLAK_	407	438	0	Ph	9.6865e-09	HLSNVS(0.009)S(0.046)T(0.046)GS(0.176)IDMVDS(0.722)PQLATLADEVSASLAK		1	1108.86	3	1108.53	3322.56	5877300	QEplus019909	14678
8320	_HLSNVSSTGSIDMVDS(ph)PQLATLADEVSASLAK_	407	438	0	Ph	1.3284e-18	HLSNVSS(0.002)T(0.007)GS(0.164)IDMVDS(0.827)PQLATLADEVSASLAK	S422	1	1109.19	3	1108.53	3322.56	5657900	QEplus019909	14308
8367	_HLSNVSSTGS(ph)IDMVDS(ph)PQLATLADEVSASLAK_	407	438	0	Ph	0.00031504	HLS(0.006)NVS(0.036)S(0.119)T(0.062)GS(0.78)IDMVDS(0.996)PQLAT(0.001)LADEVSASLAK	S416;S422	2	1135.86	3	1135.18	3402.53	4637800	QEplus019909	13830
8369	_HLSNVSSTGS(ph)IDMVDS(ph)PQLATLADEVSASLAK_	407	438	0	Ph	0.00055841	HLS(0.005)NVS(0.012)S(0.041)T(0.145)GS(0.798)IDMVDS(0.981)PQLAT(0.018)LADEVSASLAK	S416;S422	2	1135.52	3	1135.18	3402.53	3168100	QEplus019909	14028
8371	_HLSNVSSTGS(ph)IDMVDS(ph)PQLATLADEVSASLAK_	407	438	0	Ph	0.0010464	HLS(0.023)NVS(0.08)S(0.274)T(0.11)GS(0.54)IDMVDS(0.966)PQLAT(0.007)LADEVSASLAK	S422	2	1135.52	3	1135.18	3402.53	2468500	QEplus019909	14785
8368	_HLSNVSSTGS(ph)IDMVDS(ph)PQLATLADEVSASLAK_	407	438	0	Ph	0.00063961	HLS(0.006)NVS(0.014)S(0.047)T(0.158)GS(0.798)IDMVDS(0.974)PQLAT(0.004)LADEVSASLAK	S416;S422	2	1136.19	3	1135.18	3402.53	2442100	QEplus019909	14019
8370	_HLSNVSSTGS(ph)IDMVDS(ph)PQLATLADEVSASLAK_	407	438	0	Ph	0.00086562	HLS(0.005)NVS(0.022)S(0.049)T(0.115)GS(0.836)IDMVDS(0.972)PQLAT(0.001)LADEVSASLAK	S416;S422	2	1135.85	3	1135.18	3402.53	2426200	QEplus019909	14085
8386	_HLSNVSST(ph)GS(ph)IDMVDS(ph)PQLATLADEVSASLAK_	407	438	0	Ph	0.0056354	HLS(0.061)NVS(0.224)S(0.441)T(0.757)GS(0.757)IDMVDS(0.757)PQLAT(0.003)LADEVSASLAK	T414;S416;S422	3	1162.51	3	1161.84	3482.5	1535800	QEplus019909	13711
8316	_HLSNVSSTGS(ph)IDMVDSPQLATLADEVSASLAK_	407	438	0	Ph	4.6923e-70	HLSNVSS(0.004)T(0.012)GS(0.984)IDMVDSPQLATLADEVSASLAK	S416	1	1663.29	2	1662.29	3322.56	1048700	QEplus019909	13646
8356	_HLSNVSSTGS(ph)IDM(ox)VDSPQLATLADEVSASLAK_	407	438	0	Ph	0.00027849	HLS(0.003)NVS(0.012)S(0.056)T(0.22)GS(0.705)IDMVDS(0.003)PQLATLADEVSASLAK		1	1114.2	3	1113.86	3338.56	1044800	QEplus019909	14863
8372	_HLSNVSSTGS(ph)IDMVDS(ph)PQLATLADEVSASLAK_	407	438	0	Ph	0.0086865	HLS(0.025)NVS(0.074)S(0.18)T(0.196)GS(0.587)IDMVDS(0.935)PQLAT(0.003)LADEVSASLAK	S422	2	1135.19	3	1135.18	3402.53		QEplus019909	14540

## Sheet: (C) Tau Peptides (all)
Evidence id	Modifications	Modified sequence	Protein	Start peptide	End peptide	Missed cleavages	Sample	PEP	Phospho (STY) Localization Probabilities	Positions (Probability >0.75)	Phospho (STY)	MS/MS m/z	Charge	m/z	Mass	Intensity	Raw file	Score	Mass Error [ppm]	Retention time	Retention length	Number of isotopic peaks	MS/MS Count	MS/MS Scan Number
698	Unmodified	_AEPRQEFEVMEDHAGTYGLGDR_	P10636-8	2	23	1	P0	5.5226e-22			0	836.714	3	836.38	2506.12	7134000000	QEplus021446	234.15	-0.31678	33.908	1.7046	9	2	8455
714	Acetyl (Protein N-term)	_(ac)AEPRQEFEVMEDHAGTYGLGDR_	P10636-8	2	23	1	Pm	3.0262e-22			0	850.718	3	850.384	2548.13	5944800000	QEplus021449	241.6	-0.67517	36.194	1.5195	9	2	9732
699	Unmodified	_AEPRQEFEVMEDHAGTYGLGDR_	P10636-8	2	23	1	P0	8.4581e-06			0	627.788	4	627.537	2506.12	3701900000	QEplus021446	144.58	0.40752	33.908	1.6712	8	2	8457
718	Acetyl (Protein N-term)	_(ac)AEPRQEFEVMEDHAGTYGLGDR_	P10636-8	2	23	1	Ph	1.6151e-10			0	850.718	3	850.384	2548.13	3040700000	QEplus021452	189.62	-0.60555	36.643	1.2578	8	1	10069
700	Unmodified	_AEPRQEFEVMEDHAGTYGLGDR_	P10636-8	2	23	1	P0	2.4154e-64			0	1254.57	2	1254.07	2506.12	646860000	QEplus021446	452.14	1.0604	33.908	0.74984	6	1	8472
687	Oxidation (M)	_AEPRQEFEVM(ox)EDHAGTYGLGDR_	P10636-8	2	23	1	P0	0.00027362			0	842.045	3	841.712	2522.11	561510000	QEplus021446	112.88	-0.98225	30.657	1.1863	7	1	7263
686	Oxidation (M)	_AEPRQEFEVM(ox)EDHAGTYGLGDR_	P10636-8	2	23	1	P0	0.003025			0	632.038	4	631.536	2522.11	482400000	QEplus021446	68.705	-0.82728	30.658	1.2209	7	3	7217
695	Unmodified	_AEPRQEFEVMEDHAGTYGLGDR_	P10636-8	2	23	1	P0	2.0822e-10			0	837.048	3	836.38	2506.12	435830000	QEplus021446	189.62	-0.37045	32.677	0.79251	7	1	8000
696	Unmodified	_AEPRQEFEVMEDHAGTYGLGDR_	P10636-8	2	23	1	P0	0.0002029			0	627.788	4	627.537	2506.12	334560000	QEplus021446	99.93	0.15708	32.654	0.5612	7	1	8011
691	Unmodified	_AEPRQEFEVMEDHAGTYGLGDR_	P10636-8	2	23	1	P0	2.864e-15			0	836.713	3	836.38	2506.12	208870000	QEplus019905	207.47	-0.42598	34.224	0.60457	6	1	8921
721	Acetyl (Protein N-term),Oxidation (M)	_(ac)AEPRQEFEVM(ox)EDHAGTYGLGDR_	P10636-8	2	23	1	Pm	2.4077e-05			0	856.049	3	855.715	2564.12	139720000	QEplus021449	132.26	0.041926	32.325	0.35809	7	1	8245
692	Unmodified	_AEPRQEFEVMEDHAGTYGLGDR_	P10636-8	2	23	1	P0	1.8741e-10			0	627.788	4	627.537	2506.12	106480000	QEplus019905	187.95	-0.16604	34.234	0.53721	6	1	8922
722	Acetyl (Protein N-term),Oxidation (M)	_(ac)AEPRQEFEVM(ox)EDHAGTYGLGDR_	P10636-8	2	23	1	Ph	1.8857e-05			0	856.049	3	855.715	2564.12	80954000	QEplus021452	136.34	-0.20505	32.779	0.2284	6	1	8574
715	Acetyl (Protein N-term)	_(ac)AEPRQEFEVMEDHAGTYGLGDR_	P10636-8	2	23	1	Pm	2.5608e-40			0	1275.57	2	1275.07	2548.13	79730000	QEplus021449	357.28	-0.3346	36.183	0.29896	6	1	9768
713	Acetyl (Protein N-term)	_(ac)AEPRQEFEVMEDHAGTYGLGDR_	P10636-8	2	23	1	Pm	5.0843e-07			0	850.718	3	850.384	2548.13	67679000	QEplus021449	157.3	-0.11525	34.257	0.3244	6	1	9006
684	Oxidation (M)	_AEPRQEFEVM(ox)EDHAGTYGLGDR_	P10636-8	2	23	1	P0	8.2265e-07			0	842.045	3	841.712	2522.11	49243000	QEplus019905	165	-0.41223	31.347	0.36571	5	1	7819
697	Unmodified	_AEPRQEFEVMEDHAGTYGLGDR_	P10636-8	2	23	1	P0	1.7795e-39			0	1254.57	2	1254.07	2506.12	43828000	QEplus021446	357.96	1.1143	32.678	0.20136	4	1	8018
719	Acetyl (Protein N-term)	_(ac)AEPRQEFEVMEDHAGTYGLGDR_	P10636-8	2	23	1	Ph	9.3782e-53			0	1276.08	2	1275.07	2548.13	38697000	QEplus021452	400.04	0.072305	36.676	0.2981	4	1	10125
717	Acetyl (Protein N-term)	_(ac)AEPRQEFEVMEDHAGTYGLGDR_	P10636-8	2	23	1	Ph	5.0019e-07			0	850.719	3	850.384	2548.13	38120000	QEplus021452	157.63	-0.35775	34.674	0.389	4	1	9335
712	Acetyl (Protein N-term)	_(ac)AEPRQEFEVMEDHAGTYGLGDR_	P10636-8	2	23	1	Ph	1.7236e-05			0	850.719	3	850.384	2548.13	28894000	QEplus019909	137.24	0.24592	38.479	0.4795	7	1	10639
693	Unmodified	_AEPRQEFEVMEDHAGTYGLGDR_	P10636-8	2	23	1	P0	1.9971e-30			0	836.379	3	836.38	2506.12	28466000	QEplus019905	264.63	-0.66387	35.288	0.72602	5	2	9342
685	Oxidation (M)	_AEPRQEFEVM(ox)EDHAGTYGLGDR_	P10636-8	2	23	1	P0	0.0015946			0	631.785	4	631.536	2522.11	27980000	QEplus019905	82.342	-0.43563	31.356	0.29852	5	1	7837
716	Acetyl (Protein N-term)	_(ac)AEPRQEFEVMEDHAGTYGLGDR_	P10636-8	2	23	1	Pm	0.0026788			0	851.123	3	850.384	2548.13	20138000	QEplus021449	78.837	0.64953	35.536	0.197	3	1	9532
688	Oxidation (M)	_AEPRQEFEVM(ox)EDHAGTYGLGDR_	P10636-8	2	23	1	P0	0.040615			0	842.38	3	841.712	2522.11	18151000	QEplus021446	57.051	-0.45495	33.28	0.3628	3	1	8290
694	Unmodified	_AEPRQEFEVMEDHAGTYGLGDR_	P10636-8	2	23	1	P0	0.00019231			0	627.788	4	627.537	2506.12	18088000	QEplus019905	101.41	0.20149	35.305	0.5517	3	1	9348
701	Unmodified	_AEPRQEFEVMEDHAGTYGLGDR_	P10636-8	2	23	1	P0	0.030058			0	627.789	4	627.537	2506.12	16256000	QEplus021446	44.878	2.8061	37.026	1.6489	3	2	9811
690	Oxidation (M)	_AEPRQEFEVM(ox)EDHAGTYGLGDR_	P10636-8	2	23	1	P0	0.022154			0	842.381	3	841.712	2522.11	14911000	QEplus021446	49.765	-1.7416	31.924	0.77859	3	1	7581
689	Oxidation (M)	_AEPRQEFEVM(ox)EDHAGTYGLGDR_	P10636-8	2	23	1	P0	0.0023801			0	631.784	4	631.536	2522.11	14178000	QEplus021446	74.579	0.60138	34.02	0.50509	2	1	8569
703	Unmodified	_AEPRQEFEVMEDHAGTYGLGDR_	P10636-8	2	23	1	P0	0.0015329			0	836.381	3	836.38	2506.12	9721200	QEplus021446	86.856	-1.6383	38.522	3.2143	4	4	10447
704	Unmodified	_AEPRQEFEVMEDHAGTYGLGDR_	P10636-8	2	23	1	P0	0.0050791			0	836.38	3	836.38	2506.12	7818500	QEplus021446	67.979	0.54573	41.184	1.6202	4	1	11459
706	Unmodified	_AEPRQEFEVMEDHAGTYGLGDR_	P10636-8	2	23	1	P0	0.0016208			0	836.377	3	836.38	2506.12	5509600	QEplus021446	86.211	-0.43087	44.232	0.8339	3	1	12335
702	Unmodified	_AEPRQEFEVMEDHAGTYGLGDR_	P10636-8	2	23	1	P0	0.032857			0	627.788	4	627.537	2506.12	3665800	QEplus021446	42.384	-0.38755	38.534	2.9348	4	3	10203
708	Unmodified	_AEPRQEFEVMEDHAGTYGLGDR_	P10636-8	2	23	1	P0	0.025315			0	837.049	3	836.38	2506.12	3311300	QEplus021446	53.342	0.031374	46.059	0.47387	3	1	13054
707	Unmodified	_AEPRQEFEVMEDHAGTYGLGDR_	P10636-8	2	23	1	P0	0.043114			0	627.787	4	627.537	2506.12	2623500	QEplus021446	29.158	-0.21825	44.865	0.54704	2	1	12711
705	Unmodified	_AEPRQEFEVMEDHAGTYGLGDR_	P10636-8	2	23	1	P0	0.031646			0	627.789	4	627.537	2506.12	2441300	QEplus021446	43.463	0.20089	43.263	1.8452	4	2	11772
709	Unmodified	_AEPRQEFEVMEDHAGTYGLGDR_	P10636-8	2	23	1	P0	0.0023895			0	836.381	3	836.38	2506.12		QEplus021446	79.455	NaN	38.085	1		1	10106
752	Acetyl (Protein N-term)	_(ac)AEPRQEFEVMEDHAGTYGLGDRK_	P10636-8	2	24	2	Pm	3.3168e-06			0	670.312	4	670.063	2676.22	6049600000	QEplus021449	146.64	-0.16565	34.354	1.6064	9	2	9249
742	Unmodified	_AEPRQEFEVMEDHAGTYGLGDRK_	P10636-8	2	24	2	P0	6.7461e-07			0	879.412	3	879.078	2634.21	5957800000	QEplus021446	153.1	-0.37558	32.576	1.0537	9	1	8081
755	Acetyl (Protein N-term)	_(ac)AEPRQEFEVMEDHAGTYGLGDRK_	P10636-8	2	24	2	Ph	5.8603e-05			0	670.314	4	670.063	2676.22	3518500000	QEplus021452	116.35	-0.55863	34.966	0.97533	9	1	9391
740	Unmodified	_AEPRQEFEVMEDHAGTYGLGDRK_	P10636-8	2	24	2	P0	0.0089294			0	528.251	5	527.85	2634.21	2945700000	QEplus021446	63.573	-0.40127	32.542	1.1509	8	1	7928
753	Acetyl (Protein N-term)	_(ac)AEPRQEFEVMEDHAGTYGLGDRK_	P10636-8	2	24	2	Pm	3.9799e-07			0	893.417	3	893.082	2676.22	1595200000	QEplus021449	151.91	-0.17417	34.364	0.8758	8	1	9014
754	Acetyl (Protein N-term)	_(ac)AEPRQEFEVMEDHAGTYGLGDRK_	P10636-8	2	24	2	Ph	1.4631e-15			0	893.418	3	893.082	2676.22	1296900000	QEplus021452	205.72	-0.24208	34.958	0.84329	8	1	9386
725	Oxidation (M)	_AEPRQEFEVM(ox)EDHAGTYGLGDRK_	P10636-8	2	24	2	P0	0.00015495			0	663.81	4	663.559	2650.21	1184400000	QEplus021446	102.97	0.086694	29.379	1.2034	9	2	6681
726	Oxidation (M)	_AEPRQEFEVM(ox)EDHAGTYGLGDRK_	P10636-8	2	24	2	P0	0.00013765			0	884.744	3	884.41	2650.21	661000000	QEplus021446	107.03	0.062207	29.346	1.0077	8	1	6685
736	Unmodified	_AEPRQEFEVMEDHAGTYGLGDRK_	P10636-8	2	24	2	P0	1.8992e-05			0	660.061	4	659.561	2634.21	615390000	QEplus021446	128.17	-0.26718	31.223	0.78602	7	1	7437
727	Oxidation (M)	_AEPRQEFEVM(ox)EDHAGTYGLGDRK_	P10636-8	2	24	2	P0	0.029168			0	531.25	5	531.049	2650.21	272110000	QEplus021446	44.625	0.33716	29.357	1.0745	8	1	6734
737	Unmodified	_AEPRQEFEVMEDHAGTYGLGDRK_	P10636-8	2	24	2	P0	1.4581e-10			0	879.745	3	879.078	2634.21	264710000	QEplus021446	192.34	-0.19028	31.198	0.75522	7	1	7445
734	Unmodified	_AEPRQEFEVMEDHAGTYGLGDRK_	P10636-8	2	24	2	P0	1.3144e-15			0	879.409	3	879.078	2634.21	201240000	QEplus019905	218.85	-0.019813	33.316	0.36534	6	1	8558
756	Acetyl (Protein N-term),Oxidation (M)	_(ac)AEPRQEFEVM(ox)EDHAGTYGLGDRK_	P10636-8	2	24	2	Pm	5.5847e-07			0	674.312	4	674.062	2692.22	170470000	QEplus021449	170.51	-0.20252	30.874	0.7223	4	1	7627
759	Acetyl (Protein N-term),Oxidation (M)	_(ac)AEPRQEFEVM(ox)EDHAGTYGLGDRK_	P10636-8	2	24	2	Ph	1.7379e-06			0	675.059	4	674.062	2692.22	87621000	QEplus021452	127.83	0.048561	31.316	0.55897	4	1	7955
741	Unmodified	_AEPRQEFEVMEDHAGTYGLGDRK_	P10636-8	2	24	2	P0	0.03199			0	440.21	6	440.043	2634.21	64186000	QEplus021446	43.162	0.12079	32.576	0.36562	2	1	8005
757	Acetyl (Protein N-term),Oxidation (M)	_(ac)AEPRQEFEVM(ox)EDHAGTYGLGDRK_	P10636-8	2	24	2	Pm	9.3923e-05			0	898.747	3	898.414	2692.22	59354000	QEplus021449	127.3	0.44527	30.874	0.65785	5	1	7640
723	Oxidation (M)	_AEPRQEFEVM(ox)EDHAGTYGLGDRK_	P10636-8	2	24	2	P0	9.8211e-05			0	663.808	4	663.559	2650.21	44015000	QEplus019905	111.81	-0.40473	29.966	0.30313	6	1	7260
724	Oxidation (M)	_AEPRQEFEVM(ox)EDHAGTYGLGDRK_	P10636-8	2	24	2	P0	2.3732e-05			0	884.743	3	884.41	2650.21	41452000	QEplus019905	125.99	-0.53075	29.964	0.27086	5	1	7286
758	Acetyl (Protein N-term),Oxidation (M)	_(ac)AEPRQEFEVM(ox)EDHAGTYGLGDRK_	P10636-8	2	24	2	Ph	5.645e-05			0	898.748	3	898.414	2692.22	38678000	QEplus021452	136.77	0.82167	31.307	0.49343	5	1	7992
749	Unmodified	_AEPRQEFEVMEDHAGTYGLGDRK_	P10636-8	2	24	2	P0	0.013542			0	660.561	4	659.561	2634.21	38653000	QEplus021446	57.922	1.709	31.982	0.4704	3	1	7738
735	Unmodified	_AEPRQEFEVMEDHAGTYGLGDRK_	P10636-8	2	24	2	P0	1.1712e-09			0	1318.12	2	1318.11	2634.21	31088000	QEplus019905	263.19	1.1075	33.309	0.2495	3	1	8577
751	Acetyl (Protein N-term)	_(ac)AEPRQEFEVMEDHAGTYGLGDRK_	P10636-8	2	24	2	Ph	2.4614e-22			0	893.414	3	893.082	2676.22	30303000	QEplus019909	235.68	-0.14552	36.294	0.23737	5	1	9792
743	Unmodified	_AEPRQEFEVMEDHAGTYGLGDRK_	P10636-8	2	24	2	P0	0.00025422			0	879.746	3	879.078	2634.21	23207000	QEplus021446	102.16	-0.095508	33.747	0.65434	2	1	8478
730	Oxidation (M)	_AEPRQEFEVM(ox)EDHAGTYGLGDRK_	P10636-8	2	24	2	P0	0.0029495			0	884.745	3	884.41	2650.21	20738000	QEplus021446	72.227	-0.8852	34.685	0.50929	5	1	8801
732	Unmodified	_AEPRQEFEVMEDHAGTYGLGDRK_	P10636-8	2	24	2	P0	0.00016391			0	659.809	4	659.561	2634.21	19423000	QEplus019905	99.838	-0.55889	32.13	0.17123	4	1	8118
738	Unmodified	_AEPRQEFEVMEDHAGTYGLGDRK_	P10636-8	2	24	2	P0	0.00064431			0	1318.62	2	1318.11	2634.21	18412000	QEplus021446	167.14	0.71341	31.184	0.13722	2	1	7472
728	Oxidation (M)	_AEPRQEFEVM(ox)EDHAGTYGLGDRK_	P10636-8	2	24	2	P0	1.1615e-06			0	1326.62	2	1326.11	2650.21	16639000	QEplus021446	155.79	2.1569	29.364	0.26669	3	1	6761
733	Unmodified	_AEPRQEFEVMEDHAGTYGLGDRK_	P10636-8	2	24	2	P0	0.00019141			0	879.747	3	879.078	2634.21	14588000	QEplus019905	108.32	-0.38384	32.134	0.17123	3	1	8119
744	Unmodified	_AEPRQEFEVMEDHAGTYGLGDRK_	P10636-8	2	24	2	P0	0.015092			0	879.747	3	879.078	2634.21	12586000	QEplus021446	63.63	-0.0057255	36.541	1.9918	4	2	9864
729	Oxidation (M)	_AEPRQEFEVM(ox)EDHAGTYGLGDRK_	P10636-8	2	24	2	P0	0.0020435			0	884.744	3	884.41	2650.21	10319000	QEplus021446	80.102	0.69748	30.489	0.20344	2	1	7212
739	Unmodified	_AEPRQEFEVMEDHAGTYGLGDRK_	P10636-8	2	24	2	P0	0.00024878			0	879.411	3	879.078	2634.21	10272000	QEplus021446	102.69	-0.59433	31.988	0.30339	4	1	7783
745	Unmodified	_AEPRQEFEVMEDHAGTYGLGDRK_	P10636-8	2	24	2	P0	0.016768			0	879.416	3	879.078	2634.21	5896200	QEplus021446	62.781	-0.38444	38.695	1.7255	2	2	10476
746	Unmodified	_AEPRQEFEVMEDHAGTYGLGDRK_	P10636-8	2	24	2	P0	0.043457			0	879.413	3	879.078	2634.21	4204300	QEplus021446	49.25	0.26917	39.725	1.0364	3	1	10809
747	Unmodified	_AEPRQEFEVMEDHAGTYGLGDRK_	P10636-8	2	24	2	P0	0.014903			0	879.078	3	879.078	2634.21	3574000	QEplus021446	63.726	0.0064262	42.088	1.5658	4	1	11609
748	Unmodified	_AEPRQEFEVMEDHAGTYGLGDRK_	P10636-8	2	24	2	P0	0.0038773			0	879.08	3	879.078	2634.21	3302300	QEplus021446	75.184	-0.014796	44.319	1.3904	4	2	12527
760	Unmodified	_AEPRQEFEVMEDHAGTYGLGDRKDQGGYTMHQDQEGDTDAGLK_	P10636-8	2	44	3	P0	1.0947e-25			0	957.627	5	957.227	4781.1	98511000	QEplus021446	201.18	-0.28664	32.391	0.49686	7	1	7896
763	Acetyl (Protein N-term)	_(ac)AEPRQEFEVMEDHAGTYGLGDRKDQGGYTMHQDQEGDTDAGLK_	P10636-8	2	44	3	Pm	4.7007e-07			0	966.033	5	965.629	4823.11	65228000	QEplus021449	108.68	2.2978	33.785	0.33209	7	1	8844
761	Unmodified	_AEPRQEFEVMEDHAGTYGLGDRKDQGGYTMHQDQEGDTDAGLK_	P10636-8	2	44	3	P0	0.00060502			0	798.024	6	797.857	4781.1	57585000	QEplus021446	77.836	-0.32523	32.366	0.32953	4	1	7908
762	Acetyl (Protein N-term)	_(ac)AEPRQEFEVMEDHAGTYGLGDRKDQGGYTMHQDQEGDTDAGLK_	P10636-8	2	44	3	Pm	0.00066982			0	805.194	6	804.859	4823.11	39551000	QEplus021449	75.887	0.86368	33.788	0.26657	6	1	8825
16819	Unmodified	_QEFEVMEDHAGTYGLGDR_	P10636-8	6	23	0	Ph	2.1748e-15			0	685.302	3	685.302	2052.88	15609000000	QEplus021452	186.75	-0.5866	34.053	1.9918	8	3	9019
16815	Unmodified	_QEFEVMEDHAGTYGLGDR_	P10636-8	6	23	0	Pm	0.00022791			0	685.636	3	685.302	2052.88	13024000000	QEplus021449	96.544	-0.80744	33.496	1.9356	8	2	9025
16802	Unmodified	_QEFEVMEDHAGTYGLGDR_	P10636-8	6	23	0	P0	2.4584e-14			0	685.3	3	685.302	2052.88	11637000000	QEplus021446	176.21	-0.37769	34.042	2.2621	8	3	8519
16759	Unmodified	_QEFEVMEDHAGTYGLGDR_	P10636-8	6	23	0	P0	1.8154e-14			0	685.636	3	685.302	2052.88	9186300000	QEplus019905	184.01	-0.45919	34.436	0.98979	7	2	8901
16785	Unmodified	_QEFEVMEDHAGTYGLGDR_	P10636-8	6	23	0	Ph	1.7813e-14			0	685.636	3	685.302	2052.88	7224100000	QEplus019909	180.88	-0.79175	34.849	2.7257	8	4	9365
16732	Oxidation (M)	_QEFEVM(ox)EDHAGTYGLGDR_	P10636-8	6	23	0	P0	6.3907e-10			0	690.967	3	690.634	2068.88	4700900000	QEplus019905	186.94	-0.59707	32.359	1.0944	7	2	8156
16761	Unmodified	_QEFEVMEDHAGTYGLGDR_	P10636-8	6	23	0	P0	3.4468e-14			0	685.297	3	685.302	2052.88	4521300000	QEplus019905	175.51	-0.67114	35.44	2.2926	8	3	9880
16803	Unmodified	_QEFEVMEDHAGTYGLGDR_	P10636-8	6	23	0	P0	2.566e-91			0	1027.95	2	1027.45	2052.88	3630100000	QEplus021446	418.9	-0.26022	34.042	1.4876	7	3	8545
16760	Unmodified	_QEFEVMEDHAGTYGLGDR_	P10636-8	6	23	0	P0	1.1205e-128			0	1027.95	2	1027.45	2052.88	3366900000	QEplus019905	470.49	-0.42618	34.439	0.95743	7	2	9205
16786	Unmodified	_QEFEVMEDHAGTYGLGDR_	P10636-8	6	23	0	Ph	5.8571e-150			0	1027.95	2	1027.45	2052.88	3005200000	QEplus019909	497.65	-0.73299	34.866	3.5568	7	2	9366
16744	Oxidation (M)	_QEFEVM(ox)EDHAGTYGLGDR_	P10636-8	6	23	0	Ph	6.3907e-10			0	690.634	3	690.634	2068.88	2699900000	QEplus019909	186.94	-0.9312	32.66	1.7934	8	2	8341
16820	Unmodified	_QEFEVMEDHAGTYGLGDR_	P10636-8	6	23	0	Ph	2.2772e-61			0	1027.95	2	1027.45	2052.88	2584700000	QEplus021452	367.22	-0.56168	34.02	1.4703	7	2	9064
16733	Oxidation (M)	_QEFEVM(ox)EDHAGTYGLGDR_	P10636-8	6	23	0	P0	2.2108e-59			0	1035.95	2	1035.45	2068.88	1904300000	QEplus019905	346.69	0.049379	32.356	0.82588	7	1	8160
16816	Unmodified	_QEFEVMEDHAGTYGLGDR_	P10636-8	6	23	0	Pm	3.3552e-61			0	1027.95	2	1027.45	2052.88	1731800000	QEplus021449	366.6	-0.72837	33.482	1.0227	7	2	8752
16778	Unmodified	_QEFEVMEDHAGTYGLGDR_	P10636-8	6	23	0	P0	1.0853e-75			0	1027.95	2	1027.45	2052.88	1604400000	QEplus019905	426.94	-0.85864	35.442	1.3814	7	1	9587
16748	Oxidation (M)	_QEFEVM(ox)EDHAGTYGLGDR_	P10636-8	6	23	0	P0	1.8342e-05			0	690.634	3	690.634	2068.88	1305700000	QEplus021446	144.3	-0.32117	31.505	1.0155	7	2	7544
16745	Oxidation (M)	_QEFEVM(ox)EDHAGTYGLGDR_	P10636-8	6	23	0	Ph	1.746e-59			0	1035.45	2	1035.45	2068.88	972750000	QEplus019909	351.28	0.079601	32.661	1.0278	8	1	8349
16781	Unmodified	_QEFEVMEDHAGTYGLGDR_	P10636-8	6	23	0	Pm	3.4468e-14			0	685.636	3	685.302	2052.88	931560000	QEplus019907	175.51	-0.30993	35.647	1.594	8	1	9669
16783	Unmodified	_QEFEVMEDHAGTYGLGDR_	P10636-8	6	23	0	Ph	4.9374e-20			0	685.637	3	685.302	2052.88	894580000	QEplus019909	198.07	0.10938	34.45	0.29558	6	1	9068
16754	Oxidation (M)	_QEFEVM(ox)EDHAGTYGLGDR_	P10636-8	6	23	0	Ph	4.7416e-07			0	691.302	3	690.634	2068.88	886970000	QEplus021452	166.77	-0.053113	31.515	0.8133	6	1	8045
16752	Oxidation (M)	_QEFEVM(ox)EDHAGTYGLGDR_	P10636-8	6	23	0	Pm	3.3926e-05			0	690.968	3	690.634	2068.88	740100000	QEplus021449	138.66	-0.23356	31.071	0.91193	7	1	7711
16800	Unmodified	_QEFEVMEDHAGTYGLGDR_	P10636-8	6	23	0	P0	4.1159e-11			0	685.636	3	685.302	2052.88	642840000	QEplus021446	160.43	-1.0591	33.228	0.49147	6	1	8227
16813	Unmodified	_QEFEVMEDHAGTYGLGDR_	P10636-8	6	23	0	Pm	7.3979e-08			0	685.302	3	685.302	2052.88	405570000	QEplus021449	147.56	-0.022934	32.795	0.35646	6	1	8415
16780	Unmodified	_QEFEVMEDHAGTYGLGDR_	P10636-8	6	23	0	Pm	2.2894e-128			0	1027.45	2	1027.45	2052.88	319050000	QEplus019907	463.11	-0.5588	35.647	0.72617	6	1	9621
16782	Unmodified	_QEFEVMEDHAGTYGLGDR_	P10636-8	6	23	0	Ph	5.3776e-91			0	1027.95	2	1027.45	2052.88	286870000	QEplus019909	414.35	-0.14911	34.45	0.29558	6	1	9056
16801	Unmodified	_QEFEVMEDHAGTYGLGDR_	P10636-8	6	23	0	P0	1.7389e-74			0	1027.95	2	1027.45	2052.88	154570000	QEplus021446	371.71	-0.18545	33.238	0.36001	5	1	8242
16764	Unmodified	_QEFEVMEDHAGTYGLGDR_	P10636-8	6	23	0	P0	8.7589e-07			0	685.637	3	685.302	2052.88	131550000	QEplus019905	127.22	-0.57338	39.622	4.3913	5	4	11356
16788	Unmodified	_QEFEVMEDHAGTYGLGDR_	P10636-8	6	23	0	Ph	5.2347e-10			0	685.637	3	685.302	2052.88	121820000	QEplus019909	153.21	-0.78428	39.661	3.1096	5	3	11612
16821	Unmodified	_QEFEVMEDHAGTYGLGDR_	P10636-8	6	23	0	Ph	4.9639e-05			0	685.302	3	685.302	2052.88	91315000	QEplus021452	103.85	-0.98863	37.736	2.5993	2	1	10910
16741	Oxidation (M)	_QEFEVM(ox)EDHAGTYGLGDR_	P10636-8	6	23	0	P0	2.7645e-12			0	690.968	3	690.634	2068.88	72238000	QEplus019905	173.37	-1.2688	33.451	0.9624	5	1	8857
16749	Oxidation (M)	_QEFEVM(ox)EDHAGTYGLGDR_	P10636-8	6	23	0	P0	1.2646e-36			0	1035.95	2	1035.45	2068.88	71059000	QEplus021446	311.95	0.36479	31.508	0.74689	6	1	7564
16806	Unmodified	_QEFEVMEDHAGTYGLGDR_	P10636-8	6	23	0	P0	3.6424e-05			0	685.637	3	685.302	2052.88	68113000	QEplus021446	106.94	-0.65999	37.835	4.2816	5	5	11169
16836	Phospho (STY)	_QEFEVMEDHAGT(ph)YGLGDR_	P10636-8	6	23	0	Ph	0.00026041	QEFEVMEDHAGT(1)YGLGDR	T17	1	712.293	3	711.958	2132.85	62550000	QEplus019909	117.62	-0.2752	36.488	0.40166	6	1	9861
16742	Oxidation (M)	_QEFEVM(ox)EDHAGTYGLGDR_	P10636-8	6	23	0	Pm	1.0296e-06			0	690.968	3	690.634	2068.88	62338000	QEplus019907	153.86	-0.022639	32.8	1.1963	5	1	8504
16755	Oxidation (M)	_QEFEVM(ox)EDHAGTYGLGDR_	P10636-8	6	23	0	Ph	2.1185e-59			0	1035.95	2	1035.45	2068.88	58967000	QEplus021452	347.6	0.11061	31.527	0.52314	5	1	8059
16736	Oxidation (M)	_QEFEVM(ox)EDHAGTYGLGDR_	P10636-8	6	23	0	P0	3.18e-09			0	1035.95	2	1035.45	2068.88	55259000	QEplus019905	199.31	0.048467	38.034	0.83171	5	1	10345
16753	Oxidation (M)	_QEFEVM(ox)EDHAGTYGLGDR_	P10636-8	6	23	0	Pm	4.1309e-47			0	1035.95	2	1035.45	2068.88	48394000	QEplus021449	333.59	-0.17128	31.059	0.55584	5	1	7728
16762	Unmodified	_QEFEVMEDHAGTYGLGDR_	P10636-8	6	23	0	P0	1.0868e-07			0	685.636	3	685.302	2052.88	41688000	QEplus019905	143.39	-0.49268	37.636	2.5567	5	3	10432
16734	Oxidation (M)	_QEFEVM(ox)EDHAGTYGLGDR_	P10636-8	6	23	0	P0	1.5879e-26			0	1035.45	2	1035.45	2068.88	40561000	QEplus019905	273.09	-1.3207	34.18	0.19769	4	1	8927
16814	Unmodified	_QEFEVMEDHAGTYGLGDR_	P10636-8	6	23	0	Pm	1.5305e-47			0	1027.95	2	1027.45	2052.88	40465000	QEplus021449	324.48	0.022345	32.791	0.19502	4	1	8441
16818	Unmodified	_QEFEVMEDHAGTYGLGDR_	P10636-8	6	23	0	Ph	7.5606e-48			0	1027.95	2	1027.45	2052.88	33811000	QEplus021452	332.99	0.50082	33.203	0.1936	3	1	8759
16787	Unmodified	_QEFEVMEDHAGTYGLGDR_	P10636-8	6	23	0	Ph	2.5231e-07			0	685.302	3	685.302	2052.88	32691000	QEplus019909	134.37	-1.1441	37.887	2.312	4	2	10717
16805	Unmodified	_QEFEVMEDHAGTYGLGDR_	P10636-8	6	23	0	P0	7.3272e-05			0	685.636	3	685.302	2052.88	32008000	QEplus021446	94.387	-0.78898	36.069	2.1345	5	2	9726
16746	Oxidation (M)	_QEFEVM(ox)EDHAGTYGLGDR_	P10636-8	6	23	0	Ph	7.1363e-06			0	690.969	3	690.634	2068.88	29369000	QEplus019909	148.36	-0.64462	34.433	0.4294	2	1	9058
16750	Oxidation (M)	_QEFEVM(ox)EDHAGTYGLGDR_	P10636-8	6	23	0	P0	0.0041099			0	690.967	3	690.634	2068.88	28579000	QEplus021446	83.792	-0.57905	33.271	0.32924	3	1	8285
16751	Oxidation (M)	_QEFEVM(ox)EDHAGTYGLGDR_	P10636-8	6	23	0	P0	0.0004671			0	690.63	3	690.634	2068.88	28357000	QEplus021446	109.38	-1.9565	34.094	1.2178	4	3	8620
16763	Unmodified	_QEFEVMEDHAGTYGLGDR_	P10636-8	6	23	0	P0	1.9199e-28			0	1027.95	2	1027.45	2052.88	27384000	QEplus019905	285.81	-2.0425	37.209	2.1286	3	4	10396
16743	Oxidation (M)	_QEFEVM(ox)EDHAGTYGLGDR_	P10636-8	6	23	0	Pm	5.1504e-48			0	1035.95	2	1035.45	2068.88	27066000	QEplus019907	340.34	-1.0731	32.763	0.79921	5	1	8507
16838	Phospho (STY)	_QEFEVMEDHAGT(ph)YGLGDR_	P10636-8	6	23	0	Ph	0.0077075	QEFEVMEDHAGT(1)YGLGDR	T17	1	712.292	3	711.958	2132.85	27052000	QEplus021452	73.11	0.49218	35.04	0.35503	4	1	9475
16735	Oxidation (M)	_QEFEVM(ox)EDHAGTYGLGDR_	P10636-8	6	23	0	P0	4.8111e-05			0	690.633	3	690.634	2068.88	27043000	QEplus019905	133.52	1.1063	35.728	1.1852	4	2	9550
16817	Unmodified	_QEFEVMEDHAGTYGLGDR_	P10636-8	6	23	0	Pm	0.0054614			0	685.636	3	685.302	2052.88	24835000	QEplus021449	78.794	-1.0965	35.348	0.72401	4	1	9352
16779	Unmodified	_QEFEVMEDHAGTYGLGDR_	P10636-8	6	23	0	Pm	4.7568e-14			0	685.638	3	685.302	2052.88	23266000	QEplus019907	170.5	1.1605	34.951	0.2624	5	1	9366
16804	Unmodified	_QEFEVMEDHAGTYGLGDR_	P10636-8	6	23	0	P0	0.0036294			0	514.729	4	514.228	2052.88	23082000	QEplus021446	61.477	0.9654	34.042	0.36932	2	1	8580
16837	Phospho (STY)	_QEFEVMEDHAGT(ph)YGLGDR_	P10636-8	6	23	0	Ph	1.077e-90	QEFEVMEDHAGT(1)YGLGDR	T17	1	1067.94	2	1067.43	2132.85	20247000	QEplus019909	417.09	-0.10338	36.488	0.23586	4	1	9865
16767	Unmodified	_QEFEVMEDHAGTYGLGDR_	P10636-8	6	23	0	P0	4.5273e-05			0	685.636	3	685.302	2052.88	14588000	QEplus019905	112.82	-0.16708	44.606	1.7338	5	1	12566
16822	Unmodified	_QEFEVMEDHAGTYGLGDR_	P10636-8	6	23	0	Ph	0.0003831			0	685.637	3	685.302	2052.88	13893000	QEplus021452	89.049	-0.36682	40.337	2.8024	4	2	11283
16756	Oxidation (M)	_QEFEVM(ox)EDHAGTYGLGDR_	P10636-8	6	23	0	Ph	0.035494			0	690.968	3	690.634	2068.88	13568000	QEplus021452	45.844	0.21444	32.511	0.6534	3	1	8522
16790	Unmodified	_QEFEVMEDHAGTYGLGDR_	P10636-8	6	23	0	Ph	9.9763e-07			0	685.636	3	685.302	2052.88	12354000	QEplus019909	114.99	-0.73589	44.636	2.5795	4	2	13003
16784	Unmodified	_QEFEVMEDHAGTYGLGDR_	P10636-8	6	23	0	Ph	0.040824			0	514.228	4	514.228	2052.88	12253000	QEplus019909	19.912	-1.8956	34.842	0.33652	2	1	9298
16807	Unmodified	_QEFEVMEDHAGTYGLGDR_	P10636-8	6	23	0	P0	9.8089e-07			0	685.636	3	685.302	2052.88	10884000	QEplus021446	122.01	-0.17153	44.41	1.9755	5	2	12622
16791	Unmodified	_QEFEVMEDHAGTYGLGDR_	P10636-8	6	23	0	Ph	1.9422e-05			0	685.636	3	685.302	2052.88	10699000	QEplus019909	110.74	-0.097727	45.554	0.6474	3	1	13326
16823	Unmodified	_QEFEVMEDHAGTYGLGDR_	P10636-8	6	23	0	Ph	6.0037e-05			0	685.636	3	685.302	2052.88	10144000	QEplus021452	96.487	-0.18013	44.477	1.6752	4	1	13042
16768	Unmodified	_QEFEVMEDHAGTYGLGDR_	P10636-8	6	23	0	P0	6.4218e-07			0	685.635	3	685.302	2052.88	8236900	QEplus019905	129.11	0.14512	45.49	1.0499	4	1	13169
16765	Unmodified	_QEFEVMEDHAGTYGLGDR_	P10636-8	6	23	0	P0	1.1615e-36			0	1027.45	2	1027.45	2052.88	7747100	QEplus019905	302.73	-2.2885	42.284	2.4646	3	4	11912
16809	Unmodified	_QEFEVMEDHAGTYGLGDR_	P10636-8	6	23	0	P0	0.023583			0	685.303	3	685.302	2052.88	5894900	QEplus021446	61.256	-0.36234	45.843	0.71909	4	1	13143
16770	Unmodified	_QEFEVMEDHAGTYGLGDR_	P10636-8	6	23	0	P0	2.2438e-05			0	685.633	3	685.302	2052.88	5519700	QEplus019905	115.34	-1.2472	46.055	0.28426	2	1	13419
16766	Unmodified	_QEFEVMEDHAGTYGLGDR_	P10636-8	6	23	0	P0	2.2454e-36			0	1027.45	2	1027.45	2052.88	4176200	QEplus019905	292.16	-0.29263	44.338	1.5631	4	2	12854
16772	Unmodified	_QEFEVMEDHAGTYGLGDR_	P10636-8	6	23	0	P0	0.0011916			0	685.636	3	685.302	2052.88	3167600	QEplus019905	76.768	-0.1103	47.03	0.31849	3	1	13650
16792	Unmodified	_QEFEVMEDHAGTYGLGDR_	P10636-8	6	23	0	Ph	1.2246e-13			0	1027.95	2	1027.45	2052.88	2767100	QEplus019909	206.49	-0.042188	45.879	0.24671	2	1	13419
16795	Unmodified	_QEFEVMEDHAGTYGLGDR_	P10636-8	6	23	0	Ph	0.00012809			0	685.636	3	685.302	2052.88	2625500	QEplus019909	108.75	-1.2424	51.389	1.7699	4	1	14953
16789	Unmodified	_QEFEVMEDHAGTYGLGDR_	P10636-8	6	23	0	Ph	2.0843e-27			0	1027.95	2	1027.45	2052.88	2552700	QEplus019909	276.19	-0.25844	41.143	1.3753	2	1	11670
16810	Unmodified	_QEFEVMEDHAGTYGLGDR_	P10636-8	6	23	0	P0	0.049231			0	685.638	3	685.302	2052.88	2486200	QEplus021446	29.126	-0.7681	50.443	0.97878	4	1	14067
16737	Oxidation (M)	_QEFEVM(ox)EDHAGTYGLGDR_	P10636-8	6	23	0	P0	0.02563			0	690.968	3	690.634	2068.88	2413800	QEplus019905	54.103	-0.71124	43.965	1.0789	2	1	12470
16811	Unmodified	_QEFEVMEDHAGTYGLGDR_	P10636-8	6	23	0	P0	0.025227			0	685.306	3	685.302	2052.88	2206200	QEplus021446	49.537	-0.14435	51.022	1.9626	4	1	14676
16769	Unmodified	_QEFEVMEDHAGTYGLGDR_	P10636-8	6	23	0	P0	8.2058e-20			0	1027.95	2	1027.45	2052.88	1852600	QEplus019905	246.96	-0.38228	45.425	0.64004	3	2	13254
16808	Unmodified	_QEFEVMEDHAGTYGLGDR_	P10636-8	6	23	0	P0	0.0001709			0	1027.45	2	1027.45	2052.88	1833200	QEplus021446	127.79	-0.9195	44.603	0.76589	2	1	12454
16774	Unmodified	_QEFEVMEDHAGTYGLGDR_	P10636-8	6	23	0	P0	0.012673			0	1027.45	2	1027.45	2052.88	1596100	QEplus019905	81.431	-0.0089352	51.45	1.2038	3	1	15046
16793	Unmodified	_QEFEVMEDHAGTYGLGDR_	P10636-8	6	23	0	Ph	2.5715e-06			0	1027.45	2	1027.45	2052.88	1492400	QEplus019909	155.43	0.32157	46.645	0.21291	2	1	13668
16771	Unmodified	_QEFEVMEDHAGTYGLGDR_	P10636-8	6	23	0	P0	5.4455e-07			0	1027.45	2	1027.45	2052.88	1421200	QEplus019905	173.06	0.16086	46.566	0.33071	2	1	13541
16794	Unmodified	_QEFEVMEDHAGTYGLGDR_	P10636-8	6	23	0	Ph	1.9912e-06			0	1027.95	2	1027.45	2052.88	1314600	QEplus019909	160.48	-0.62531	51.155	1.3168	3	2	14929
16773	Unmodified	_QEFEVMEDHAGTYGLGDR_	P10636-8	6	23	0	P0	3.8658e-05			0	1027.45	2	1027.45	2052.88	949550	QEplus019905	145.71	-0.90289	49.529	0.041119	2	1	14297
16738	Oxidation (M)	_QEFEVM(ox)EDHAGTYGLGDR_	P10636-8	6	23	0	P0	4.6613e-35			0	1035.45	2	1035.45	2068.88		QEplus019905	238.43	NaN	33.101	1		1	8498
16739	Oxidation (M)	_QEFEVM(ox)EDHAGTYGLGDR_	P10636-8	6	23	0	P0	0.00066687			0	690.63	3	690.634	2068.88		QEplus019905	95.205	NaN	34.43	1		1	9020
16740	Oxidation (M)	_QEFEVM(ox)EDHAGTYGLGDR_	P10636-8	6	23	0	P0	4.8973e-06			0	1035.44	2	1035.45	2068.88		QEplus019905	120.29	NaN	35.863	1		1	9563
16747	Oxidation (M)	_QEFEVM(ox)EDHAGTYGLGDR_	P10636-8	6	23	0	Ph	9.4553e-06			0	1035.44	2	1035.45	2068.88		QEplus019909	111.83	NaN	34.96	1		1	9279
16775	Unmodified	_QEFEVMEDHAGTYGLGDR_	P10636-8	6	23	0	P0	3.5054e-12			0	1027.45	2	1027.45	2052.88		QEplus019905	167.32	NaN	47.487	1		1	13770
16776	Unmodified	_QEFEVMEDHAGTYGLGDR_	P10636-8	6	23	0	P0	3.9725e-08			0	1027.45	2	1027.45	2052.88		QEplus019905	142.85	NaN	49.651	1		1	14331
16777	Unmodified	_QEFEVMEDHAGTYGLGDR_	P10636-8	6	23	0	P0	6.2923e-18			0	1027.45	2	1027.45	2052.88		QEplus019905	190.27	NaN	51.284	1		1	14788
16796	Unmodified	_QEFEVMEDHAGTYGLGDR_	P10636-8	6	23	0	Ph	1.0119e-09			0	1027.45	2	1027.45	2052.88		QEplus019909	156.24	NaN	47.446	1		1	13865
16797	Unmodified	_QEFEVMEDHAGTYGLGDR_	P10636-8	6	23	0	Ph	1.5077e-05			0	1027.45	2	1027.45	2052.88		QEplus019909	122.64	NaN	48.309	1		1	14079
16798	Unmodified	_QEFEVMEDHAGTYGLGDR_	P10636-8	6	23	0	Ph	3.9725e-08			0	1027.45	2	1027.45	2052.88		QEplus019909	142.85	NaN	49.632	1		1	14401
16799	Unmodified	_QEFEVMEDHAGTYGLGDR_	P10636-8	6	23	0	Ph	0.0049714			0	1027.45	2	1027.45	2052.88		QEplus019909	94.728	NaN	50.684	1		1	14660
16812	Unmodified	_QEFEVMEDHAGTYGLGDR_	P10636-8	6	23	0	P0	0.0022375			0	685.303	3	685.302	2052.88		QEplus021446	67.43	NaN	45.547	1		1	12899
16824	Unmodified	_QEFEVMEDHAGTYGLGDR_	P10636-8	6	23	0	Ph	0.037784			0	685.303	3	685.302	2052.88		QEplus021452	48.315	NaN	43.331	1		1	12739
16911	Unmodified	_QEFEVMEDHAGTYGLGDRK_	P10636-8	6	24	1	Pm	7.4121e-07			0	728.336	3	728.001	2180.98	15156000000	QEplus021449	160.43	-0.83335	31.506	1.8833	9	2	7827
16912	Unmodified	_QEFEVMEDHAGTYGLGDRK_	P10636-8	6	24	1	Pm	0.0014278			0	546.504	4	546.252	2180.98	14792000000	QEplus021449	90.828	-0.54207	31.525	2.1036	8	3	7828
16897	Unmodified	_QEFEVMEDHAGTYGLGDRK_	P10636-8	6	24	1	P0	2.477e-10			0	728.001	3	728.001	2180.98	14700000000	QEplus021446	196.06	-0.90153	32.115	1.9274	9	3	7701
16914	Unmodified	_QEFEVMEDHAGTYGLGDRK_	P10636-8	6	24	1	Ph	4.5903e-10			0	728.336	3	728.001	2180.98	14503000000	QEplus021452	188.41	-0.30839	31.951	1.9143	9	2	8143
16869	Unmodified	_QEFEVMEDHAGTYGLGDRK_	P10636-8	6	24	1	P0	8.9989e-08			0	546.503	4	546.252	2180.98	14116000000	QEplus019905	175.33	-0.46284	32.739	4.164	8	4	8262
16868	Unmodified	_QEFEVMEDHAGTYGLGDRK_	P10636-8	6	24	1	P0	7.848e-15			0	728.334	3	728.001	2180.98	12564000000	QEplus019905	224.86	-0.61053	32.742	2.138	9	3	8568
16880	Unmodified	_QEFEVMEDHAGTYGLGDRK_	P10636-8	6	24	1	Ph	2.5354e-14			0	728.336	3	728.001	2180.98	11995000000	QEplus019909	208.32	-0.59997	33.184	2.0795	9	4	8474
16898	Unmodified	_QEFEVMEDHAGTYGLGDRK_	P10636-8	6	24	1	P0	5.7591e-06			0	546.503	4	546.252	2180.98	10853000000	QEplus021446	148.26	-0.19065	32.115	1.8222	9	2	7702
16915	Unmodified	_QEFEVMEDHAGTYGLGDRK_	P10636-8	6	24	1	Ph	0.0047538			0	546.504	4	546.252	2180.98	10750000000	QEplus021452	71.892	-0.18015	31.932	1.9469	9	3	8144
16881	Unmodified	_QEFEVMEDHAGTYGLGDRK_	P10636-8	6	24	1	Ph	3.5904e-05			0	546.503	4	546.252	2180.98	10503000000	QEplus019909	133.95	0.097021	33.183	4.0299	8	4	8793
16870	Unmodified	_QEFEVMEDHAGTYGLGDRK_	P10636-8	6	24	1	P0	2.1887e-128			0	1092	2	1091.5	2180.98	3669300000	QEplus019905	558.85	0.11271	32.815	1.3482	8	3	8570
16882	Unmodified	_QEFEVMEDHAGTYGLGDRK_	P10636-8	6	24	1	Ph	5.2531e-109			0	1092	2	1091.5	2180.98	3463900000	QEplus019909	534.51	-0.14456	33.172	1.7172	7	4	8794
16839	Oxidation (M)	_QEFEVM(ox)EDHAGTYGLGDRK_	P10636-8	6	24	1	P0	5.2767e-10			0	733.662	3	733.332	2196.97	3179900000	QEplus019905	184.32	-0.093189	30.36	0.87152	7	2	7390
16840	Oxidation (M)	_QEFEVM(ox)EDHAGTYGLGDRK_	P10636-8	6	24	1	P0	0.00053653			0	550.501	4	550.251	2196.97	2505700000	QEplus019905	98.175	-0.1928	30.352	1.3718	8	2	7397
16916	Unmodified	_QEFEVMEDHAGTYGLGDRK_	P10636-8	6	24	1	Ph	1.1502e-92			0	1091.5	2	1091.5	2180.98	2301400000	QEplus021452	521.99	-0.16287	31.938	1.3638	7	2	8467
16913	Unmodified	_QEFEVMEDHAGTYGLGDRK_	P10636-8	6	24	1	Pm	1.1849e-108			0	1092	2	1091.5	2180.98	1662500000	QEplus021449	514.44	-0.02314	31.523	1.1687	7	1	7891
16899	Unmodified	_QEFEVMEDHAGTYGLGDRK_	P10636-8	6	24	1	P0	1.2061e-61			0	1092	2	1091.5	2180.98	1458000000	QEplus021446	449.21	0.22862	32.115	1.0974	7	2	8016
16852	Oxidation (M)	_QEFEVM(ox)EDHAGTYGLGDRK_	P10636-8	6	24	1	P0	5.2767e-10			0	733.666	3	733.332	2196.97	1333400000	QEplus021446	184.32	-0.31762	29.778	1.3155	6	2	6891
16851	Oxidation (M)	_QEFEVM(ox)EDHAGTYGLGDRK_	P10636-8	6	24	1	Ph	5.2767e-10			0	733.667	3	733.332	2196.97	1103200000	QEplus019909	184.32	-0.19591	30.659	1.4868	6	1	7586
16853	Oxidation (M)	_QEFEVM(ox)EDHAGTYGLGDRK_	P10636-8	6	24	1	P0	0.0108			0	550.502	4	550.251	2196.97	913050000	QEplus021446	64.26	-0.077031	29.778	1.216	7	1	6902
16841	Oxidation (M)	_QEFEVM(ox)EDHAGTYGLGDRK_	P10636-8	6	24	1	P0	1.1682e-75			0	1100	2	1099.49	2196.97	644780000	QEplus019905	391.43	0.59912	30.357	1.3397	5	2	7399
16860	Oxidation (M)	_QEFEVM(ox)EDHAGTYGLGDRK_	P10636-8	6	24	1	Ph	6.3664e-10			0	733.666	3	733.332	2196.97	609180000	QEplus021452	180.05	0.18674	29.615	1.152	6	2	7297
16849	Oxidation (M)	_QEFEVM(ox)EDHAGTYGLGDRK_	P10636-8	6	24	1	Ph	4.5449e-05			0	550.502	4	550.251	2196.97	598530000	QEplus019909	131.67	-0.32202	30.661	1.5203	7	2	7560
16861	Oxidation (M)	_QEFEVM(ox)EDHAGTYGLGDRK_	P10636-8	6	24	1	Ph	0.0014446			0	550.502	4	550.251	2196.97	553840000	QEplus021452	91.589	-0.49951	29.611	1.1194	7	1	7298
16858	Oxidation (M)	_QEFEVM(ox)EDHAGTYGLGDRK_	P10636-8	6	24	1	Pm	0.00055143			0	733.666	3	733.332	2196.97	475950000	QEplus021449	96.379	-0.65549	29.177	1.2511	5	1	6976
16857	Oxidation (M)	_QEFEVM(ox)EDHAGTYGLGDRK_	P10636-8	6	24	1	Pm	0.0010087			0	550.502	4	550.251	2196.97	442880000	QEplus021449	93.812	-0.41274	29.161	1.2189	6	1	6966
16850	Oxidation (M)	_QEFEVM(ox)EDHAGTYGLGDRK_	P10636-8	6	24	1	Ph	7.6323e-48			0	1100	2	1099.49	2196.97	223790000	QEplus019909	318.62	-0.056448	30.674	1.023	6	1	7561
16847	Oxidation (M)	_QEFEVM(ox)EDHAGTYGLGDRK_	P10636-8	6	24	1	P0	0.00069393			0	732.365	3	733.332	2196.97	163970000	QEplus019905	85.166	0.10508	31.243	0.63128	5	1	7727
16848	Oxidation (M)	_QEFEVM(ox)EDHAGTYGLGDRK_	P10636-8	6	24	1	P0	0.0073877			0	733.665	3	733.332	2196.97	140590000	QEplus019905	70.987	-1.5688	32.644	1.4465	4	1	8143
16844	Oxidation (M)	_QEFEVM(ox)EDHAGTYGLGDRK_	P10636-8	6	24	1	P0	0.0098917			0	550.248	4	550.251	2196.97	81302000	QEplus019905	65.097	-2.2382	32.652	0.82127	5	1	8370
16871	Unmodified	_QEFEVMEDHAGTYGLGDRK_	P10636-8	6	24	1	P0	2.7186e-14			0	727.999	3	728.001	2180.98	53525000	QEplus019905	206.59	-2.1235	36.211	2.1558	5	3	9185
16940	Phospho (STY)	_QEFEVMEDHAGT(ph)YGLGDRK_	P10636-8	6	24	1	Ph	1.4093e-14	QEFEVMEDHAGT(1)YGLGDRK	T17	1	754.99	3	754.656	2260.95	53063000	QEplus019909	220.69	0.0059012	34.291	0.26759	4	1	9017
16854	Oxidation (M)	_QEFEVM(ox)EDHAGTYGLGDRK_	P10636-8	6	24	1	P0	2.1345e-75			0	1100	2	1099.49	2196.97	50283000	QEplus021446	387.81	0.25493	29.781	0.43828	5	1	6917
16941	Phospho (STY)	_QEFEVMEDHAGT(ph)YGLGDRK_	P10636-8	6	24	1	Ph	1.2941e-10	QEFEVMEDHAGT(1)YGLGDRK	T17	1	755.325	3	754.656	2260.95	49625000	QEplus021452	200.95	0.58928	33.076	0.22686	4	1	8700
16845	Oxidation (M)	_QEFEVM(ox)EDHAGTYGLGDRK_	P10636-8	6	24	1	P0	2.4866e-05			0	733.666	3	733.332	2196.97	49613000	QEplus019905	140.06	-0.72313	35.617	0.95195	5	1	9439
16855	Oxidation (M)	_QEFEVM(ox)EDHAGTYGLGDRK_	P10636-8	6	24	1	P0	0.0003631			0	733.331	3	733.332	2196.97	43884000	QEplus021446	106.75	-1.6598	31.978	1.2519	4	1	7747
16856	Oxidation (M)	_QEFEVM(ox)EDHAGTYGLGDRK_	P10636-8	6	24	1	P0	8.2638e-05			0	733.331	3	733.332	2196.97	38345000	QEplus021446	122.19	-1.0101	34.393	0.44151	4	1	8707
16859	Oxidation (M)	_QEFEVM(ox)EDHAGTYGLGDRK_	P10636-8	6	24	1	Pm	8.8669e-28			0	1099.99	2	1099.49	2196.97	35531000	QEplus021449	274.61	-0.46092	29.167	0.19317	4	1	7013
16917	Unmodified	_QEFEVMEDHAGTYGLGDRK_	P10636-8	6	24	1	Ph	1.6627e-05			0	729.002	3	728.001	2180.98	33962000	QEplus021452	144.25	0.24186	33.63	1.8602	3	1	8856
16862	Oxidation (M)	_QEFEVM(ox)EDHAGTYGLGDRK_	P10636-8	6	24	1	Ph	1.661e-75			0	1100	2	1099.49	2196.97	30325000	QEplus021452	389.58	0.55549	29.633	0.2253	4	1	7318
16918	Unmodified	_QEFEVMEDHAGTYGLGDRK_	P10636-8	6	24	1	Ph	0.034648			0	546.503	4	546.252	2180.98	27593000	QEplus021452	37.09	0.059728	33.663	1.9577	4	1	9203
16883	Unmodified	_QEFEVMEDHAGTYGLGDRK_	P10636-8	6	24	1	Ph	2.5538e-10			0	728.335	3	728.001	2180.98	26604000	QEplus019909	195.78	-0.49736	35.285	1.5807	4	3	9596
16900	Unmodified	_QEFEVMEDHAGTYGLGDRK_	P10636-8	6	24	1	P0	0.024163			0	546.504	4	546.252	2180.98	25812000	QEplus021446	49.34	0.44847	33.821	1.8622	3	1	8598
16901	Unmodified	_QEFEVMEDHAGTYGLGDRK_	P10636-8	6	24	1	P0	4.0802e-06			0	728.335	3	728.001	2180.98	25666000	QEplus021446	149.34	-0.35393	33.766	1.8689	3	3	8965
16842	Oxidation (M)	_QEFEVM(ox)EDHAGTYGLGDRK_	P10636-8	6	24	1	P0	0.0032101			0	550.249	4	550.251	2196.97	24284000	QEplus019905	82.586	-1.2219	32.271	0.8566	4	1	8047
16863	Oxidation (M)	_QEFEVM(ox)EDHAGTYGLGDRK_	P10636-8	6	24	1	Ph	0.0044382			0	733.667	3	733.332	2196.97	20694000	QEplus021452	75.55	-0.20473	34.314	0.19671	3	1	9201
16872	Unmodified	_QEFEVMEDHAGTYGLGDRK_	P10636-8	6	24	1	P0	3.3054e-10			0	728.334	3	728.001	2180.98	20530000	QEplus019905	193.06	-0.48002	38.044	2.2043	5	3	10887
16874	Unmodified	_QEFEVMEDHAGTYGLGDRK_	P10636-8	6	24	1	P0	4.0704e-11			0	728.335	3	728.001	2180.98	16889000	QEplus019905	203.56	-0.42295	39.94	5.4065	3	7	12358
16873	Unmodified	_QEFEVMEDHAGTYGLGDRK_	P10636-8	6	24	1	P0	0.0038426			0	546.503	4	546.252	2180.98	16223000	QEplus019905	77.08	-0.13046	37.809	2.3163	3	2	10862
16884	Unmodified	_QEFEVMEDHAGTYGLGDRK_	P10636-8	6	24	1	Ph	4.0802e-06			0	728.668	3	728.001	2180.98	12791000	QEplus019909	149.34	-1.9534	37.803	0.94962	3	2	10234
16902	Unmodified	_QEFEVMEDHAGTYGLGDRK_	P10636-8	6	24	1	P0	0.00021987			0	728.336	3	728.001	2180.98	10584000	QEplus021446	115.57	-0.43101	38.163	4.0384	2	6	10653
16875	Unmodified	_QEFEVMEDHAGTYGLGDRK_	P10636-8	6	24	1	P0	0.0088605			0	546.251	4	546.252	2180.98	10154000	QEplus019905	65.097	-0.41995	44.644	1.6988	4	1	12744
16843	Oxidation (M)	_QEFEVM(ox)EDHAGTYGLGDRK_	P10636-8	6	24	1	P0	4.0457e-20			0	1099.49	2	1099.49	2196.97	9790200	QEplus019905	242.92	-0.60885	32.17	0.51184	3	2	8135
16846	Oxidation (M)	_QEFEVM(ox)EDHAGTYGLGDRK_	P10636-8	6	24	1	P0	3.3065e-14			0	1100	2	1099.49	2196.97	9693400	QEplus019905	214.65	-0.28427	35.63	0.2379	3	1	9487
16885	Unmodified	_QEFEVMEDHAGTYGLGDRK_	P10636-8	6	24	1	Ph	0.00014491			0	728.335	3	728.001	2180.98	8849500	QEplus019909	119.38	-0.23353	38.72	1.7699	3	1	10556
16907	Unmodified	_QEFEVMEDHAGTYGLGDRK_	P10636-8	6	24	1	P0	0.00029686			0	728.334	3	728.001	2180.98	8748100	QEplus021446	111.66	-0.26869	44.213	1.8017	4	2	12326
16903	Unmodified	_QEFEVMEDHAGTYGLGDRK_	P10636-8	6	24	1	P0	0.044864			0	546.504	4	546.252	2180.98	8066000	QEplus021446	21.398	0.051169	41.476	3.6253	4	2	11101
16906	Unmodified	_QEFEVMEDHAGTYGLGDRK_	P10636-8	6	24	1	P0	0.035044			0	546.504	4	546.252	2180.98	7575800	QEplus021446	36.481	-0.15665	44.416	2.9297	4	2	12456
16887	Unmodified	_QEFEVMEDHAGTYGLGDRK_	P10636-8	6	24	1	Ph	0.00013045			0	728.332	3	728.001	2180.98	6767100	QEplus019909	120.11	-0.7603	42.707	1.7205	2	1	12184
16920	Unmodified	_QEFEVMEDHAGTYGLGDRK_	P10636-8	6	24	1	Ph	0.049833			0	547.038	4	546.252	2180.98	6606500	QEplus021452	14.623	-0.26798	40.805	1.4024	3	1	11833
16919	Unmodified	_QEFEVMEDHAGTYGLGDRK_	P10636-8	6	24	1	Ph	0.0031047			0	728.337	3	728.001	2180.98	6558100	QEplus021452	83.849	0.71577	44.036	1.4429	3	1	13037
16886	Unmodified	_QEFEVMEDHAGTYGLGDRK_	P10636-8	6	24	1	Ph	0.00048059			0	728.335	3	728.001	2180.98	6330000	QEplus019909	102.33	-1.347	40.136	0.64626	2	1	11295
16904	Unmodified	_QEFEVMEDHAGTYGLGDRK_	P10636-8	6	24	1	P0	0.027489			0	546.502	4	546.252	2180.98	5984100	QEplus021446	45.916	-0.43936	42.809	1.6691	2	2	11595
16905	Unmodified	_QEFEVMEDHAGTYGLGDRK_	P10636-8	6	24	1	P0	0.00035485			0	728.335	3	728.001	2180.98	5773300	QEplus021446	108.71	-1.2502	42.137	1.6668	4	2	11743
16876	Unmodified	_QEFEVMEDHAGTYGLGDRK_	P10636-8	6	24	1	P0	4.2018e-05			0	728.333	3	728.001	2180.98	5171200	QEplus019905	133.94	0.14353	45.576	0.79135	3	1	13241
16896	Unmodified	_QEFEVMEDHAGTYGLGDRK_	P10636-8	6	24	1	Ph	0.011756			0	728.857	3	728.001	2180.98	5152400	QEplus019909	63.69	-0.11163	40.709	1.8166	2	1	11765
16888	Unmodified	_QEFEVMEDHAGTYGLGDRK_	P10636-8	6	24	1	Ph	2.445e-05			0	728.336	3	728.001	2180.98	4127600	QEplus019909	141.07	-0.097284	44.534	1.8978	4	2	12987
16877	Unmodified	_QEFEVMEDHAGTYGLGDRK_	P10636-8	6	24	1	P0	2.445e-05			0	728	3	728.001	2180.98	4078800	QEplus019905	141.07	-0.57476	51.283	2.644	5	2	14806
16893	Unmodified	_QEFEVMEDHAGTYGLGDRK_	P10636-8	6	24	1	Ph	0.049669			0	545.318	4	546.252	2180.98	3702400	QEplus019909	15.241	0.16348	40.252	1.3933	4	1	11453
16889	Unmodified	_QEFEVMEDHAGTYGLGDRK_	P10636-8	6	24	1	Ph	9.8404e-05			0	728.001	3	728.001	2180.98	3488600	QEplus019909	121.74	-1.2652	45.839	0.26443	3	1	13425
16908	Unmodified	_QEFEVMEDHAGTYGLGDRK_	P10636-8	6	24	1	P0	0.046604			0	728.001	3	728.001	2180.98	3344100	QEplus021446	29.126	0.63259	46.523	0.87148	3	1	13244
16894	Unmodified	_QEFEVMEDHAGTYGLGDRK_	P10636-8	6	24	1	Ph	0.049669			0	545.318	4	546.252	2180.98	2847300	QEplus019909	15.241	-0.49249	41.388	1.2382	3	1	11453
16895	Unmodified	_QEFEVMEDHAGTYGLGDRK_	P10636-8	6	24	1	Ph	0.048842			0	546.957	4	546.252	2180.98	2701500	QEplus019909	18.353	-0.033288	42.428	1.2009	3	1	11971
16890	Unmodified	_QEFEVMEDHAGTYGLGDRK_	P10636-8	6	24	1	Ph	4.7945e-05			0	728.336	3	728.001	2180.98	2408500	QEplus019909	131.54	-0.32671	51.268	1.9114	5	2	14888
16879	Unmodified	_QEFEVMEDHAGTYGLGDRK_	P10636-8	6	24	1	P0	0.044016			0	546.753	4	546.252	2180.98	2098000	QEplus019905	31.358	-0.059317	51.337	1.8587	3	1	14820
16909	Unmodified	_QEFEVMEDHAGTYGLGDRK_	P10636-8	6	24	1	P0	0.033097			0	728.005	3	728.001	2180.98	1814600	QEplus021446	45.094	0.31384	51.198	1.8771	4	2	14618
16910	Unmodified	_QEFEVMEDHAGTYGLGDRK_	P10636-8	6	24	1	P0	0.048864			0	546.506	4	546.252	2180.98	1601500	QEplus021446	15.254	1.251	51.005	2.0368	3	2	14794
16891	Unmodified	_QEFEVMEDHAGTYGLGDRK_	P10636-8	6	24	1	Ph	0.036546			0	546.254	4	546.252	2180.98	1345500	QEplus019909	34.174	0.41544	51.597	1.5955	4	1	14973
16878	Unmodified	_QEFEVMEDHAGTYGLGDRK_	P10636-8	6	24	1	P0	0.019766			0	1092	2	1091.5	2180.98	445780	QEplus019905	79.466	0.64477	51.677	0.56458	3	1	14987
16892	Unmodified	_QEFEVMEDHAGTYGLGDRK_	P10636-8	6	24	1	Ph	6.4656e-09			0	728.001	3	728.001	2180.98		QEplus019909	140.06	NaN	36.573	1		1	9899
16948	Unmodified	_QEFEVMEDHAGTYGLGDRKDQGGYTMHQDQEGDTDAGLK_	P10636-8	6	44	2	Pm	3.991e-07			0	866.981	5	866.58	4327.87	448740000	QEplus021449	108.71	-0.27934	31.818	0.58497	6	1	8028
16947	Unmodified	_QEFEVMEDHAGTYGLGDRKDQGGYTMHQDQEGDTDAGLK_	P10636-8	6	44	2	P0	3.8908e-41			0	1082.98	4	1082.97	4327.87	241050000	QEplus021446	271.89	0.74223	32.215	0.396	9	1	7840
16951	Unmodified	_QEFEVMEDHAGTYGLGDRKDQGGYTMHQDQEGDTDAGLK_	P10636-8	6	44	2	Ph	4.457e-20			0	866.78	5	866.58	4327.87	200180000	QEplus021452	184.03	-0.16167	32.245	0.41994	5	1	8355
16950	Unmodified	_QEFEVMEDHAGTYGLGDRKDQGGYTMHQDQEGDTDAGLK_	P10636-8	6	44	2	Pm	1.4709e-05			0	722.652	6	722.318	4327.87	162440000	QEplus021449	94.992	-0.60467	31.818	0.32204	5	1	8039
16949	Unmodified	_QEFEVMEDHAGTYGLGDRKDQGGYTMHQDQEGDTDAGLK_	P10636-8	6	44	2	Pm	4.6777e-41			0	1083.73	4	1082.97	4327.87	157680000	QEplus021449	268.88	0.038637	31.81	0.64869	8	1	8031
16952	Unmodified	_QEFEVMEDHAGTYGLGDRKDQGGYTMHQDQEGDTDAGLK_	P10636-8	6	44	2	Ph	6.6686e-64			0	1083.22	4	1082.97	4327.87	120410000	QEplus021452	334.1	-1.6568	32.236	0.32143	5	1	8357
16944	Oxidation (M)	_QEFEVMEDHAGTYGLGDRKDQGGYTM(ox)HQDQEGDTDAGLK_	P10636-8	6	44	2	P0	0.00025549			0	870.181	5	869.779	4343.86	30065000	QEplus021446	76.658	0.50649	31.65	0.37506	7	1	7632
16943	Oxidation (M)	_QEFEVM(ox)EDHAGTYGLGDRKDQGGYTMHQDQEGDTDAGLK_	P10636-8	6	44	2	P0	0.021973			0	869.981	5	869.779	4343.86	24872000	QEplus021446	43.566	1.0628	30.414	0.33984	5	1	7173
16945	Oxidation (M)	_QEFEVMEDHAGTYGLGDRKDQGGYTM(ox)HQDQEGDTDAGLK_	P10636-8	6	44	2	P0	3.0496e-07			0	1087.47	4	1086.97	4343.86	21947000	QEplus021446	112.9	0.65614	31.634	0.40926	7	1	7634
16942	Oxidation (M)	_QEFEVM(ox)EDHAGTYGLGDRKDQGGYTMHQDQEGDTDAGLK_	P10636-8	6	44	2	P0	0.0076953			0	1087.23	4	1086.97	4343.86	21198000	QEplus021446	61.28	0.89015	30.394	0.30614	6	1	7172
16946	Unmodified	_QEFEVMEDHAGTYGLGDRKDQGGYTMHQDQEGDTDAGLK_	P10636-8	6	44	2	P0	0.044419			0	866.981	5	866.58	4327.87	15675000	QEplus021446	20.259	-0.14962	31.824	0.20269	6	1	7714
10836	Unmodified	_KDQGGYTMHQDQEGDTDAGLK_	P10636-8	24	44	1	P0	1.6055e-40			0	765.338	3	765.338	2292.99	3778100000	QEplus019905	302.04	-1.1107	25.828	2.031	8	3	5471
10848	Unmodified	_KDQGGYTMHQDQEGDTDAGLK_	P10636-8	24	44	1	P0	3.3984e-10			0	765.671	3	765.338	2292.99	1915900000	QEplus021446	184.34	-0.065769	25.518	1.3084	8	1	5413
10823	Oxidation (M)	_KDQGGYTM(ox)HQDQEGDTDAGLK_	P10636-8	24	44	1	P0	1.8863e-15			0	771.001	3	770.669	2308.99	1909000000	QEplus019905	217.73	-0.70956	23.615	1.2767	8	2	5018
10845	Unmodified	_KDQGGYTMHQDQEGDTDAGLK_	P10636-8	24	44	1	Ph	1.6714e-30			0	765.337	3	765.338	2292.99	1522000000	QEplus019909	271.67	-0.36503	25.914	1.5721	8	1	5881
10838	Unmodified	_KDQGGYTMHQDQEGDTDAGLK_	P10636-8	24	44	1	P0	3.2565e-51			0	1148	2	1147.5	2292.99	1455700000	QEplus019905	413.09	-0.96794	25.819	1.7046	7	1	5837
10837	Unmodified	_KDQGGYTMHQDQEGDTDAGLK_	P10636-8	24	44	1	P0	0.00011033			0	574.506	4	574.255	2292.99	1397800000	QEplus019905	114.76	-1.8504	25.817	1.7377	8	2	5496
10852	Unmodified	_KDQGGYTMHQDQEGDTDAGLK_	P10636-8	24	44	1	Ph	1.4796e-30			0	765.672	3	765.338	2292.99	1165200000	QEplus021452	273.41	0.023598	25.47	0.99708	7	1	5650
10849	Unmodified	_KDQGGYTMHQDQEGDTDAGLK_	P10636-8	24	44	1	Pm	1.835e-51			0	765.672	3	765.338	2292.99	1089600000	QEplus021449	318.8	0.097711	25.118	0.92687	8	1	5342
10843	Unmodified	_KDQGGYTMHQDQEGDTDAGLK_	P10636-8	24	44	1	Ph	5.1021e-52			0	1148	2	1147.5	2292.99	588770000	QEplus019909	394.12	-0.45156	25.904	1.3456	7	1	5701
10847	Unmodified	_KDQGGYTMHQDQEGDTDAGLK_	P10636-8	24	44	1	P0	0.0018132			0	574.506	4	574.255	2292.99	587370000	QEplus021446	81.884	-0.75745	25.52	0.84177	6	1	5259
10844	Unmodified	_KDQGGYTMHQDQEGDTDAGLK_	P10636-8	24	44	1	Ph	0.0004326			0	574.505	4	574.255	2292.99	554650000	QEplus019909	94.384	-1.7026	25.914	1.5758	7	1	5702
10853	Unmodified	_KDQGGYTMHQDQEGDTDAGLK_	P10636-8	24	44	1	Ph	9.7696e-05			0	574.506	4	574.255	2292.99	541990000	QEplus021452	116.43	0.044818	25.471	0.83482	7	1	5655
10850	Unmodified	_KDQGGYTMHQDQEGDTDAGLK_	P10636-8	24	44	1	Pm	0.00011541			0	574.506	4	574.255	2292.99	514370000	QEplus021449	114.1	-0.1626	25.089	0.76304	7	1	5351
10828	Oxidation (M)	_KDQGGYTM(ox)HQDQEGDTDAGLK_	P10636-8	24	44	1	Ph	2.1579e-30			0	771.003	3	770.669	2308.99	455700000	QEplus019909	265.63	0.03564	23.855	1.0505	6	1	4916
10824	Oxidation (M)	_KDQGGYTM(ox)HQDQEGDTDAGLK_	P10636-8	24	44	1	P0	0.0019933			0	1156	2	1155.5	2308.99	405890000	QEplus019905	89.6	-0.62416	23.615	0.64007	7	1	4756
10851	Unmodified	_KDQGGYTMHQDQEGDTDAGLK_	P10636-8	24	44	1	Pm	2.4905e-65			0	1148.01	2	1147.5	2292.99	158290000	QEplus021449	432.86	0.77104	25.118	0.33382	6	1	5364
10846	Unmodified	_KDQGGYTMHQDQEGDTDAGLK_	P10636-8	24	44	1	P0	4.5313e-05			0	765.672	3	765.338	2292.99	107870000	QEplus021446	127.54	0.32287	25.211	0.26806	4	1	5120
10829	Oxidation (M)	_KDQGGYTM(ox)HQDQEGDTDAGLK_	P10636-8	24	44	1	Ph	4.1276e-64			0	1156	2	1155.5	2308.99	95466000	QEplus019909	350.46	0.02574	23.863	0.26097	5	1	4935
10854	Unmodified	_KDQGGYTMHQDQEGDTDAGLK_	P10636-8	24	44	1	Ph	1.2532e-78			0	1147.5	2	1147.5	2292.99	77379000	QEplus021452	473.43	0.60965	25.47	0.33585	5	1	5678
10831	Oxidation (M)	_KDQGGYTM(ox)HQDQEGDTDAGLK_	P10636-8	24	44	1	Ph	2.6959e-08			0	771.004	3	770.669	2308.99	39272000	QEplus021452	177.03	-0.22791	23.564	0.29587	5	1	4928
10842	Unmodified	_KDQGGYTMHQDQEGDTDAGLK_	P10636-8	24	44	1	Pm	1.8924e-10			0	765.672	3	765.338	2292.99	38425000	QEplus019907	193.51	-1.893	26.104	0.30269	5	1	5903
10830	Oxidation (M)	_KDQGGYTM(ox)HQDQEGDTDAGLK_	P10636-8	24	44	1	Pm	3.9842e-10			0	771.004	3	770.669	2308.99	37689000	QEplus021449	178.73	0.0081355	23.143	0.3648	5	1	4589
10826	Oxidation (M)	_KDQGGYTM(ox)HQDQEGDTDAGLK_	P10636-8	24	44	1	P0	2.3941e-15			0	770.668	3	770.669	2308.99	28161000	QEplus019905	213.82	-0.84392	25.253	2.1835	4	2	5317
10840	Unmodified	_KDQGGYTMHQDQEGDTDAGLK_	P10636-8	24	44	1	P0	7.2489e-07			0	765.674	3	765.338	2292.99	19034000	QEplus019905	159.1	0.61586	27.913	0.5067	3	1	6550
10858	Acetyl (K)	_K(ac)DQGGYTMHQDQEGDTDAGLK_	P10636-8	24	44	1	P0	0.0042428		024	0	779.672	3	779.341	2335	18835000	QEplus021446	69.922	-3.7018	26.698	0.16218	2	1	5748
10839	Unmodified	_KDQGGYTMHQDQEGDTDAGLK_	P10636-8	24	44	1	P0	1.1493e-15			0	765.668	3	765.338	2292.99	18151000	QEplus019905	224.1	-0.76058	27.529	0.36813	2	1	6336
10827	Oxidation (M)	_KDQGGYTM(ox)HQDQEGDTDAGLK_	P10636-8	24	44	1	P0	0.00044907			0	578.754	4	578.254	2308.99	15236000	QEplus019905	94.707	0.28528	24.357	0.53975	2	1	5057
10825	Oxidation (M)	_KDQGGYTM(ox)HQDQEGDTDAGLK_	P10636-8	24	44	1	P0	4.5669e-30			0	1156	2	1155.5	2308.99	13993000	QEplus019905	263.49	0.031318	24.189	0.50407	2	1	5071
10841	Unmodified	_KDQGGYTMHQDQEGDTDAGLK_	P10636-8	24	44	1	P0	0.00029565			0	766.007	3	765.338	2292.99	1446000	QEplus019905	96.016	-0.17809	51.669	1.9524	4	2	14818
10894	Unmodified	_KDQGGYTMHQDQEGDTDAGLKESPLQTPTEDGSEEPGSETSDAK_	P10636-8	24	67	2	P0	1.047e-12			0	1168.01	4	1167.26	4665.01	8333800000	QEplus021446	145.32	-0.55422	29.678	1.6131	11	2	7082
10895	Unmodified	_KDQGGYTMHQDQEGDTDAGLKESPLQTPTEDGSEEPGSETSDAK_	P10636-8	24	67	2	P0	2.1327e-12			0	934.21	5	934.008	4665.01	7697500000	QEplus021446	139.88	-1.2802	29.678	1.6796	11	2	6809
10878	Unmodified	_KDQGGYTMHQDQEGDTDAGLKESPLQTPTEDGSEEPGSETSDAK_	P10636-8	24	67	2	P0	4.1605e-71			0	1167.76	4	1167.26	4665.01	6084400000	QEplus019905	338.07	-0.17144	30.42	1.7025	11	2	7356
10908	Unmodified	_KDQGGYTMHQDQEGDTDAGLKESPLQTPTEDGSEEPGSETSDAK_	P10636-8	24	67	2	Pm	3.7814e-32			0	934.41	5	934.008	4665.01	5796600000	QEplus021449	222.31	-0.095757	29.097	1.4462	11	2	6905
10879	Unmodified	_KDQGGYTMHQDQEGDTDAGLKESPLQTPTEDGSEEPGSETSDAK_	P10636-8	24	67	2	P0	1.008e-47			0	934.607	5	934.008	4665.01	5229300000	QEplus019905	270.45	0.068358	30.398	1.7369	11	2	7670
10909	Unmodified	_KDQGGYTMHQDQEGDTDAGLKESPLQTPTEDGSEEPGSETSDAK_	P10636-8	24	67	2	Pm	5.9488e-48			0	1168.01	4	1167.26	4665.01	4883300000	QEplus021449	277.19	-0.4804	29.096	1.2854	11	3	6906
10912	Unmodified	_KDQGGYTMHQDQEGDTDAGLKESPLQTPTEDGSEEPGSETSDAK_	P10636-8	24	67	2	Ph	3.5609e-20			0	934.611	5	934.008	4665.01	3497400000	QEplus021452	177.58	0.074613	29.546	1.118	11	1	7242
10913	Unmodified	_KDQGGYTMHQDQEGDTDAGLKESPLQTPTEDGSEEPGSETSDAK_	P10636-8	24	67	2	Ph	3.7529e-58			0	1167.76	4	1167.26	4665.01	3249300000	QEplus021452	295.36	0.0056068	29.534	1.0516	11	2	7248
10892	Unmodified	_KDQGGYTMHQDQEGDTDAGLKESPLQTPTEDGSEEPGSETSDAK_	P10636-8	24	67	2	Ph	2.655e-84			0	1167.76	4	1167.26	4665.01	2002600000	QEplus019909	354.99	-0.16606	30.669	1.2216	11	1	7555
10880	Unmodified	_KDQGGYTMHQDQEGDTDAGLKESPLQTPTEDGSEEPGSETSDAK_	P10636-8	24	67	2	P0	1.6105e-157			0	1556.68	3	1556.01	4665.01	1490100000	QEplus019905	466.65	0.77388	30.429	1.4725	9	4	7746
10891	Unmodified	_KDQGGYTMHQDQEGDTDAGLKESPLQTPTEDGSEEPGSETSDAK_	P10636-8	24	67	2	Ph	3.155e-18			0	934.611	5	934.008	4665.01	1232000000	QEplus019909	160.45	-0.74018	30.669	0.92553	10	1	7543
10859	Oxidation (M)	_KDQGGYTM(ox)HQDQEGDTDAGLKESPLQTPTEDGSEEPGSETSDAK_	P10636-8	24	67	2	P0	2.0475e-32			0	937.607	5	937.207	4681	934410000	QEplus019905	226.57	-0.27331	29.624	0.8409	9	1	7080
10860	Oxidation (M)	_KDQGGYTM(ox)HQDQEGDTDAGLKESPLQTPTEDGSEEPGSETSDAK_	P10636-8	24	67	2	P0	2.8418e-70			0	1171.76	4	1171.26	4681	921510000	QEplus019905	320.66	-0.50996	29.623	1.4022	9	2	7081
10866	Oxidation (M)	_KDQGGYTM(ox)HQDQEGDTDAGLKESPLQTPTEDGSEEPGSETSDAK_	P10636-8	24	67	2	P0	9.8926e-08			0	937.611	5	937.207	4681	876860000	QEplus021446	105.48	-0.57766	28.961	0.87656	9	1	6534
10867	Oxidation (M)	_KDQGGYTM(ox)HQDQEGDTDAGLKESPLQTPTEDGSEEPGSETSDAK_	P10636-8	24	67	2	P0	9.5622e-08			0	1171.76	4	1171.26	4681	868140000	QEplus021446	108.13	0.25401	28.965	1.4793	8	1	6566
10896	Unmodified	_KDQGGYTMHQDQEGDTDAGLKESPLQTPTEDGSEEPGSETSDAK_	P10636-8	24	67	2	P0	2.2242e-84			0	1556.68	3	1556.01	4665.01	693970000	QEplus021446	361.85	-0.23374	29.651	0.76839	9	2	6836
10918	Phospho (STY)	_KDQGGYTMHQDQEGDTDAGLKES(ph)PLQTPTEDGSEEPGSETSDAK_	P10636-8	24	67	2	Ph	2.9863e-25	KDQGGYTMHQDQEGDTDAGLKES(1)PLQTPTEDGSEEPGSETSDAK	S46	1	1188.01	4	1187.25	4744.97	651660000	QEplus019909	190.25	0.77874	30.024	0.53289	5	1	7314
10923	Phospho (STY)	_KDQGGYTMHQDQEGDTDAGLKES(ph)PLQTPTEDGSEEPGSETSDAK_	P10636-8	24	67	2	Pm	0.00032799	KDQGGYTMHQDQEGDTDAGLKES(0.432)PLQT(0.432)PT(0.136)EDGSEEPGSETSDAK		1	950.603	5	950.002	4744.97	372490000	QEplus021449	85.162	0.33084	28.643	0.7149	10	1	6829
10910	Unmodified	_KDQGGYTMHQDQEGDTDAGLKESPLQTPTEDGSEEPGSETSDAK_	P10636-8	24	67	2	Pm	2.9026e-84			0	1557.01	3	1556.01	4665.01	360380000	QEplus021449	359.81	-0.22419	29.124	0.52746	9	1	6930
10897	Unmodified	_KDQGGYTMHQDQEGDTDAGLKESPLQTPTEDGSEEPGSETSDAK_	P10636-8	24	67	2	P0	1.9891e-25			0	779.01	6	778.508	4665.01	344090000	QEplus021446	194.79	-0.47221	29.659	0.76839	9	2	6844
10921	Phospho (STY)	_KDQGGYTMHQDQEGDTDAGLKESPLQT(ph)PTEDGSEEPGSETSDAK_	P10636-8	24	67	2	Ph	4.5256e-84	KDQGGYTMHQDQEGDTDAGLKESPLQT(1)PTEDGSEEPGSETSDAK	T50	1	1188	4	1187.25	4744.97	309680000	QEplus019909	347.98	0.28453	30.499	0.49644	7	1	7511
10861	Oxidation (M)	_KDQGGYTM(ox)HQDQEGDTDAGLKESPLQTPTEDGSEEPGSETSDAK_	P10636-8	24	67	2	P0	2.3714e-70			0	1562.01	3	1561.34	4681	303980000	QEplus019905	325.17	-0.15271	29.611	0.80715	8	1	7094
10893	Unmodified	_KDQGGYTMHQDQEGDTDAGLKESPLQTPTEDGSEEPGSETSDAK_	P10636-8	24	67	2	Ph	8.2141e-159			0	1556.68	3	1556.01	4665.01	303230000	QEplus019909	477.01	-0.0039812	30.679	0.59639	9	1	7566
10872	Oxidation (M)	_KDQGGYTM(ox)HQDQEGDTDAGLKESPLQTPTEDGSEEPGSETSDAK_	P10636-8	24	67	2	Pm	3.4275e-18			0	937.808	5	937.207	4681	258390000	QEplus021449	157.85	0.64812	28.423	0.52052	9	1	6663
10911	Unmodified	_KDQGGYTMHQDQEGDTDAGLKESPLQTPTEDGSEEPGSETSDAK_	P10636-8	24	67	2	Pm	5.2826e-13			0	778.843	6	778.508	4665.01	234170000	QEplus021449	147.84	-0.15003	29.1	0.43814	9	1	6956
10881	Unmodified	_KDQGGYTMHQDQEGDTDAGLKESPLQTPTEDGSEEPGSETSDAK_	P10636-8	24	67	2	P0	2.6556e-12			0	778.675	6	778.508	4665.01	203580000	QEplus019905	137.03	-0.044113	30.409	0.59281	7	1	7386
10873	Oxidation (M)	_KDQGGYTM(ox)HQDQEGDTDAGLKESPLQTPTEDGSEEPGSETSDAK_	P10636-8	24	67	2	Pm	1.5585e-25			0	1171.76	4	1171.26	4681	189640000	QEplus021449	197.68	0.33647	28.429	0.58478	8	1	6673
10915	Unmodified	_KDQGGYTMHQDQEGDTDAGLKESPLQTPTEDGSEEPGSETSDAK_	P10636-8	24	67	2	Ph	3.8769e-70			0	1556.68	3	1556.01	4665.01	159400000	QEplus021452	323.56	0.0085157	29.532	0.54858	8	1	7282
10920	Phospho (STY)	_KDQGGYTMHQDQEGDTDAGLKES(ph)PLQTPTEDGSEEPGSETSDAK_	P10636-8	24	67	2	Ph	2.2083e-24	KDQGGYTMHQDQEGDTDAGLKES(1)PLQTPTEDGSEEPGSETSDAK	S46	1	950.603	5	950.002	4744.97	158670000	QEplus019909	181.69	0.16818	30.016	0.46777	8	1	7343
10914	Unmodified	_KDQGGYTMHQDQEGDTDAGLKESPLQTPTEDGSEEPGSETSDAK_	P10636-8	24	67	2	Ph	1.6876e-25			0	779.01	6	778.508	4665.01	139760000	QEplus021452	196.34	0.24159	29.542	0.35534	8	1	7270
10874	Oxidation (M)	_KDQGGYTM(ox)HQDQEGDTDAGLKESPLQTPTEDGSEEPGSETSDAK_	P10636-8	24	67	2	Ph	0.00014367			0	937.609	5	937.207	4681	138870000	QEplus021452	71.908	-0.12052	28.836	0.52065	8	1	7020
10925	Phospho (STY)	_KDQGGYTMHQDQEGDTDAGLKES(ph)PLQTPTEDGSEEPGSETSDAK_	P10636-8	24	67	2	Ph	0.03014	KDQGGYTMHQDQEGDT(0.025)DAGLKES(0.293)PLQT(0.293)PT(0.293)EDGS(0.096)EEPGSETSDAK		1	950.403	5	950.002	4744.97	124770000	QEplus021452	59.478	-0.23108	29.009	0.32592	8	1	7097
10864	Oxidation (M)	_KDQGGYTM(ox)HQDQEGDTDAGLKESPLQTPTEDGSEEPGSETSDAK_	P10636-8	24	67	2	Ph	3.8438e-40			0	1171.76	4	1171.26	4681	120490000	QEplus019909	258.48	0.33216	29.809	0.56633	8	1	7239
10919	Phospho (STY)	_KDQGGYTMHQDQEGDTDAGLKES(ph)PLQTPTEDGSEEPGSETSDAK_	P10636-8	24	67	2	Ph	2.3679e-137	KDQGGYTMHQDQEGDTDAGLKES(1)PLQTPTEDGSEEPGSETSDAK	S46	1	1583.34	3	1582.66	4744.97	117130000	QEplus019909	448.01	1.046	30.016	0.40176	5	2	7322
10875	Oxidation (M)	_KDQGGYTM(ox)HQDQEGDTDAGLKESPLQTPTEDGSEEPGSETSDAK_	P10636-8	24	67	2	Ph	4.0735e-12			0	1171.76	4	1171.26	4681	113220000	QEplus021452	131.57	0.093256	28.819	0.64997	7	1	7032
10868	Oxidation (M)	_KDQGGYTM(ox)HQDQEGDTDAGLKESPLQTPTEDGSEEPGSETSDAK_	P10636-8	24	67	2	P0	1.6375e-47			0	1562.34	3	1561.34	4681	107350000	QEplus021446	263.63	0.11099	28.957	0.60905	7	1	6583
10865	Oxidation (M)	_KDQGGYTM(ox)HQDQEGDTDAGLKESPLQTPTEDGSEEPGSETSDAK_	P10636-8	24	67	2	Ph	1.9431e-25			0	938.01	5	937.207	4681	77845000	QEplus019909	194.63	-0.38717	29.802	0.49967	7	1	7257
10926	Phospho (STY)	_KDQGGYTMHQDQEGDTDAGLKESPLQTPT(ph)EDGSEEPGSETSDAK_	P10636-8	24	67	2	Ph	1.3745e-07	KDQGGYTMHQDQEGDTDAGLKES(0.001)PLQT(0.17)PT(0.819)EDGS(0.01)EEPGSETSDAK	T52	1	1187.75	4	1187.25	4744.97	73818000	QEplus021452	102.59	0.24613	30.03	0.63077	4	1	7397
10862	Oxidation (M)	_KDQGGYTM(ox)HQDQEGDTDAGLKESPLQTPTEDGSEEPGSETSDAK_	P10636-8	24	67	2	P0	0.010165			0	937.608	5	937.207	4681	68860000	QEplus019905	52.721	1.8813	30.414	0.62518	7	1	7406
10870	Oxidation (M)	_KDQGGYTM(ox)HQDQEGDTDAGLKESPLQTPTEDGSEEPGSETSDAK_	P10636-8	24	67	2	P0	0.00013469			0	937.609	5	937.207	4681	65135000	QEplus021446	73.418	0.39249	29.626	0.76962	7	1	6835
10924	Phospho (STY)	_KDQGGYTMHQDQEGDTDAGLKESPLQTPTEDGSEEPGS(ph)ETSDAK_	P10636-8	24	67	2	Pm	5.1687e-05	KDQGGYTMHQDQEGDTDAGLKES(0.024)PLQT(0.102)PT(0.024)EDGS(0.228)EEPGS(0.552)ET(0.052)S(0.018)DAK		1	1187.75	4	1187.25	4744.97	53863000	QEplus021449	88.012	-0.24271	29.658	0.33268	4	2	7139
10922	Phospho (STY)	_KDQGGYTMHQDQEGDTDAGLKES(ph)PLQTPTEDGSEEPGSETSDAK_	P10636-8	24	67	2	Ph	2.5445e-136	KDQGGYTMHQDQEGDTDAGLKES(0.741)PLQT(0.258)PT(0.001)EDGSEEPGSETSDAK		1	1583.67	3	1582.66	4744.97	50158000	QEplus019909	425.58	0.055437	30.488	0.29885	7	1	7514
10863	Oxidation (M)	_KDQGGYTM(ox)HQDQEGDTDAGLKESPLQTPTEDGSEEPGSETSDAK_	P10636-8	24	67	2	P0	3.6353e-32			0	1171.76	4	1171.26	4681	47752000	QEplus019905	223.35	-0.31533	31.337	0.3008	6	1	7829
10871	Oxidation (M)	_KDQGGYTM(ox)HQDQEGDTDAGLKESPLQTPTEDGSEEPGSETSDAK_	P10636-8	24	67	2	P0	4.0127e-32			0	1171.51	4	1171.26	4681	38663000	QEplus021446	222.42	-0.089626	30.57	0.39263	7	1	7222
10869	Oxidation (M)	_KDQGGYTM(ox)HQDQEGDTDAGLKESPLQTPTEDGSEEPGSETSDAK_	P10636-8	24	67	2	P0	0.022718			0	781.51	6	781.174	4681	36996000	QEplus021446	61.827	0.81106	28.963	0.27381	5	1	6595
10933	Acetyl (K),Oxidation (M)	_K(ac)DQGGYTM(ox)HQDQEGDTDAGLKESPLQTPTEDGSEEPGSETSDAK_	P10636-8	24	67	2	P0	0.046377			0	945.813	5	945.61	4723.01	31885000	QEplus021446	54.338	1.8305	29.673	0.63729	4	1	6854
10890	Unmodified	_KDQGGYTMHQDQEGDTDAGLKESPLQTPTEDGSEEPGSETSDAK_	P10636-8	24	67	2	Pm	1.9681e-58			0	1167.76	4	1167.26	4665.01	31730000	QEplus019907	304.24	0.34329	30.754	0.36742	7	1	7737
10883	Unmodified	_KDQGGYTMHQDQEGDTDAGLKESPLQTPTEDGSEEPGSETSDAK_	P10636-8	24	67	2	P0	5.9832e-32			0	1168.01	4	1167.26	4665.01	22679000	QEplus019905	216.58	-0.7589	32.142	0.80451	4	1	8154
10898	Unmodified	_KDQGGYTMHQDQEGDTDAGLKESPLQTPTEDGSEEPGSETSDAK_	P10636-8	24	67	2	P0	3.5127e-12			0	1168.02	4	1167.26	4665.01	22286000	QEplus021446	133.07	0.080254	31.185	0.80479	5	3	7488
10882	Unmodified	_KDQGGYTMHQDQEGDTDAGLKESPLQTPTEDGSEEPGSETSDAK_	P10636-8	24	67	2	P0	3.2166e-08			0	934.41	5	934.008	4665.01	19934000	QEplus019905	124.09	-0.17601	32.137	0.74665	2	1	8050
10903	Unmodified	_KDQGGYTMHQDQEGDTDAGLKESPLQTPTEDGSEEPGSETSDAK_	P10636-8	24	67	2	P0	0.032961			0	1167.77	4	1167.26	4665.01	8223500	QEplus021446	28.437	0.038557	42.206	1.3225	4	2	11669
10899	Unmodified	_KDQGGYTMHQDQEGDTDAGLKESPLQTPTEDGSEEPGSETSDAK_	P10636-8	24	67	2	P0	0.0022733			0	1168.01	4	1167.26	4665.01	5345600	QEplus021446	65.592	0.84028	37.013	1.3128	4	2	9606
10902	Unmodified	_KDQGGYTMHQDQEGDTDAGLKESPLQTPTEDGSEEPGSETSDAK_	P10636-8	24	67	2	P0	0.031379			0	1168.01	4	1167.26	4665.01	5250800	QEplus021446	29.842	0.42894	41.51	0.82756	4	1	11404
10904	Unmodified	_KDQGGYTMHQDQEGDTDAGLKESPLQTPTEDGSEEPGSETSDAK_	P10636-8	24	67	2	P0	0.042004			0	934.611	5	934.008	4665.01	5130200	QEplus021446	20.239	0.026818	42.591	1.6368	2	2	12158
10901	Unmodified	_KDQGGYTMHQDQEGDTDAGLKESPLQTPTEDGSEEPGSETSDAK_	P10636-8	24	67	2	P0	0.013428			0	1167.76	4	1167.26	4665.01	4726800	QEplus021446	48.771	0.75978	39.395	1.6593	3	1	10814
10907	Unmodified	_KDQGGYTMHQDQEGDTDAGLKESPLQTPTEDGSEEPGSETSDAK_	P10636-8	24	67	2	P0	0.048057			0	934.416	5	934.008	4665.01	4407600	QEplus021446	14.84	-0.10366	51.114	1.8472	6	1	14547
10884	Unmodified	_KDQGGYTMHQDQEGDTDAGLKESPLQTPTEDGSEEPGSETSDAK_	P10636-8	24	67	2	P0	1.4085e-07			0	1167.51	4	1167.26	4665.01	4366600	QEplus019905	99.453	-0.44376	41.116	1.5226	4	1	11443
10906	Unmodified	_KDQGGYTMHQDQEGDTDAGLKESPLQTPTEDGSEEPGSETSDAK_	P10636-8	24	67	2	P0	0.041937			0	1167.76	4	1167.26	4665.01	4065400	QEplus021446	20.466	0.68749	51.121	1.0976	6	2	14607
10905	Unmodified	_KDQGGYTMHQDQEGDTDAGLKESPLQTPTEDGSEEPGSETSDAK_	P10636-8	24	67	2	P0	0.018236			0	1168.01	4	1167.26	4665.01	3933000	QEplus021446	41.521	-0.17262	44.307	0.8339	6	2	12404
10900	Unmodified	_KDQGGYTMHQDQEGDTDAGLKESPLQTPTEDGSEEPGSETSDAK_	P10636-8	24	67	2	P0	0.038445			0	934.611	5	934.008	4665.01	3918900	QEplus021446	23.414	0.17118	39.36	1.3807	4	2	10260
10885	Unmodified	_KDQGGYTMHQDQEGDTDAGLKESPLQTPTEDGSEEPGSETSDAK_	P10636-8	24	67	2	P0	0.0001249			0	1167.51	4	1167.26	4665.01	3822000	QEplus019905	76.31	0.35136	42.715	1.1108	4	2	12185
10886	Unmodified	_KDQGGYTMHQDQEGDTDAGLKESPLQTPTEDGSEEPGSETSDAK_	P10636-8	24	67	2	P0	1.0451e-07			0	1167.76	4	1167.26	4665.01	3679100	QEplus019905	105.6	0.024859	43.966	0.55575	2	1	12586
10887	Unmodified	_KDQGGYTMHQDQEGDTDAGLKESPLQTPTEDGSEEPGSETSDAK_	P10636-8	24	67	2	P0	0.0051223			0	934.61	5	934.008	4665.01	2884800	QEplus019905	61.261	0.0075809	44.307	0.38292	3	1	12796
10889	Unmodified	_KDQGGYTMHQDQEGDTDAGLKESPLQTPTEDGSEEPGSETSDAK_	P10636-8	24	67	2	P0	0.0014289			0	1167.76	4	1167.26	4665.01	1922100	QEplus019905	66.865	0.2904	51.537	1.7618	6	1	14965
10888	Unmodified	_KDQGGYTMHQDQEGDTDAGLKESPLQTPTEDGSEEPGSETSDAK_	P10636-8	24	67	2	P0	0.00016742			0	934.812	5	934.008	4665.01	1787000	QEplus019905	69.477	0.27878	51.676	1.3927	4	1	14948
3701	Unmodified	_DQGGYTMHQDQEGDTDAGLK_	P10636-8	25	44	0	P0	1.1422e-14			0	722.973	3	722.64	2164.9	7257100000	QEplus019905	207.82	-0.59289	27.328	1.8278	8	2	6357
3714	Unmodified	_DQGGYTMHQDQEGDTDAGLK_	P10636-8	25	44	0	Ph	3.8066e-10			0	722.974	3	722.64	2164.9	5461900000	QEplus019909	188.26	-0.053962	27.491	2.0272	8	2	6479
3718	Unmodified	_DQGGYTMHQDQEGDTDAGLK_	P10636-8	25	44	0	P0	9.6273e-07			0	722.635	3	722.64	2164.9	3804100000	QEplus021446	156.92	-1.0464	26.829	1.1653	8	4	5743
3702	Unmodified	_DQGGYTMHQDQEGDTDAGLK_	P10636-8	25	44	0	P0	9.9698e-49			0	1083.96	2	1083.46	2164.9	3628500000	QEplus019905	399.94	0.31406	27.39	1.7955	8	2	6370
3721	Unmodified	_DQGGYTMHQDQEGDTDAGLK_	P10636-8	25	44	0	Pm	8.8353e-11			0	722.973	3	722.64	2164.9	3203500000	QEplus021449	201.14	0.078786	26.491	0.88362	8	1	5890
3723	Unmodified	_DQGGYTMHQDQEGDTDAGLK_	P10636-8	25	44	0	Ph	2.2957e-10			0	722.972	3	722.64	2164.9	2938000000	QEplus021452	194.92	-0.40126	26.859	1.3615	8	2	6189
3713	Unmodified	_DQGGYTMHQDQEGDTDAGLK_	P10636-8	25	44	0	Ph	7.7226e-39			0	1083.45	2	1083.46	2164.9	2578300000	QEplus019909	351.81	-0.16419	27.495	1.7999	8	2	6596
3684	Oxidation (M)	_DQGGYTM(ox)HQDQEGDTDAGLK_	P10636-8	25	44	0	P0	1.7698e-08			0	727.97	3	727.971	2180.89	2256000000	QEplus019905	177.4	-0.29147	25.217	1.3442	8	2	5616
3719	Unmodified	_DQGGYTMHQDQEGDTDAGLK_	P10636-8	25	44	0	P0	2.2316e-48			0	1084.46	2	1083.46	2164.9	1175800000	QEplus021446	385.73	-0.38755	26.828	0.90182	7	1	5757
3685	Oxidation (M)	_DQGGYTM(ox)HQDQEGDTDAGLK_	P10636-8	25	44	0	P0	1.7341e-14			0	1091.96	2	1091.45	2180.89	948840000	QEplus019905	229.91	0.75172	25.199	2.2374	7	4	5954
3710	Unmodified	_DQGGYTMHQDQEGDTDAGLK_	P10636-8	25	44	0	Pm	1.1971e-14			0	722.974	3	722.64	2164.9	512840000	QEplus019907	206.64	0.15871	27.657	1.0931	7	1	6490
3722	Unmodified	_DQGGYTMHQDQEGDTDAGLK_	P10636-8	25	44	0	Pm	3.0169e-61			0	1083.96	2	1083.46	2164.9	460450000	QEplus021449	416.03	0.26853	26.492	0.68665	7	1	5899
3724	Unmodified	_DQGGYTMHQDQEGDTDAGLK_	P10636-8	25	44	0	Ph	3.7455e-48			0	1083.96	2	1083.46	2164.9	426020000	QEplus021452	396.03	-0.2148	26.864	0.50336	6	1	6203
3692	Oxidation (M)	_DQGGYTM(ox)HQDQEGDTDAGLK_	P10636-8	25	44	0	P0	0.00015736			0	728.305	3	727.971	2180.89	418070000	QEplus021446	116.43	-0.57058	24.858	1.0409	8	1	4990
3699	Unmodified	_DQGGYTMHQDQEGDTDAGLK_	P10636-8	25	44	0	P0	7.4375e-15			0	722.64	3	722.64	2164.9	390230000	QEplus019905	216.35	-0.035537	26.873	0.45431	7	1	6048
3689	Oxidation (M)	_DQGGYTM(ox)HQDQEGDTDAGLK_	P10636-8	25	44	0	Ph	3.8914e-27			0	1091.95	2	1091.45	2180.89	276270000	QEplus019909	268.7	-0.25759	25.199	0.26181	6	1	5442
3711	Unmodified	_DQGGYTMHQDQEGDTDAGLK_	P10636-8	25	44	0	Pm	4.6262e-61			0	1083.96	2	1083.46	2164.9	211430000	QEplus019907	423.15	0.16569	27.656	0.79733	6	1	6497
3700	Unmodified	_DQGGYTMHQDQEGDTDAGLK_	P10636-8	25	44	0	P0	2.3675e-109			0	1083.46	2	1083.46	2164.9	149250000	QEplus019905	493.18	0.91403	26.876	0.35621	6	1	6066
3696	Oxidation (M)	_DQGGYTM(ox)HQDQEGDTDAGLK_	P10636-8	25	44	0	Ph	0.021467			0	728.305	3	727.971	2180.89	86970000	QEplus021452	54.672	-0.25309	24.811	0.89248	5	1	5421
3712	Unmodified	_DQGGYTMHQDQEGDTDAGLK_	P10636-8	25	44	0	Ph	7.4375e-15			0	722.639	3	722.64	2164.9	86693000	QEplus019909	216.35	1.1083	27.051	0.38858	6	1	6175
3687	Oxidation (M)	_DQGGYTM(ox)HQDQEGDTDAGLK_	P10636-8	25	44	0	Pm	4.7132e-07			0	728.305	3	727.971	2180.89	70740000	QEplus019907	167.53	-0.34701	25.444	0.7851	6	1	5623
3717	Unmodified	_DQGGYTMHQDQEGDTDAGLK_	P10636-8	25	44	0	P0	5.0066e-10			0	722.974	3	722.64	2164.9	65815000	QEplus021446	182.98	0.004312	26.434	0.36265	5	1	5622
3731	Phospho (STY)	_DQGGYTMHQDQEGDT(ph)DAGLK_	P10636-8	25	44	0	Ph	1.2972e-20	DQGGYTMHQDQEGDT(1)DAGLK	T39	1	749.629	3	749.295	2244.86	62894000	QEplus019909	234.89	-0.13102	27.825	0.20092	5	1	6476
3686	Oxidation (M)	_DQGGYTM(ox)HQDQEGDTDAGLK_	P10636-8	25	44	0	P0	7.6486e-07			0	727.971	3	727.971	2180.89	56473000	QEplus019905	161.14	-0.076903	26.665	1.8223	5	2	5920
3695	Oxidation (M)	_DQGGYTM(ox)HQDQEGDTDAGLK_	P10636-8	25	44	0	Pm	0.0006432			0	728.305	3	727.971	2180.89	53945000	QEplus021449	94.707	-0.3689	24.522	0.79849	4	1	5147
3690	Oxidation (M)	_DQGGYTM(ox)HQDQEGDTDAGLK_	P10636-8	25	44	0	Ph	4.7232e-06			0	1091.96	2	1091.45	2180.89	50120000	QEplus019909	171.26	1.6525	25.471	1.8043	5	2	5824
3693	Oxidation (M)	_DQGGYTM(ox)HQDQEGDTDAGLK_	P10636-8	25	44	0	P0	1.3438e-27			0	1091.96	2	1091.45	2180.89	44010000	QEplus021446	280.54	0.79965	24.857	0.56858	5	1	5008
3709	Unmodified	_DQGGYTMHQDQEGDTDAGLK_	P10636-8	25	44	0	P0	0.0060149			0	721.883	3	722.64	2164.9	20633000	QEplus019905	75.611	-0.58581	29.103	0.59809	3	1	6959
3688	Oxidation (M)	_DQGGYTM(ox)HQDQEGDTDAGLK_	P10636-8	25	44	0	Pm	2.8489e-27			0	1091.95	2	1091.45	2180.89	20489000	QEplus019907	273.55	0.43196	25.444	0.49111	5	1	5632
3694	Oxidation (M)	_DQGGYTM(ox)HQDQEGDTDAGLK_	P10636-8	25	44	0	P0	0.038096			0	728.306	3	727.971	2180.89	12535000	QEplus021446	40.158	0.39566	26.568	0.93437	3	1	5531
3703	Unmodified	_DQGGYTMHQDQEGDTDAGLK_	P10636-8	25	44	0	P0	0.00058905			0	722.639	3	722.64	2164.9	11523000	QEplus019905	95.052	-0.35452	31.043	0.5778	3	1	7717
3720	Unmodified	_DQGGYTMHQDQEGDTDAGLK_	P10636-8	25	44	0	P0	0.042891			0	722.975	3	722.64	2164.9	9371400	QEplus021446	34.72	0.36544	28.018	0.89343	2	1	6377
3704	Unmodified	_DQGGYTMHQDQEGDTDAGLK_	P10636-8	25	44	0	P0	0.0029041			0	722.969	3	722.64	2164.9	4909800	QEplus019905	80.994	-2.6349	42.554	1.7007	2	3	12211
3705	Unmodified	_DQGGYTMHQDQEGDTDAGLK_	P10636-8	25	44	0	P0	0.0012735			0	722.97	3	722.64	2164.9	2277600	QEplus019905	90.896	-2.4728	44.561	1.4243	3	2	12873
3706	Unmodified	_DQGGYTMHQDQEGDTDAGLK_	P10636-8	25	44	0	P0	0.00018302			0	722.638	3	722.64	2164.9	2123400	QEplus019905	114.55	-2.2332	51.605	2.1141	4	3	14874
3716	Unmodified	_DQGGYTMHQDQEGDTDAGLK_	P10636-8	25	44	0	Ph	0.023198			0	722.639	3	722.64	2164.9	799890	QEplus019909	53.278	-1.4629	51.668	1.2993	4	1	15119
3715	Unmodified	_DQGGYTMHQDQEGDTDAGLK_	P10636-8	25	44	0	Ph	0.016804			0	722.971	3	722.64	2164.9	722220	QEplus019909	58.693	-3.3981	51.472	0.39637	3	1	14875
3691	Oxidation (M)	_DQGGYTM(ox)HQDQEGDTDAGLK_	P10636-8	25	44	0	Ph	1.294e-13			0	727.97	3	727.971	2180.89		QEplus019909	169.51	NaN	25.921	1		1	5739
3707	Unmodified	_DQGGYTMHQDQEGDTDAGLK_	P10636-8	25	44	0	P0	0.031947			0	722.639	3	722.64	2164.9		QEplus019905	59.339	NaN	45.732	1		1	13267
3708	Unmodified	_DQGGYTMHQDQEGDTDAGLK_	P10636-8	25	44	0	P0	0.033809			0	722.659	3	722.64	2164.9		QEplus019905	58.339	NaN	45.753	1		1	13275
3783	Unmodified	_DQGGYTMHQDQEGDTDAGLKESPLQTPTEDGSEEPGSETSDAK_	P10636-8	25	67	1	Pm	4.5484e-25			0	1135.74	4	1135.23	4536.91	14297000000	QEplus021449	185.31	-0.4209	30.283	1.6334	11	2	7397
3753	Unmodified	_DQGGYTMHQDQEGDTDAGLKESPLQTPTEDGSEEPGSETSDAK_	P10636-8	25	67	1	P0	5.2991e-39			0	1135.74	4	1135.23	4536.91	13913000000	QEplus019905	246.17	-0.87206	31.472	1.9479	12	2	8062
3787	Unmodified	_DQGGYTMHQDQEGDTDAGLKESPLQTPTEDGSEEPGSETSDAK_	P10636-8	25	67	1	Ph	5.2778e-32			0	1135.74	4	1135.23	4536.91	9798400000	QEplus021452	220.36	-0.44152	30.732	1.5643	11	2	7713
3768	Unmodified	_DQGGYTMHQDQEGDTDAGLKESPLQTPTEDGSEEPGSETSDAK_	P10636-8	25	67	1	Ph	5.9596e-39			0	1135.49	4	1135.23	4536.91	6191500000	QEplus019909	244.5	0.13134	31.8	1.8332	10	2	8273
3754	Unmodified	_DQGGYTMHQDQEGDTDAGLKESPLQTPTEDGSEEPGSETSDAK_	P10636-8	25	67	1	P0	1.9646e-136			0	1513.98	3	1513.31	4536.91	3534900000	QEplus019905	428.94	-0.16167	31.471	1.5203	9	2	7787
3739	Oxidation (M)	_DQGGYTM(ox)HQDQEGDTDAGLKESPLQTPTEDGSEEPGSETSDAK_	P10636-8	25	67	1	P0	4.202e-25			0	1139.74	4	1139.23	4552.91	2765700000	QEplus021446	185.1	0.29919	29.947	2.0274	11	1	6896
3772	Unmodified	_DQGGYTMHQDQEGDTDAGLKESPLQTPTEDGSEEPGSETSDAK_	P10636-8	25	67	1	P0	1.5436e-58			0	1513.98	3	1513.31	4536.91	2158600000	QEplus021446	308.68	-0.43758	30.686	1.4591	10	3	7207
3785	Unmodified	_DQGGYTMHQDQEGDTDAGLKESPLQTPTEDGSEEPGSETSDAK_	P10636-8	25	67	1	Pm	4.7881e-70			0	1513.98	3	1513.31	4536.91	1938600000	QEplus021449	315.35	-0.07561	30.322	1.1131	11	1	7448
3736	Oxidation (M)	_DQGGYTM(ox)HQDQEGDTDAGLKESPLQTPTEDGSEEPGSETSDAK_	P10636-8	25	67	1	P0	2.1384e-48			0	1139.73	4	1139.23	4552.91	1506400000	QEplus019905	283.54	-0.011133	30.823	1.9974	10	1	7591
3769	Unmodified	_DQGGYTMHQDQEGDTDAGLKESPLQTPTEDGSEEPGSETSDAK_	P10636-8	25	67	1	Ph	1.1087e-136			0	1513.98	3	1513.31	4536.91	1439900000	QEplus019909	438.25	0.37044	31.793	1.6693	11	2	7987
3773	Unmodified	_DQGGYTMHQDQEGDTDAGLKESPLQTPTEDGSEEPGSETSDAK_	P10636-8	25	67	1	P0	5.6093e-12			0	908.592	5	908.389	4536.91	1161300000	QEplus021446	124.09	-0.60131	30.691	1.3582	10	2	7209
3755	Unmodified	_DQGGYTMHQDQEGDTDAGLKESPLQTPTEDGSEEPGSETSDAK_	P10636-8	25	67	1	P0	6.4263e-13			0	908.79	5	908.389	4536.91	889410000	QEplus019905	147.49	-0.6222	31.456	1.1202	8	2	7807
3738	Oxidation (M)	_DQGGYTM(ox)HQDQEGDTDAGLKESPLQTPTEDGSEEPGSETSDAK_	P10636-8	25	67	1	Ph	4.8238e-32			0	1139.74	4	1139.23	4552.91	869780000	QEplus019909	220.36	0.18583	30.997	0.88988	10	1	7728
3784	Unmodified	_DQGGYTMHQDQEGDTDAGLKESPLQTPTEDGSEEPGSETSDAK_	P10636-8	25	67	1	Pm	1.0083e-12			0	908.791	5	908.389	4536.91	818950000	QEplus021449	145.77	0.063007	30.296	0.98072	8	1	7408
3789	Unmodified	_DQGGYTMHQDQEGDTDAGLKESPLQTPTEDGSEEPGSETSDAK_	P10636-8	25	67	1	Ph	8.9166e-59			0	1513.98	3	1513.31	4536.91	762260000	QEplus021452	310.94	-0.40302	30.759	0.84579	10	1	7762
3788	Unmodified	_DQGGYTMHQDQEGDTDAGLKESPLQTPTEDGSEEPGSETSDAK_	P10636-8	25	67	1	Ph	3.6054e-18			0	908.791	5	908.389	4536.91	501310000	QEplus021452	159.11	-0.36376	30.736	0.71407	9	1	7731
3734	Oxidation (M)	_DQGGYTM(ox)HQDQEGDTDAGLKESPLQTPTEDGSEEPGSETSDAK_	P10636-8	25	67	1	P0	2.0224e-58			0	1519.65	3	1518.64	4552.91	468140000	QEplus019905	310.55	0.48074	30.829	1.0451	8	1	7532
3743	Oxidation (M)	_DQGGYTM(ox)HQDQEGDTDAGLKESPLQTPTEDGSEEPGSETSDAK_	P10636-8	25	67	1	Pm	4.4542e-18			0	1139.74	4	1139.23	4552.91	441870000	QEplus021449	154.75	-0.018076	29.509	0.83273	8	1	7076
3767	Unmodified	_DQGGYTMHQDQEGDTDAGLKESPLQTPTEDGSEEPGSETSDAK_	P10636-8	25	67	1	Pm	1.1976e-31			0	1135.74	4	1135.23	4536.91	316410000	QEplus019907	205.24	0.30031	32.002	0.89679	10	1	8176
3770	Unmodified	_DQGGYTMHQDQEGDTDAGLKESPLQTPTEDGSEEPGSETSDAK_	P10636-8	25	67	1	Ph	1.534e-18			0	908.991	5	908.389	4536.91	201430000	QEplus019909	169.83	0.84555	31.779	0.96672	7	1	8002
3746	Oxidation (M)	_DQGGYTM(ox)HQDQEGDTDAGLKESPLQTPTEDGSEEPGSETSDAK_	P10636-8	25	67	1	Ph	9.025e-39			0	1139.98	4	1139.23	4552.91	154120000	QEplus021452	234.63	0.53406	29.863	0.79653	7	1	7396
3774	Unmodified	_DQGGYTMHQDQEGDTDAGLKESPLQTPTEDGSEEPGSETSDAK_	P10636-8	25	67	1	P0	0.0005265			0	757.493	6	757.159	4536.91	151640000	QEplus021446	80.199	-0.55243	30.685	0.56561	8	1	7238
3756	Unmodified	_DQGGYTMHQDQEGDTDAGLKESPLQTPTEDGSEEPGSETSDAK_	P10636-8	25	67	1	P0	2.4786e-11			0	757.492	6	757.159	4536.91	142220000	QEplus019905	128.06	-0.23746	31.454	0.60717	7	1	7852
3740	Oxidation (M)	_DQGGYTM(ox)HQDQEGDTDAGLKESPLQTPTEDGSEEPGSETSDAK_	P10636-8	25	67	1	P0	1.6356e-38			0	1519.32	3	1518.64	4552.91	142160000	QEplus021446	242.88	0.90704	29.981	0.94648	8	2	6963
3741	Oxidation (M)	_DQGGYTM(ox)HQDQEGDTDAGLKESPLQTPTEDGSEEPGSETSDAK_	P10636-8	25	67	1	P0	2.6423e-12			0	911.99	5	911.588	4552.91	105210000	QEplus021446	148.13	-0.07481	29.945	0.64059	8	1	6972
3745	Oxidation (M)	_DQGGYTM(ox)HQDQEGDTDAGLKESPLQTPTEDGSEEPGSETSDAK_	P10636-8	25	67	1	Pm	0.0097008			0	1139.48	4	1139.23	4552.91	90965000	QEplus021449	53.395	2.1529	30.296	0.66713	5	1	7504
3735	Oxidation (M)	_DQGGYTM(ox)HQDQEGDTDAGLKESPLQTPTEDGSEEPGSETSDAK_	P10636-8	25	67	1	P0	1.1871e-17			0	911.788	5	911.588	4552.91	90730000	QEplus019905	165.95	-0.27391	30.787	0.38907	5	2	7594
3742	Oxidation (M)	_DQGGYTM(ox)HQDQEGDTDAGLKESPLQTPTEDGSEEPGSETSDAK_	P10636-8	25	67	1	P0	0.00015028			0	1139.99	4	1139.23	4552.91	71559000	QEplus021446	72.569	0.55813	31.749	0.88701	7	1	7623
3744	Oxidation (M)	_DQGGYTM(ox)HQDQEGDTDAGLKESPLQTPTEDGSEEPGSETSDAK_	P10636-8	25	67	1	Pm	1.1455e-38			0	1518.97	3	1518.64	4552.91	50111000	QEplus021449	247.87	-1.1994	29.487	0.37072	7	2	7152
3786	Unmodified	_DQGGYTMHQDQEGDTDAGLKESPLQTPTEDGSEEPGSETSDAK_	P10636-8	25	67	1	Pm	1.2077e-07			0	1135.74	4	1135.23	4536.91	35249000	QEplus021449	105.48	-0.025052	32.342	0.90938	4	1	8147
3775	Unmodified	_DQGGYTMHQDQEGDTDAGLKESPLQTPTEDGSEEPGSETSDAK_	P10636-8	25	67	1	P0	3.6821e-18			0	1135.74	4	1135.23	4536.91	30724000	QEplus021446	160.38	0.60812	34.619	1.6194	6	2	8871
3747	Oxidation (M)	_DQGGYTM(ox)HQDQEGDTDAGLKESPLQTPTEDGSEEPGSETSDAK_	P10636-8	25	67	1	Ph	1.5244e-38			0	1518.98	3	1518.64	4552.91	28761000	QEplus021452	244.02	-0.65251	29.87	0.26759	4	1	7417
3778	Unmodified	_DQGGYTMHQDQEGDTDAGLKESPLQTPTEDGSEEPGSETSDAK_	P10636-8	25	67	1	P0	5.1065e-18			0	1135.74	4	1135.23	4536.91	22585000	QEplus021446	153.65	0.65313	44.103	1.4237	7	2	12509
3777	Unmodified	_DQGGYTMHQDQEGDTDAGLKESPLQTPTEDGSEEPGSETSDAK_	P10636-8	25	67	1	P0	3.41e-18			0	1135.74	4	1135.23	4536.91	22467000	QEplus021446	161.66	0.742	40.095	5.6374	6	6	10458
3733	Oxidation (M)	_DQGGYTM(ox)HQDQEGDTDAGLKESPLQTPTEDGSEEPGSETSDAK_	P10636-8	25	67	1	P0	3.7047e-12			0	1139.73	4	1139.23	4552.91	19668000	QEplus019905	133.09	-0.51491	30.001	0.23664	6	1	7289
3776	Unmodified	_DQGGYTMHQDQEGDTDAGLKESPLQTPTEDGSEEPGSETSDAK_	P10636-8	25	67	1	P0	1.105e-12			0	1135.49	4	1135.23	4536.91	18467000	QEplus021446	145.77	0.82113	36.808	2.219	7	2	9870
3758	Unmodified	_DQGGYTMHQDQEGDTDAGLKESPLQTPTEDGSEEPGSETSDAK_	P10636-8	25	67	1	P0	8.3451e-06			0	1135.73	4	1135.23	4536.91	17218000	QEplus019905	94.848	0.58554	36.131	1.0859	5	1	9632
3761	Unmodified	_DQGGYTMHQDQEGDTDAGLKESPLQTPTEDGSEEPGSETSDAK_	P10636-8	25	67	1	P0	2.9033e-12			0	1135.74	4	1135.23	4536.91	16399000	QEplus019905	138.04	0.074927	44.743	2.5315	5	1	12331
3757	Unmodified	_DQGGYTMHQDQEGDTDAGLKESPLQTPTEDGSEEPGSETSDAK_	P10636-8	25	67	1	P0	5.8619e-08			0	1135.74	4	1135.23	4536.91	14982000	QEplus019905	114.64	0.80597	35.236	0.4418	4	1	9308
3779	Unmodified	_DQGGYTMHQDQEGDTDAGLKESPLQTPTEDGSEEPGSETSDAK_	P10636-8	25	67	1	P0	1.6742e-07			0	1135.99	4	1135.23	4536.91	14198000	QEplus021446	98.614	0.2516	44.853	0.70275	6	1	12806
3759	Unmodified	_DQGGYTMHQDQEGDTDAGLKESPLQTPTEDGSEEPGSETSDAK_	P10636-8	25	67	1	P0	5.4673e-09			0	1135.74	4	1135.23	4536.91	11898000	QEplus019905	122.46	0.19517	38.25	2.0698	5	3	10638
3760	Unmodified	_DQGGYTMHQDQEGDTDAGLKESPLQTPTEDGSEEPGSETSDAK_	P10636-8	25	67	1	P0	1.3765e-12			0	1135.74	4	1135.23	4536.91	11474000	QEplus019905	144.6	0.39892	40.239	3.5232	5	3	11365
3782	Unmodified	_DQGGYTMHQDQEGDTDAGLKESPLQTPTEDGSEEPGSETSDAK_	P10636-8	25	67	1	P0	1.7624e-06			0	1135.49	4	1135.23	4536.91	11237000	QEplus021446	103.57	-0.010438	45.407	0.48896	2	1	12888
3780	Unmodified	_DQGGYTMHQDQEGDTDAGLKESPLQTPTEDGSEEPGSETSDAK_	P10636-8	25	67	1	P0	0.0099745			0	1136.24	4	1135.23	4536.91	11146000	QEplus021446	54.338	0.70723	45.876	0.49604	3	3	13013
3781	Unmodified	_DQGGYTMHQDQEGDTDAGLKESPLQTPTEDGSEEPGSETSDAK_	P10636-8	25	67	1	P0	5.6602e-05			0	1135.99	4	1135.23	4536.91	8637000	QEplus021446	87.96	1.3599	51.113	2.4446	6	4	14330
3762	Unmodified	_DQGGYTMHQDQEGDTDAGLKESPLQTPTEDGSEEPGSETSDAK_	P10636-8	25	67	1	P0	0.001843			0	1135.99	4	1135.23	4536.91	6616500	QEplus019905	66.324	1.1843	45.526	0.79135	4	1	13198
3764	Unmodified	_DQGGYTMHQDQEGDTDAGLKESPLQTPTEDGSEEPGSETSDAK_	P10636-8	25	67	1	P0	8.3282e-08			0	1135.74	4	1135.23	4536.91	4557300	QEplus019905	111	0.30037	51.476	2.0975	7	2	14909
3763	Unmodified	_DQGGYTMHQDQEGDTDAGLKESPLQTPTEDGSEEPGSETSDAK_	P10636-8	25	67	1	P0	0.016195			0	1135.48	4	1135.23	4536.91	2388100	QEplus019905	45.168	-0.47586	46.509	0.25096	3	2	13501
3771	Unmodified	_DQGGYTMHQDQEGDTDAGLKESPLQTPTEDGSEEPGSETSDAK_	P10636-8	25	67	1	Ph	0.045297			0	1135.74	4	1135.23	4536.91	1529300	QEplus019909	17.457	0.43355	51.706	1.2119	4	1	14937
3766	Unmodified	_DQGGYTMHQDQEGDTDAGLKESPLQTPTEDGSEEPGSETSDAK_	P10636-8	25	67	1	P0	0.047743			0	1514.65	3	1513.31	4536.91	724440	QEplus019905	41.608	0.16919	51.726	0.4315	2	1	14936
3765	Unmodified	_DQGGYTMHQDQEGDTDAGLKESPLQTPTEDGSEEPGSETSDAK_	P10636-8	25	67	1	P0	0.010606			0	1513.99	3	1513.31	4536.91	678660	QEplus019905	56.346	0.011292	51.522	0.070747	2	1	14849
3737	Oxidation (M)	_DQGGYTM(ox)HQDQEGDTDAGLKESPLQTPTEDGSEEPGSETSDAK_	P10636-8	25	67	1	P0	1.7291e-09			0	1518.97	3	1518.64	4552.91		QEplus019905	118.95	NaN	31.84	1		1	8007
5502	Unmodified	_ESPLQTPTEDGSEEPGSETSDAK_	P10636-8	45	67	0	P0	3.9101e-40			0	1196.52	2	1196.02	2390.02	6285800000	QEplus019905	289.32	-0.4643	28.947	2.2558	8	3	7099
5530	Unmodified	_ESPLQTPTEDGSEEPGSETSDAK_	P10636-8	45	67	0	Ph	2.3503e-51			0	1196.52	2	1196.02	2390.02	4460500000	QEplus019909	316.76	-0.55907	29.263	2.41	8	3	6923
5533	Unmodified	_ESPLQTPTEDGSEEPGSETSDAK_	P10636-8	45	67	0	P0	1.388e-15			0	798.016	3	797.682	2390.02	4293600000	QEplus021446	154.87	0.058105	28.397	2.2034	8	2	6271
5535	Unmodified	_ESPLQTPTEDGSEEPGSETSDAK_	P10636-8	45	67	0	Pm	1.0575e-15			0	798.019	3	797.682	2390.02	2543400000	QEplus021449	162.44	0.086322	27.928	1.491	7	2	6385
5503	Unmodified	_ESPLQTPTEDGSEEPGSETSDAK_	P10636-8	45	67	0	P0	8.9056e-31			0	798.016	3	797.682	2390.02	2424300000	QEplus019905	201.61	-0.52972	29.099	2.0591	7	2	6791
5534	Unmodified	_ESPLQTPTEDGSEEPGSETSDAK_	P10636-8	45	67	0	P0	9.9945e-23			0	1196.52	2	1196.02	2390.02	2038400000	QEplus021446	256.45	0.10496	28.397	1.4484	8	2	6278
5537	Unmodified	_ESPLQTPTEDGSEEPGSETSDAK_	P10636-8	45	67	0	Ph	8.9324e-11			0	798.016	3	797.682	2390.02	1647700000	QEplus021452	142.54	0.1721	28.398	1.6557	7	2	6720
5527	Unmodified	_ESPLQTPTEDGSEEPGSETSDAK_	P10636-8	45	67	0	Pm	2.0007e-22			0	1196.52	2	1196.02	2390.02	1502900000	QEplus019907	253.36	-0.36377	29.434	1.785	8	2	7126
5529	Unmodified	_ESPLQTPTEDGSEEPGSETSDAK_	P10636-8	45	67	0	Ph	3.1081e-23			0	798.35	3	797.682	2390.02	1501400000	QEplus019909	195.15	-0.11862	29.24	2.5087	7	2	6917
5536	Unmodified	_ESPLQTPTEDGSEEPGSETSDAK_	P10636-8	45	67	0	Pm	1.6282e-30			0	1196.52	2	1196.02	2390.02	1268000000	QEplus021449	274.52	0.034947	27.926	1.263	7	1	6458
5538	Unmodified	_ESPLQTPTEDGSEEPGSETSDAK_	P10636-8	45	67	0	Ph	2.3439e-22			0	1196.52	2	1196.02	2390.02	652870000	QEplus021452	252.3	0.11107	28.378	1.0739	7	1	6726
5528	Unmodified	_ESPLQTPTEDGSEEPGSETSDAK_	P10636-8	45	67	0	Pm	5.9082e-11			0	798.016	3	797.682	2390.02	651010000	QEplus019907	143.17	0.22403	29.445	1.484	8	2	7142
5548	Phospho (STY)	_ESPLQT(ph)PTEDGSEEPGSETSDAK_	P10636-8	45	67	0	Ph	1.1159e-07	ES(0.007)PLQT(0.985)PT(0.008)EDGSEEPGSETSDAK	T50	1	824.672	3	824.338	2469.99	219070000	QEplus019909	172.2	0.21987	28.998	0.61796	6	1	6950
5551	Phospho (STY)	_ESPLQT(ph)PTEDGSEEPGSETSDAK_	P10636-8	45	67	0	Ph	2.9439e-07	ES(0.037)PLQT(0.932)PT(0.031)EDGSEEPGSETSDAK	T50	1	824.672	3	824.338	2469.99	167560000	QEplus021452	163.06	0.46727	28.07	0.6168	6	1	6676
5549	Phospho (STY)	_ESPLQTPT(ph)EDGSEEPGSETSDAK_	P10636-8	45	67	0	Ph	6.7188e-40	ESPLQT(0.001)PT(0.999)EDGSEEPGSETSDAK	T52	1	1236.51	2	1236	2469.99	112230000	QEplus019909	299.51	0.15738	29.738	0.89833	6	1	7146
5550	Phospho (STY)	_ESPLQTPTEDGSEEPGS(ph)ETSDAK_	P10636-8	45	67	0	Ph	0.00012378	ESPLQTPTEDGSEEPGS(0.729)ET(0.192)S(0.079)DAK		1	824.672	3	824.338	2469.99	79752000	QEplus019909	110.15	-0.076027	29.716	0.89885	5	1	7259
5552	Phospho (STY)	_ESPLQT(ph)PTEDGSEEPGSETSDAK_	P10636-8	45	67	0	Ph	1.2612e-21	ESPLQT(0.916)PT(0.084)EDGSEEPGSETSDAK	T50	1	1236.51	2	1236	2469.99	47287000	QEplus021452	246.22	0.42036	28.081	0.38906	5	1	6692
5504	Unmodified	_ESPLQTPTEDGSEEPGSETSDAK_	P10636-8	45	67	0	P0	8.1001e-31			0	1196.52	2	1196.02	2390.02	35534000	QEplus019905	280.69	-0.11279	31.158	0.81248	5	1	7703
5553	Phospho (STY)	_ESPLQTPTEDGSEEPGS(ph)ETSDAK_	P10636-8	45	67	0	Ph	0.0024011	ESPLQTPTEDGS(0.007)EEPGS(0.722)ET(0.195)S(0.076)DAK		1	824.672	3	824.338	2469.99	33529000	QEplus021452	78.257	-0.23647	28.637	0.68505	4	1	6980
5547	Phospho (STY)	_ESPLQT(ph)PTEDGSEEPGSETSDAK_	P10636-8	45	67	0	Ph	5.4789e-31	ESPLQT(0.996)PT(0.004)EDGSEEPGSETSDAK	T50	1	1236.51	2	1236	2469.99	27646000	QEplus019909	285.38	1.0581	28.64	0.33039	6	1	6774
5531	Unmodified	_ESPLQTPTEDGSEEPGSETSDAK_	P10636-8	45	67	0	Ph	4.0013e-10			0	1196.53	2	1196.02	2390.02	24959000	QEplus019909	185.33	-1.3822	30.7	1.322	2	1	7682
5546	Phospho (STY)	_ESPLQTPTEDGSEEPGS(ph)ETSDAK_	P10636-8	45	67	0	Pm	1.7455e-39	ESPLQTPTEDGSEEPGS(0.99)ET(0.008)S(0.002)DAK	S61	1	1236.51	2	1236	2469.99	24306000	QEplus019907	309.59	0.63786	29.772	0.66393	5	1	7339
5505	Unmodified	_ESPLQTPTEDGSEEPGSETSDAK_	P10636-8	45	67	0	P0	3.505e-10			0	1196.52	2	1196.02	2390.02	17885000	QEplus019905	187.78	0.044308	32.19	0.85369	3	1	8056
5508	Unmodified	_ESPLQTPTEDGSEEPGSETSDAK_	P10636-8	45	67	0	P0	9.8813e-17			0	1196.52	2	1196.02	2390.02	5459900	QEplus019905	231.71	-0.31811	39.653	4.5985	2	6	11525
5506	Unmodified	_ESPLQTPTEDGSEEPGSETSDAK_	P10636-8	45	67	0	P0	0.00020246			0	1196.52	2	1196.02	2390.02	4881600	QEplus019905	115.87	-0.80636	38.064	0.90128	2	1	10324
5507	Unmodified	_ESPLQTPTEDGSEEPGSETSDAK_	P10636-8	45	67	0	P0	0.016462			0	798.017	3	797.682	2390.02	3763000	QEplus019905	38.279	0.017977	38.202	0.8666	4	1	10573
5509	Unmodified	_ESPLQTPTEDGSEEPGSETSDAK_	P10636-8	45	67	0	P0	0.0019812			0	797.682	3	797.682	2390.02	3536700	QEplus019905	57.829	-0.39351	41.34	2.3191	3	1	11460
5526	Unmodified	_ESPLQTPTEDGSEEPGSETSDAK_	P10636-8	45	67	0	P0	0.0045313			0	1196.52	2	1196.02	2390.02	3489500	QEplus019905	104.45	0.10028	48.402	0.68642	3	1	14136
5510	Unmodified	_ESPLQTPTEDGSEEPGSETSDAK_	P10636-8	45	67	0	P0	0.025057			0	798.016	3	797.682	2390.02	3198400	QEplus019905	27.033	0.0077617	41.735	1.2457	2	1	11754
5513	Unmodified	_ESPLQTPTEDGSEEPGSETSDAK_	P10636-8	45	67	0	P0	2.5469e-05			0	1196.53	2	1196.02	2390.02	3013300	QEplus019905	140.81	0.71926	46.413	0.42315	2	1	13558
5511	Unmodified	_ESPLQTPTEDGSEEPGSETSDAK_	P10636-8	45	67	0	P0	0.035135			0	797.681	3	797.682	2390.02	2610500	QEplus019905	25.485	-0.17932	43.703	1.0789	3	1	12444
5514	Unmodified	_ESPLQTPTEDGSEEPGSETSDAK_	P10636-8	45	67	0	P0	7.6518e-07			0	1196.52	2	1196.02	2390.02	2539900	QEplus019905	161.94	0.26876	48.108	0.39176	2	1	13941
5512	Unmodified	_ESPLQTPTEDGSEEPGSETSDAK_	P10636-8	45	67	0	P0	0.0031849			0	798.014	3	797.682	2390.02	2361100	QEplus019905	45.126	0.31966	44.357	0.83553	3	1	12790
5525	Unmodified	_ESPLQTPTEDGSEEPGSETSDAK_	P10636-8	45	67	0	P0	0.00055327			0	1196.28	2	1196.02	2390.02	2321700	QEplus019905	118.55	0.48279	47.034	0.28575	2	1	13610
5515	Unmodified	_ESPLQTPTEDGSEEPGSETSDAK_	P10636-8	45	67	0	P0	5.7766e-05			0	1196.52	2	1196.02	2390.02	2308100	QEplus019905	127.83	-0.5619	49.04	0.26871	3	1	14159
5518	Unmodified	_ESPLQTPTEDGSEEPGSETSDAK_	P10636-8	45	67	0	P0	0.00060056			0	797.683	3	797.682	2390.02	2047200	QEplus019905	67.979	-0.37907	51.704	1.8858	4	1	15012
5516	Unmodified	_ESPLQTPTEDGSEEPGSETSDAK_	P10636-8	45	67	0	P0	7.4696e-05			0	1196.53	2	1196.02	2390.02	1466100	QEplus019905	122.96	-0.15254	49.827	0.40351	3	3	14387
5517	Unmodified	_ESPLQTPTEDGSEEPGSETSDAK_	P10636-8	45	67	0	P0	3.7413e-05			0	1196.52	2	1196.02	2390.02	1360600	QEplus019905	136.01	0.25245	51.221	2.2225	3	4	14949
5532	Unmodified	_ESPLQTPTEDGSEEPGSETSDAK_	P10636-8	45	67	0	Ph	0.0078229			0	1196.52	2	1196.02	2390.02	694020	QEplus019909	71.98	0.61287	51.403	1.2452	2	2	14957
5519	Unmodified	_ESPLQTPTEDGSEEPGSETSDAK_	P10636-8	45	67	0	P0	0.0020258			0	797.68	3	797.682	2390.02		QEplus019905	53.266	NaN	42.757	1		1	12143
5520	Unmodified	_ESPLQTPTEDGSEEPGSETSDAK_	P10636-8	45	67	0	P0	4.0741e-16			0	1196.02	2	1196.02	2390.02		QEplus019905	175.26	NaN	44.581	1		1	12824
5521	Unmodified	_ESPLQTPTEDGSEEPGSETSDAK_	P10636-8	45	67	0	P0	8.251e-06			0	1196.27	2	1196.02	2390.02		QEplus019905	105.71	NaN	45.955	1		1	13343
5522	Unmodified	_ESPLQTPTEDGSEEPGSETSDAK_	P10636-8	45	67	0	P0	9.2974e-06			0	1196.01	2	1196.02	2390.02		QEplus019905	102.72	NaN	47.414	1		1	13751
5523	Unmodified	_ESPLQTPTEDGSEEPGSETSDAK_	P10636-8	45	67	0	P0	3.8524e-06			0	1196.02	2	1196.02	2390.02		QEplus019905	118.31	NaN	47.675	1		1	13817
5524	Unmodified	_ESPLQTPTEDGSEEPGSETSDAK_	P10636-8	45	67	0	P0	2.9148e-06			0	1196.02	2	1196.02	2390.02		QEplus019905	120.99	NaN	47.979	1		1	13898
5560	Phospho (STY)	_ESPLQTPTEDGSEEPGSETS(ph)DAKSTPTAEDVTAPLVDEGAPGK_	P10636-8	45	87	1	Ph	0.0042228	ESPLQTPTEDGSEEPGS(0.019)ET(0.101)S(0.259)DAKS(0.259)T(0.259)PT(0.101)AEDVT(0.003)APLVDEGAPGK		1	1102.99	4	1102.49	4405.93	1969000000	QEplus019909	63.638	0.087747	36.499	0.79952	10	1	9991
5562	Phospho (STY)	_ESPLQTPTEDGSEEPGS(ph)ETSDAKSTPTAEDVTAPLVDEGAPGK_	P10636-8	45	87	1	Ph	0.012252	ESPLQT(0.001)PT(0.002)EDGS(0.002)EEPGS(0.209)ET(0.181)S(0.181)DAKS(0.181)T(0.181)PT(0.059)AEDVT(0.003)APLVDEGAPGK		1	1102.99	4	1102.49	4405.93	646050000	QEplus021452	53.365	0.42043	34.939	0.54993	9	1	9543
5561	Phospho (STY)	_ESPLQTPTEDGSEEPGSET(ph)SDAKSTPTAEDVTAPLVDEGAPGK_	P10636-8	45	87	1	Pm	0.011057	ESPLQTPT(0.001)EDGS(0.001)EEPGS(0.069)ET(0.214)S(0.214)DAKS(0.214)T(0.214)PT(0.069)AEDVT(0.004)APLVDEGAPGK		1	1102.74	4	1102.49	4405.93	170640000	QEplus021449	53.365	0.68743	34.618	0.42138	7	1	9139
5564	2 Phospho (STY)	_ESPLQT(ph)PTEDGSEEPGSETSDAKS(ph)TPTAEDVTAPLVDEGAPGK_	P10636-8	45	87	1	Ph	3.009e-13	ES(0.068)PLQT(0.923)PT(0.009)EDGSEEPGSET(0.002)S(0.008)DAKS(0.544)T(0.358)PT(0.088)AEDVTAPLVDEGAPGK	T50	2	1496.97	3	1496.31	4485.9	50001000	QEplus019909	149.83	-0.60279	36.958	0.41074	3	1	10061
5566	Unmodified	_ESPLQTPTEDGSEEPGSETSDAKSTPTAEDVTAPLVDEGAPGK_	P10636-8	45	87	1	Pm	0.0069836			0	1083	4	1082.5	4325.97	32951000	QEplus021449	58.746	-0.51044	34.043	0.4564	5	1	8932
5565	Unmodified	_ESPLQTPTEDGSEEPGSETSDAKSTPTAEDVTAPLVDEGAPGK_	P10636-8	45	87	1	P0	0.00020249			0	1443.67	3	1443	4325.97	13520000	QEplus021446	72.569	-0.37894	34.591	0.37411	6	1	8789
20640	Unmodified	_STPTAEDVTAPLVDEGAPGK_	P10636-8	68	87	0	Pm	1.4802e-09			0	977.985	2	977.984	1953.95	22083000000	QEplus021449	180.54	-0.46688	33.039	3.6638	8	5	9417
20580	Unmodified	_STPTAEDVTAPLVDEGAPGK_	P10636-8	68	87	0	P0	7.7309e-15			0	977.984	2	977.984	1953.95	21908000000	QEplus019905	226.06	-0.61198	34.339	10.914	8	14	9636
20622	Unmodified	_STPTAEDVTAPLVDEGAPGK_	P10636-8	68	87	0	P0	8.1336e-10			0	978.487	2	977.984	1953.95	21115000000	QEplus021446	191.57	-0.56479	33.617	10.398	8	8	9778
20607	Unmodified	_STPTAEDVTAPLVDEGAPGK_	P10636-8	68	87	0	Ph	1.9292e-20			0	978.485	2	977.984	1953.95	18136000000	QEplus019909	244.37	-0.72582	34.656	10.741	8	14	11356
20646	Unmodified	_STPTAEDVTAPLVDEGAPGK_	P10636-8	68	87	0	Ph	1.2609e-09			0	978.486	2	977.984	1953.95	17480000000	QEplus021452	184.17	-0.19473	33.478	3.8032	8	6	10143
20623	Unmodified	_STPTAEDVTAPLVDEGAPGK_	P10636-8	68	87	0	P0	0.00063362			0	652.659	3	652.325	1953.95	16252000000	QEplus021446	61.561	-0.25834	33.618	2.3529	8	3	8662
20641	Unmodified	_STPTAEDVTAPLVDEGAPGK_	P10636-8	68	87	0	Pm	0.00071494			0	652.659	3	652.325	1953.95	12344000000	QEplus021449	60.669	-0.20895	33.053	3.6958	7	5	8592
20592	Unmodified	_STPTAEDVTAPLVDEGAPGK_	P10636-8	68	87	0	Pm	3.2651e-20			0	977.984	2	977.984	1953.95	11224000000	QEplus019907	233.86	-0.76002	35.211	4.063	8	4	9670
20645	Unmodified	_STPTAEDVTAPLVDEGAPGK_	P10636-8	68	87	0	Ph	0.00040419			0	652.659	3	652.325	1953.95	10477000000	QEplus021452	63.392	-0.040054	33.482	3.9313	7	5	8804
20608	Unmodified	_STPTAEDVTAPLVDEGAPGK_	P10636-8	68	87	0	Ph	3.3874e-05			0	652.659	3	652.325	1953.95	5898100000	QEplus019909	94.188	-0.09573	34.676	2.8549	7	3	9547
20593	Unmodified	_STPTAEDVTAPLVDEGAPGK_	P10636-8	68	87	0	Pm	5.8547e-05			0	652.659	3	652.325	1953.95	3292800000	QEplus019907	86.258	-0.097769	35.21	2.7153	7	4	9437
20667	Phospho (STY)	_S(ph)TPTAEDVTAPLVDEGAPGK_	P10636-8	68	87	0	Ph	4.0458e-05	S(0.5)T(0.5)PT(0.001)AEDVTAPLVDEGAPGK		1	1018.47	2	1017.97	2033.92	1716100000	QEplus019909	164.5	-0.094467	36.093	1.0039	8	1	9794
20579	Unmodified	_STPTAEDVTAPLVDEGAPGK_	P10636-8	68	87	0	P0	1.5155e-14			0	978.486	2	977.984	1953.95	788970000	QEplus019905	220.09	2.1889	33.741	0.56125	6	1	8739
20666	Phospho (STY)	_S(ph)TPTAEDVTAPLVDEGAPGK_	P10636-8	68	87	0	Ph	2.4212e-05	S(0.457)T(0.457)PT(0.087)AEDVTAPLVDEGAPGK		1	678.981	3	678.98	2033.92	637310000	QEplus019909	141.69	0.19692	36.093	0.96989	7	1	9681
20620	Unmodified	_STPTAEDVTAPLVDEGAPGK_	P10636-8	68	87	0	P0	0.0002088			0	652.995	3	652.325	1953.95	428210000	QEplus021446	78.418	0.41748	32.844	0.79307	4	2	8066
20621	Unmodified	_STPTAEDVTAPLVDEGAPGK_	P10636-8	68	87	0	P0	6.7755e-05			0	977.983	2	977.984	1953.95	377310000	QEplus021446	140.43	2.0287	32.844	0.72742	2	1	7971
20578	Unmodified	_STPTAEDVTAPLVDEGAPGK_	P10636-8	68	87	0	P0	5.3628e-05			0	652.324	3	652.325	1953.95	296940000	QEplus019905	84.551	0.37448	33.73	0.59374	6	1	8717
20619	Unmodified	_STPTAEDVTAPLVDEGAPGK_	P10636-8	68	87	0	Ph	2.1635e-12			0	979.21	2	977.984	1953.95	237840000	QEplus019909	236.42	2.0103	34.117	0.3319	3	1	8993
20671	Phospho (STY)	_S(ph)TPTAEDVTAPLVDEGAPGK_	P10636-8	68	87	0	Ph	9.0563e-09	S(0.499)T(0.499)PT(0.002)AEDVTAPLVDEGAPGK		1	1018.47	2	1017.97	2033.92	156690000	QEplus021452	198.98	0.4258	34.547	0.77952	5	1	9264
20669	Phospho (STY)	_STPTAEDVT(ph)APLVDEGAPGK_	P10636-8	68	87	0	Ph	8.7235e-14	STPTAEDVT(1)APLVDEGAPGK	T76	1	1018.47	2	1017.97	2033.92	146060000	QEplus021452	208.28	-1.249	32.763	0.52158	4	1	8554
20661	Phospho (STY)	_ST(ph)PTAEDVTAPLVDEGAPGK_	P10636-8	68	87	0	Pm	9.8859e-20	S(0.295)T(0.704)PTAEDVTAPLVDEGAPGK		1	1018.47	2	1017.97	2033.92	142180000	QEplus019907	232.95	-0.21664	36.163	1.0643	6	1	9818
20672	Phospho (STY)	_S(ph)TPTAEDVTAPLVDEGAPGK_	P10636-8	68	87	0	Ph	0.00033787	S(0.451)T(0.451)PT(0.099)AEDVTAPLVDEGAPGK		1	679.316	3	678.98	2033.92	122040000	QEplus021452	104.81	0.41228	34.566	0.77952	5	1	9266
20670	Phospho (STY)	_STPTAEDVT(ph)APLVDEGAPGK_	P10636-8	68	87	0	Ph	0.031432	S(0.009)T(0.009)PT(0.075)AEDVT(0.908)APLVDEGAPGK	T76	1	679.314	3	678.98	2033.92	112010000	QEplus021452	48.773	-0.033257	32.767	0.78364	5	1	8573
20639	Unmodified	_STPTAEDVTAPLVDEGAPGK_	P10636-8	68	87	0	Pm	0.001251			0	652.325	3	652.325	1953.95	105460000	QEplus021449	55.804	0.94533	32.463	0.58706	5	1	8285
20663	Phospho (STY)	_STPTAEDVT(ph)APLVDEGAPGK_	P10636-8	68	87	0	Ph	3.8877e-15	STPTAEDVT(1)APLVDEGAPGK	T76	1	1018.46	2	1017.97	2033.92	104830000	QEplus019909	231.21	-1.5274	34.051	0.39708	4	1	8901
20590	Unmodified	_STPTAEDVTAPLVDEGAPGK_	P10636-8	68	87	0	Pm	3.657e-10			0	977.984	2	977.984	1953.95	85751000	QEplus019907	198.98	0.52326	34.354	0.79507	5	1	9045
20624	Unmodified	_STPTAEDVTAPLVDEGAPGK_	P10636-8	68	87	0	P0	0.00096853			0	652.326	3	652.325	1953.95	80478000	QEplus021446	56.748	0.93208	35.928	8.0463	4	8	10402
20606	Unmodified	_STPTAEDVTAPLVDEGAPGK_	P10636-8	68	87	0	Ph	0.0002655			0	652.659	3	652.325	1953.95	78748000	QEplus019909	77.27	0.55165	34.092	0.36545	3	1	8938
20581	Unmodified	_STPTAEDVTAPLVDEGAPGK_	P10636-8	68	87	0	P0	0.00057501			0	489.495	4	489.496	1953.95	70462000	QEplus019905	57.71	0.37059	34.564	1.4674	4	1	9052
20648	Unmodified	_STPTAEDVTAPLVDEGAPGK_	P10636-8	68	87	0	Ph	0.00014012			0	977.986	2	977.984	1953.95	63145000	QEplus021452	129.1	-3.428	38.655	1.0167	5	1	10969
20618	Unmodified	_STPTAEDVTAPLVDEGAPGK_	P10636-8	68	87	0	Ph	1.0525e-07			0	978.716	2	977.984	1953.95	46194000	QEplus019909	182.02	-0.049378	33.901	0.19962	2	1	8869
20625	Unmodified	_STPTAEDVTAPLVDEGAPGK_	P10636-8	68	87	0	P0	1.1128e-09			0	978.487	2	977.984	1953.95	42862000	QEplus021446	186.62	0.36865	44.622	1.8851	5	3	12755
20664	Phospho (STY)	_STPTAEDVT(ph)APLVDEGAPGK_	P10636-8	68	87	0	Ph	0.038849	S(0.031)T(0.031)PT(0.039)AEDVT(0.898)APLVDEGAPGK	T76	1	679.315	3	678.98	2033.92	41704000	QEplus019909	43.073	0.3716	34.029	0.33142	3	1	8932
20647	Unmodified	_STPTAEDVTAPLVDEGAPGK_	P10636-8	68	87	0	Ph	1.073e-06			0	978.486	2	977.984	1953.95	41341000	QEplus021452	169.05	1.4519	37.682	1.4837	4	2	10357
20668	Phospho (STY)	_S(ph)TPTAEDVTAPLVDEGAPGK_	P10636-8	68	87	0	Pm	1.885e-05	S(0.493)T(0.493)PT(0.014)AEDVTAPLVDEGAPGK		1	1018.47	2	1017.97	2033.92	37767000	QEplus021449	171.6	0.90023	34.191	0.42244	3	1	8995
20649	Unmodified	_STPTAEDVTAPLVDEGAPGK_	P10636-8	68	87	0	Ph	0.025877			0	652.662	3	652.325	1953.95	35530000	QEplus021452	31.787	0.82654	38.841	2.4996	4	1	11183
20662	Phospho (STY)	_S(ph)TPTAEDVTAPLVDEGAPGK_	P10636-8	68	87	0	Pm	0.00025485	S(0.448)T(0.448)PT(0.104)AEDVTAPLVDEGAPGK		1	678.979	3	678.98	2033.92	33907000	QEplus019907	110.57	-1.106	36.171	0.73433	4	1	9855
20638	Unmodified	_STPTAEDVTAPLVDEGAPGK_	P10636-8	68	87	0	Pm	1.9191e-06			0	978.486	2	977.984	1953.95	33350000	QEplus021449	162.16	0.47457	32.236	0.23026	4	1	8198
20609	Unmodified	_STPTAEDVTAPLVDEGAPGK_	P10636-8	68	87	0	Ph	0.00040486			0	652.661	3	652.325	1953.95	31230000	QEplus019909	62.19	3.4509	37.169	0.53303	2	1	10159
20626	Unmodified	_STPTAEDVTAPLVDEGAPGK_	P10636-8	68	87	0	P0	0.0027709			0	652.325	3	652.325	1953.95	30189000	QEplus021446	50.02	0.22028	44.531	3.1994	3	3	12909
20665	Phospho (STY)	_STPT(ph)AEDVTAPLVDEGAPGK_	P10636-8	68	87	0	Ph	0.0023647	S(0.058)T(0.058)PT(0.884)AEDVTAPLVDEGAPGK	T71	1	1018.47	2	1017.97	2033.92	28937000	QEplus019909	105.52	0.4369	35.557	0.3327	4	1	9500
20642	Unmodified	_STPTAEDVTAPLVDEGAPGK_	P10636-8	68	87	0	Pm	6.3322e-05			0	978.487	2	977.984	1953.95	25220000	QEplus021449	141.13	1.859	37.017	1.8138	3	3	10315
20627	Unmodified	_STPTAEDVTAPLVDEGAPGK_	P10636-8	68	87	0	P0	8.1336e-10			0	978.486	2	977.984	1953.95	23604000	QEplus021446	191.57	0.48691	45.683	3.4052	4	5	13011
20591	Unmodified	_STPTAEDVTAPLVDEGAPGK_	P10636-8	68	87	0	Pm	0.0030487			0	652.324	3	652.325	1953.95	23373000	QEplus019907	50.718	0.35754	34.353	0.66317	5	1	9119
20610	Unmodified	_STPTAEDVTAPLVDEGAPGK_	P10636-8	68	87	0	Ph	0.00039118			0	652.324	3	652.325	1953.95	21510000	QEplus019909	63.235	1.4285	37.737	5.0847	2	1	10295
20651	Unmodified	_STPTAEDVTAPLVDEGAPGK_	P10636-8	68	87	0	Ph	0.00058499			0	978.487	2	977.984	1953.95	21135000	QEplus021452	111.81	-0.06398	44.397	2.6085	3	2	13017
20643	Unmodified	_STPTAEDVTAPLVDEGAPGK_	P10636-8	68	87	0	Ph	0.00016428			0	978.486	2	977.984	1953.95	19742000	QEplus021452	125.32	0.13627	32.53	0.29677	4	1	8479
20582	Unmodified	_STPTAEDVTAPLVDEGAPGK_	P10636-8	68	87	0	P0	2.7864e-14			0	977.984	2	977.984	1953.95	18985000	QEplus019905	209.87	-0.38082	45.818	5.5945	3	8	13123
20650	Unmodified	_STPTAEDVTAPLVDEGAPGK_	P10636-8	68	87	0	Ph	0.00016542			0	978.483	2	977.984	1953.95	17497000	QEplus021452	125.14	0.19174	40.518	2.334	3	2	11685
20644	Unmodified	_STPTAEDVTAPLVDEGAPGK_	P10636-8	68	87	0	Ph	0.049265			0	652.326	3	652.325	1953.95	16605000	QEplus021452	19.549	3.031	32.55	0.29677	3	1	8499
20612	Unmodified	_STPTAEDVTAPLVDEGAPGK_	P10636-8	68	87	0	Ph	1.1764e-09			0	978.487	2	977.984	1953.95	11434000	QEplus019909	185.57	-0.39606	46.179	3.5325	2	6	13764
20584	Unmodified	_STPTAEDVTAPLVDEGAPGK_	P10636-8	68	87	0	P0	5.8457e-10			0	977.984	2	977.984	1953.95	9996700	QEplus019905	195.36	0.055542	51.176	2.4424	5	2	14828
20594	Unmodified	_STPTAEDVTAPLVDEGAPGK_	P10636-8	68	87	0	Pm	0.043248			0	652.66	3	652.325	1953.95	9541600	QEplus019907	23.296	2.579	37.667	1.0115	2	1	10527
20630	Unmodified	_STPTAEDVTAPLVDEGAPGK_	P10636-8	68	87	0	P0	0.00026075			0	977.986	2	977.984	1953.95	8880000	QEplus021446	120.92	-0.18347	49.386	4.422	3	5	13855
20583	Unmodified	_STPTAEDVTAPLVDEGAPGK_	P10636-8	68	87	0	P0	0.028027			0	652.994	3	652.325	1953.95	8705700	QEplus019905	32.227	1.5378	45.331	0.97976	4	1	13145
20632	Unmodified	_STPTAEDVTAPLVDEGAPGK_	P10636-8	68	87	0	P0	0.029697			0	652.66	3	652.325	1953.95	7410000	QEplus021446	31.917	0.23963	50.236	4.7169	5	4	14100
20611	Unmodified	_STPTAEDVTAPLVDEGAPGK_	P10636-8	68	87	0	Ph	0.036705			0	652.66	3	652.325	1953.95	7315800	QEplus019909	28.959	0.80411	43.389	2.5144	5	2	12727
20614	Unmodified	_STPTAEDVTAPLVDEGAPGK_	P10636-8	68	87	0	Ph	1.3679e-06			0	977.985	2	977.984	1953.95	6581400	QEplus019909	166.65	-0.93341	49.694	1.7326	3	2	14326
20595	Unmodified	_STPTAEDVTAPLVDEGAPGK_	P10636-8	68	87	0	Pm	0.010356			0	977.985	2	977.984	1953.95	6493700	QEplus019907	75.01	0.68427	40.774	3.0673	3	1	12305
20631	Unmodified	_STPTAEDVTAPLVDEGAPGK_	P10636-8	68	87	0	P0	0.029298			0	652.326	3	652.325	1953.95	6381700	QEplus021446	35.389	-1.0716	49.177	0.82218	2	1	13909
20615	Unmodified	_STPTAEDVTAPLVDEGAPGK_	P10636-8	68	87	0	Ph	2.1971e-07			0	978.487	2	977.984	1953.95	6369300	QEplus019909	176	-0.093498	51.205	2.4461	5	2	14943
20605	Unmodified	_STPTAEDVTAPLVDEGAPGK_	P10636-8	68	87	0	Ph	0.012321			0	978.485	2	977.984	1953.95	5249400	QEplus019909	70.529	-1.2488	32.71	0.20269	2	1	8411
20628	Unmodified	_STPTAEDVTAPLVDEGAPGK_	P10636-8	68	87	0	P0	0.037207			0	652.327	3	652.325	1953.95	4948800	QEplus021446	28.765	1.851	46.703	0.91065	4	1	13351
20613	Unmodified	_STPTAEDVTAPLVDEGAPGK_	P10636-8	68	87	0	Ph	0.038146			0	652.658	3	652.325	1953.95	4146400	QEplus019909	26.361	-0.47845	45.517	0.49739	2	3	13378
20616	Unmodified	_STPTAEDVTAPLVDEGAPGK_	P10636-8	68	87	0	Ph	0.013597			0	652.996	3	652.325	1953.95	3481400	QEplus019909	42.639	1.2989	51.521	2.2013	6	1	14944
20629	Unmodified	_STPTAEDVTAPLVDEGAPGK_	P10636-8	68	87	0	P0	0.039654			0	652.991	3	652.325	1953.95	3210200	QEplus021446	27.904	-2.4756	48.568	0.080002	2	1	13716
20604	Unmodified	_STPTAEDVTAPLVDEGAPGK_	P10636-8	68	87	0	Pm	0.033229			0	978.988	2	977.984	1953.95	2948500	QEplus019907	81.578	-1.2956	46.344	0.12057	2	1	13712
20596	Unmodified	_STPTAEDVTAPLVDEGAPGK_	P10636-8	68	87	0	Pm	0.00069509			0	977.985	2	977.984	1953.95	2620600	QEplus019907	108.71	0.32831	47.122	0.1975	2	1	13924
20597	Unmodified	_STPTAEDVTAPLVDEGAPGK_	P10636-8	68	87	0	Pm	0.0071132			0	978.482	2	977.984	1953.95	2404300	QEplus019907	82.406	-0.46527	48.152	1.2868	2	3	14291
20598	Unmodified	_STPTAEDVTAPLVDEGAPGK_	P10636-8	68	87	0	Pm	0.03029			0	977.982	2	977.984	1953.95	2246100	QEplus019907	63.29	-1.9553	49.383	0.16638	2	1	14465
20600	Unmodified	_STPTAEDVTAPLVDEGAPGK_	P10636-8	68	87	0	Pm	0.0044142			0	978.487	2	977.984	1953.95	2160800	QEplus019907	88.561	0.30186	51.408	1.8661	4	2	14942
20599	Unmodified	_STPTAEDVTAPLVDEGAPGK_	P10636-8	68	87	0	Pm	0.0039847			0	978.987	2	977.984	1953.95	1882700	QEplus019907	89.541	-0.92165	50.181	0.61159	3	2	14663
20585	Unmodified	_STPTAEDVTAPLVDEGAPGK_	P10636-8	68	87	0	P0	4.472e-09			0	652.325	3	652.325	1953.95		QEplus019905	89.604	NaN	34.44	1		1	9023
20586	Unmodified	_STPTAEDVTAPLVDEGAPGK_	P10636-8	68	87	0	P0	1.6543e-13			0	652.323	3	652.325	1953.95		QEplus019905	124.73	NaN	36.794	1		1	9916
20587	Unmodified	_STPTAEDVTAPLVDEGAPGK_	P10636-8	68	87	0	P0	0.00096236			0	652.326	3	652.325	1953.95		QEplus019905	61.087	NaN	38.92	1		1	10699
20588	Unmodified	_STPTAEDVTAPLVDEGAPGK_	P10636-8	68	87	0	P0	0.022569			0	652.324	3	652.325	1953.95		QEplus019905	39.647	NaN	42.876	1		1	12187
20589	Unmodified	_STPTAEDVTAPLVDEGAPGK_	P10636-8	68	87	0	P0	0.04777			0	652.322	3	652.325	1953.95		QEplus019905	35.834	NaN	46.189	1		1	13410
20601	Unmodified	_STPTAEDVTAPLVDEGAPGK_	P10636-8	68	87	0	Pm	0.0099116			0	977.98	2	977.984	1953.95		QEplus019907	84.62	NaN	47.574	1		1	14041
20602	Unmodified	_STPTAEDVTAPLVDEGAPGK_	P10636-8	68	87	0	Pm	0.007127			0	977.985	2	977.984	1953.95		QEplus019907	89.541	NaN	47.844	1		1	14106
20603	Unmodified	_STPTAEDVTAPLVDEGAPGK_	P10636-8	68	87	0	Pm	2.8487e-05			0	977.982	2	977.984	1953.95		QEplus019907	103.21	NaN	50.621	1		1	14745
20617	Unmodified	_STPTAEDVTAPLVDEGAPGK_	P10636-8	68	87	0	Ph	0.04628			0	652.324	3	652.325	1953.95		QEplus019909	33.656	NaN	41.659	1		1	11833
20633	Unmodified	_STPTAEDVTAPLVDEGAPGK_	P10636-8	68	87	0	P0	1.57e-12			0	977.984	2	977.984	1953.95		QEplus021446	158.93	NaN	36.456	1		1	9492
20634	Unmodified	_STPTAEDVTAPLVDEGAPGK_	P10636-8	68	87	0	P0	1.6053e-08			0	977.986	2	977.984	1953.95		QEplus021446	138.24	NaN	37.974	1		1	10064
20635	Unmodified	_STPTAEDVTAPLVDEGAPGK_	P10636-8	68	87	0	P0	1.192e-12			0	977.984	2	977.984	1953.95		QEplus021446	164.93	NaN	38.733	1		1	10350
20636	Unmodified	_STPTAEDVTAPLVDEGAPGK_	P10636-8	68	87	0	P0	6.1228e-09			0	977.985	2	977.984	1953.95		QEplus021446	149.59	NaN	39.494	1		1	10636
20637	Unmodified	_STPTAEDVTAPLVDEGAPGK_	P10636-8	68	87	0	P0	1.2743e-08			0	977.983	2	977.984	1953.95		QEplus021446	142.03	NaN	41.773	1		1	11494
20652	Unmodified	_STPTAEDVTAPLVDEGAPGK_	P10636-8	68	87	0	Ph	0.013612			0	977.983	2	977.984	1953.95		QEplus021452	83.806	NaN	45.521	1		1	13597
16382	Unmodified	_QAAAQPHTEIPEGTTAEEAGIGDTPSLEDEAAGHVTQAR_	P10636-8	88	126	0	P0	7.1894e-26			0	990.219	4	989.719	3954.85	36416000000	QEplus019905	223.47	-2.2241	33.583	3.7389	9	4	8651
16409	Unmodified	_QAAAQPHTEIPEGTTAEEAGIGDTPSLEDEAAGHVTQAR_	P10636-8	88	126	0	Ph	9.6113e-33			0	990.22	4	989.719	3954.85	28609000000	QEplus019909	250.1	-0.85549	33.954	1.901	11	4	8851
16435	Unmodified	_QAAAQPHTEIPEGTTAEEAGIGDTPSLEDEAAGHVTQAR_	P10636-8	88	126	0	P0	1.4774e-25			0	792.178	5	791.977	3954.85	9496900000	QEplus021446	213.81	-0.56807	32.84	2.9809	11	4	8055
16498	Phospho (STY)	_QAAAQPHTEIPEGTTAEEAGIGDT(ph)PSLEDEAAGHVTQAR_	P10636-8	88	126	0	Ph	1.0698e-51	QAAAQPHTEIPEGTTAEEAGIGDT(0.977)PS(0.023)LEDEAAGHVTQAR	T111	1	1010.21	4	1009.71	4034.81	6758200000	QEplus021452	302.89	-1.5204	32.749	1.008	10	2	8527
16385	Unmodified	_QAAAQPHTEIPEGTTAEEAGIGDTPSLEDEAAGHVTQAR_	P10636-8	88	126	0	P0	4.955e-21			0	792.376	5	791.977	3954.85	6195600000	QEplus019905	202.54	-1.0099	33.61	3.2401	10	4	8672
16383	Unmodified	_QAAAQPHTEIPEGTTAEEAGIGDTPSLEDEAAGHVTQAR_	P10636-8	88	126	0	P0	5.1436e-173			0	1319.96	3	1319.29	3954.85	6027000000	QEplus019905	496.68	-0.58121	33.606	3.4001	9	4	8660
16436	Unmodified	_QAAAQPHTEIPEGTTAEEAGIGDTPSLEDEAAGHVTQAR_	P10636-8	88	126	0	P0	1.1121e-92			0	1319.63	3	1319.29	3954.85	5769400000	QEplus021446	369.39	-0.2228	32.819	2.88	9	7	8060
16455	Unmodified	_QAAAQPHTEIPEGTTAEEAGIGDTPSLEDEAAGHVTQAR_	P10636-8	88	126	0	Pm	1.5484e-25			0	792.378	5	791.977	3954.85	5675600000	QEplus021449	212.92	-0.044766	32.399	1.5196	10	2	8230
16462	Unmodified	_QAAAQPHTEIPEGTTAEEAGIGDTPSLEDEAAGHVTQAR_	P10636-8	88	126	0	Ph	5.2858e-26			0	792.377	5	791.977	3954.85	5201900000	QEplus021452	225.67	0.1199	32.862	2.0253	9	2	8577
16410	Unmodified	_QAAAQPHTEIPEGTTAEEAGIGDTPSLEDEAAGHVTQAR_	P10636-8	88	126	0	Ph	1.9039e-197			0	1319.96	3	1319.29	3954.85	4625700000	QEplus019909	519.25	-0.1343	33.974	2.4085	10	2	8858
16456	Unmodified	_QAAAQPHTEIPEGTTAEEAGIGDTPSLEDEAAGHVTQAR_	P10636-8	88	126	0	Pm	1.4885e-129			0	1319.96	3	1319.29	3954.85	4062800000	QEplus021449	436.59	0.012951	32.398	1.073	9	4	8232
16408	Unmodified	_QAAAQPHTEIPEGTTAEEAGIGDTPSLEDEAAGHVTQAR_	P10636-8	88	126	0	Ph	7.1167e-26			0	792.378	5	791.977	3954.85	3970400000	QEplus019909	223.38	0.069969	33.98	1.8685	10	2	8837
16461	Unmodified	_QAAAQPHTEIPEGTTAEEAGIGDTPSLEDEAAGHVTQAR_	P10636-8	88	126	0	Ph	1.1466e-92			0	1319.96	3	1319.29	3954.85	3234800000	QEplus021452	368.58	-0.0029563	32.865	0.97317	9	1	8572
16492	Phospho (STY)	_QAAAQPHTEIPEGTTAEEAGIGDT(ph)PSLEDEAAGHVTQAR_	P10636-8	88	126	0	Ph	4.23e-41	QAAAQPHTEIPEGTTAEEAGIGDT(0.969)PS(0.031)LEDEAAGHVTQAR	T111	1	1010.21	4	1009.71	4034.81	2723700000	QEplus019909	271.27	-2.0184	33.854	1.2578	10	1	8811
16402	Unmodified	_QAAAQPHTEIPEGTTAEEAGIGDTPSLEDEAAGHVTQAR_	P10636-8	88	126	0	Pm	2.3059e-51			0	990.221	4	989.719	3954.85	2326700000	QEplus019907	287.74	-0.1787	34.519	1.4574	10	1	9164
16432	Unmodified	_QAAAQPHTEIPEGTTAEEAGIGDTPSLEDEAAGHVTQAR_	P10636-8	88	126	0	P0	0.00013518			0	990.713	4	989.719	3954.85	1226200000	QEplus021446	85.939	-0.11195	31.982	0.97482	9	2	7718
16437	Unmodified	_QAAAQPHTEIPEGTTAEEAGIGDTPSLEDEAAGHVTQAR_	P10636-8	88	126	0	P0	3.0437e-11			0	990.221	4	989.719	3954.85	906570000	QEplus021446	144.3	-1.8984	34.32	1.5219	6	2	8969
16499	Phospho (STY)	_QAAAQPHTEIPEGTTAEEAGIGDT(ph)PSLEDEAAGHVTQAR_	P10636-8	88	126	0	Ph	1.3408e-14	QAAAQPHTEIPEGTTAEEAGIGDT(0.945)PS(0.055)LEDEAAGHVTQAR	T111	1	808.37	5	807.97	4034.81	773440000	QEplus021452	162	-0.2773	32.75	1.1697	8	1	8567
16412	Unmodified	_QAAAQPHTEIPEGTTAEEAGIGDTPSLEDEAAGHVTQAR_	P10636-8	88	126	0	Ph	2.047e-15			0	989.971	4	989.719	3954.85	756700000	QEplus019909	165.75	-0.82512	35.69	1.6729	5	2	9756
16458	Unmodified	_QAAAQPHTEIPEGTTAEEAGIGDTPSLEDEAAGHVTQAR_	P10636-8	88	126	0	Pm	1.6907e-11			0	989.969	4	989.719	3954.85	722450000	QEplus021449	147.06	-1.1319	33.868	3.6569	5	3	9374
16379	Unmodified	_QAAAQPHTEIPEGTTAEEAGIGDTPSLEDEAAGHVTQAR_	P10636-8	88	126	0	P0	2.3618e-63			0	989.968	4	989.719	3954.85	704670000	QEplus019905	314.57	-0.40388	32.771	0.82124	8	1	8344
16464	Unmodified	_QAAAQPHTEIPEGTTAEEAGIGDTPSLEDEAAGHVTQAR_	P10636-8	88	126	0	Ph	1.7798e-15			0	989.97	4	989.719	3954.85	612940000	QEplus021452	167.32	-0.78159	34.249	1.5299	5	2	9624
16406	Unmodified	_QAAAQPHTEIPEGTTAEEAGIGDTPSLEDEAAGHVTQAR_	P10636-8	88	126	0	Ph	1.4182e-51			0	990.221	4	989.719	3954.85	602430000	QEplus019909	297.87	-0.090676	33.063	0.73038	9	1	8522
16496	Phospho (STY)	_QAAAQPHTEIPEGTTAEEAGIGDT(ph)PSLEDEAAGHVTQAR_	P10636-8	88	126	0	Pm	8.1374e-26	QAAAQPHTEIPEGTTAEEAGIGDT(0.993)PS(0.007)LEDEAAGHVTQAR	T111	1	1010.46	4	1009.71	4034.81	564550000	QEplus021449	223.17	-2.2279	32.535	0.81318	8	2	8233
16403	Unmodified	_QAAAQPHTEIPEGTTAEEAGIGDTPSLEDEAAGHVTQAR_	P10636-8	88	126	0	Pm	3.451e-150			0	1319.96	3	1319.29	3954.85	487270000	QEplus019907	453.73	-0.20682	34.52	0.79157	9	1	9178
16493	Phospho (STY)	_QAAAQPHTEIPEGTTAEEAGIGDT(ph)PSLEDEAAGHVTQAR_	P10636-8	88	126	0	Ph	1.7416e-197	QAAAQPHTEIPEGTTAEEAGIGDT(1)PSLEDEAAGHVTQAR	T111	1	1346.61	3	1345.94	4034.81	462830000	QEplus019909	521.43	0.029204	33.854	0.86259	8	1	8822
16500	Phospho (STY)	_QAAAQPHTEIPEGTTAEEAGIGDT(ph)PSLEDEAAGHVTQAR_	P10636-8	88	126	0	Ph	6.1985e-41	QAAAQPHTEIPEGTTAEEAGIGDT(1)PSLEDEAAGHVTQAR	T111	1	1346.28	3	1345.94	4034.81	409490000	QEplus021452	267.66	0.25894	32.76	0.71517	7	1	8571
16494	Phospho (STY)	_QAAAQPHTEIPEGTTAEEAGIGDT(ph)PSLEDEAAGHVTQAR_	P10636-8	88	126	0	Ph	5.5759e-20	QAAAQPHTEIPEGTTAEEAGIGDT(0.96)PS(0.04)LEDEAAGHVTQAR	T111	1	808.371	5	807.97	4034.81	356700000	QEplus019909	199.54	-1.0083	33.884	0.86259	8	1	8823
16454	Unmodified	_QAAAQPHTEIPEGTTAEEAGIGDTPSLEDEAAGHVTQAR_	P10636-8	88	126	0	Pm	1.3281e-25			0	990.22	4	989.719	3954.85	232650000	QEplus021449	216	0.31905	31.524	0.78034	7	1	7914
16502	Phospho (STY)	_QAAAQPHTEIPEGTTAEEAGIGDT(ph)PSLEDEAAGHVTQAR_	P10636-8	88	126	0	Ph	3.2889e-07	QAAAQPHTEIPEGT(0.001)T(0.001)AEEAGIGDT(0.874)PS(0.124)LEDEAAGHVTQAR	T111	1	1010.21	4	1009.71	4034.81	205430000	QEplus021452	111.82	-0.64954	33.749	1.1809	6	1	9142
16466	Unmodified	_QAAAQPHTEIPEGTTAEEAGIGDTPSLEDEAAGHVTQAR_	P10636-8	88	126	0	Ph	2.6792e-21			0	990.221	4	989.719	3954.85	157650000	QEplus021452	203.71	-1.6971	38.473	5.7681	5	2	11023
16501	Phospho (STY)	_QAAAQPHTEIPEGTTAEEAGIGDT(ph)PSLEDEAAGHVTQAR_	P10636-8	88	126	0	Ph	2.1973e-06	QAAAQPHTEIPEGTTAEEAGIGDT(0.933)PS(0.067)LEDEAAGHVTQAR	T111	1	673.809	6	673.476	4034.81	145330000	QEplus021452	106.51	-0.58969	32.771	0.58601	7	1	8578
16407	Unmodified	_QAAAQPHTEIPEGTTAEEAGIGDTPSLEDEAAGHVTQAR_	P10636-8	88	126	0	Ph	4.0406e-77			0	1319.96	3	1319.29	3954.85	144420000	QEplus019909	345.58	0.80584	33.063	0.26356	7	1	8547
16438	Unmodified	_QAAAQPHTEIPEGTTAEEAGIGDTPSLEDEAAGHVTQAR_	P10636-8	88	126	0	P0	1.5312e-25			0	990.222	4	989.719	3954.85	140250000	QEplus021446	213.51	-0.019417	39.035	7.9454	8	11	11138
16433	Unmodified	_QAAAQPHTEIPEGTTAEEAGIGDTPSLEDEAAGHVTQAR_	P10636-8	88	126	0	P0	1.3726e-15			0	792.377	5	791.977	3954.85	136160000	QEplus021446	169.55	-0.15525	31.992	0.43717	7	1	7750
16384	Unmodified	_QAAAQPHTEIPEGTTAEEAGIGDTPSLEDEAAGHVTQAR_	P10636-8	88	126	0	P0	0.0012133			0	566.128	7	565.985	3954.85	127470000	QEplus019905	77.868	-0.51596	33.653	0.88959	6	1	8664
16386	Unmodified	_QAAAQPHTEIPEGTTAEEAGIGDTPSLEDEAAGHVTQAR_	P10636-8	88	126	0	P0	2.6518e-32			0	990.219	4	989.719	3954.85	121520000	QEplus019905	233.51	-0.2788	37.225	8.2634	7	10	12746
16495	Phospho (STY)	_QAAAQPHTEIPEGTT(ph)AEEAGIGDTPSLEDEAAGHVTQAR_	P10636-8	88	126	0	Ph	6.204e-05	QAAAQPHT(0.283)EIPEGT(0.193)T(0.493)AEEAGIGDT(0.025)PS(0.006)LEDEAAGHVTQAR		1	1009.96	4	1009.71	4034.81	118510000	QEplus019909	91.819	-0.50093	35.174	1.4173	7	1	9315
16381	Unmodified	_QAAAQPHTEIPEGTTAEEAGIGDTPSLEDEAAGHVTQAR_	P10636-8	88	126	0	P0	3.9009e-15			0	792.376	5	791.977	3954.85	106940000	QEplus019905	154.39	-0.31732	32.775	0.75476	5	1	8364
16380	Unmodified	_QAAAQPHTEIPEGTTAEEAGIGDTPSLEDEAAGHVTQAR_	P10636-8	88	126	0	P0	1.0487e-173			0	1319.96	3	1319.29	3954.85	99351000	QEplus019905	503.16	0.95007	32.799	0.35747	5	1	8358
16459	Unmodified	_QAAAQPHTEIPEGTTAEEAGIGDTPSLEDEAAGHVTQAR_	P10636-8	88	126	0	Pm	1.6047e-20			0	990.471	4	989.719	3954.85	90676000	QEplus021449	197.13	-2.5725	37.96	2.2793	5	2	10372
16497	Phospho (STY)	_QAAAQPHTEIPEGTTAEEAGIGDT(ph)PSLEDEAAGHVTQAR_	P10636-8	88	126	0	Pm	2.0442e-14	QAAAQPHTEIPEGTTAEEAGIGDT(0.601)PS(0.399)LEDEAAGHVTQAR		1	808.169	5	807.97	4034.81	83047000	QEplus021449	153.73	-0.55029	32.54	0.68342	7	1	8323
16465	Unmodified	_QAAAQPHTEIPEGTTAEEAGIGDTPSLEDEAAGHVTQAR_	P10636-8	88	126	0	Ph	2.6273e-32			0	989.971	4	989.719	3954.85	75356000	QEplus021452	233.75	0.18797	35.735	2.8735	6	3	10687
16434	Unmodified	_QAAAQPHTEIPEGTTAEEAGIGDTPSLEDEAAGHVTQAR_	P10636-8	88	126	0	P0	9.3053e-93			0	1319.96	3	1319.29	3954.85	70965000	QEplus021446	373.71	1.1015	31.958	0.30224	7	1	7754
16457	Unmodified	_QAAAQPHTEIPEGTTAEEAGIGDTPSLEDEAAGHVTQAR_	P10636-8	88	126	0	Pm	0.029431			0	566.272	7	565.985	3954.85	70475000	QEplus021449	62.405	-0.10109	32.404	0.61856	6	1	8303
16442	Unmodified	_QAAAQPHTEIPEGTTAEEAGIGDTPSLEDEAAGHVTQAR_	P10636-8	88	126	0	P0	6.4349e-26			0	990.22	4	989.719	3954.85	62073000	QEplus021446	224.39	0.23168	44.369	4.2071	8	5	12933
16490	Phospho (STY)	_QAAAQPHTEIPEGTTAEEAGIGDTPS(ph)LEDEAAGHVTQAR_	P10636-8	88	126	0	Pm	1.692e-32	QAAAQPHTEIPEGTTAEEAGIGDT(0.288)PS(0.712)LEDEAAGHVTQAR		1	1010.21	4	1009.71	4034.81	53501000	QEplus019907	242.21	0.99981	34.401	0.46386	6	1	9130
16413	Unmodified	_QAAAQPHTEIPEGTTAEEAGIGDTPSLEDEAAGHVTQAR_	P10636-8	88	126	0	Ph	6.8078e-21			0	990.221	4	989.719	3954.85	49804000	QEplus019909	201.68	0.15198	37.794	3.4624	7	3	10680
16387	Unmodified	_QAAAQPHTEIPEGTTAEEAGIGDTPSLEDEAAGHVTQAR_	P10636-8	88	126	0	P0	6.1822e-110			0	1319.62	3	1319.29	3954.85	46278000	QEplus019905	397.91	0.24505	37.646	2.3879	5	3	10524
16463	Unmodified	_QAAAQPHTEIPEGTTAEEAGIGDTPSLEDEAAGHVTQAR_	P10636-8	88	126	0	Ph	3.4298e-77			0	1319.95	3	1319.29	3954.85	45148000	QEplus021452	349.05	0.089885	33.638	0.65731	3	2	8890
16411	Unmodified	_QAAAQPHTEIPEGTTAEEAGIGDTPSLEDEAAGHVTQAR_	P10636-8	88	126	0	Ph	5.3582e-11			0	792.379	5	791.977	3954.85	41827000	QEplus019909	139.34	-0.14759	35.643	1.279	5	1	9501
16467	Unmodified	_QAAAQPHTEIPEGTTAEEAGIGDTPSLEDEAAGHVTQAR_	P10636-8	88	126	0	Ph	1.0043e-10			0	990.222	4	989.719	3954.85	36215000	QEplus021452	129.98	0.092057	44.374	1.2397	6	1	13012
16390	Unmodified	_QAAAQPHTEIPEGTTAEEAGIGDTPSLEDEAAGHVTQAR_	P10636-8	88	126	0	P0	8.2646e-33			0	990.217	4	989.719	3954.85	34667000	QEplus019905	251.42	-0.0017525	45.7	1.07	6	3	13339
16414	Unmodified	_QAAAQPHTEIPEGTTAEEAGIGDTPSLEDEAAGHVTQAR_	P10636-8	88	126	0	Ph	1.9646e-25			0	990.221	4	989.719	3954.85	28225000	QEplus019909	208.2	0.19445	40.214	4.1147	6	4	11924
16391	Unmodified	_QAAAQPHTEIPEGTTAEEAGIGDTPSLEDEAAGHVTQAR_	P10636-8	88	126	0	P0	4.8085e-21			0	989.967	4	989.719	3954.85	26458000	QEplus019905	202.66	-0.46033	46.172	1.7218	3	3	13350
16416	Unmodified	_QAAAQPHTEIPEGTTAEEAGIGDTPSLEDEAAGHVTQAR_	P10636-8	88	126	0	Ph	2.3378e-32			0	990.22	4	989.719	3954.85	22958000	QEplus019909	236.59	-0.53075	44.445	2.0656	6	1	12932
16491	Phospho (STY)	_QAAAQPHTEIPEGTTAEEAGIGDT(ph)PSLEDEAAGHVTQAR_	P10636-8	88	126	0	Ph	0.00036556	QAAAQPHTEIPEGTTAEEAGIGDT(0.884)PS(0.115)LEDEAAGHVT(0.001)QAR	T111	1	1010.21	4	1009.71	4034.81	22609000	QEplus019909	71.037	-0.24229	32.755	0.40362	6	1	8443
16430	Unmodified	_QAAAQPHTEIPEGTTAEEAGIGDTPSLEDEAAGHVTQAR_	P10636-8	88	126	0	Ph	0.019073			0	1320.71	3	1319.29	3954.85	21687000	QEplus019909	56.23	-0.55006	37.487	0.70366	2	1	10134
16397	Unmodified	_QAAAQPHTEIPEGTTAEEAGIGDTPSLEDEAAGHVTQAR_	P10636-8	88	126	0	P0	4.7412e-20			0	989.969	4	989.719	3954.85	21455000	QEplus019905	181.71	-0.2656	51.473	4.6829	7	5	14631
16418	Unmodified	_QAAAQPHTEIPEGTTAEEAGIGDTPSLEDEAAGHVTQAR_	P10636-8	88	126	0	Ph	1.5598e-11			0	989.97	4	989.719	3954.85	19953000	QEplus019909	147.33	-0.45836	46.336	0.57112	6	1	13543
16453	Unmodified	_QAAAQPHTEIPEGTTAEEAGIGDTPSLEDEAAGHVTQAR_	P10636-8	88	126	0	P0	0.039673			0	792.78	5	791.977	3954.85	19868000	QEplus021446	54.282	-3.1029	35.908	0.19775	2	1	9311
16417	Unmodified	_QAAAQPHTEIPEGTTAEEAGIGDTPSLEDEAAGHVTQAR_	P10636-8	88	126	0	Ph	2.4497e-20			0	989.969	4	989.719	3954.85	17081000	QEplus019909	192.98	0.019646	45.712	0.70164	5	2	13298
16460	Unmodified	_QAAAQPHTEIPEGTTAEEAGIGDTPSLEDEAAGHVTQAR_	P10636-8	88	126	0	Pm	6.6491e-07			0	990.222	4	989.719	3954.85	14076000	QEplus021449	97.941	1.0772	44.127	1.0703	6	1	12844
16396	Unmodified	_QAAAQPHTEIPEGTTAEEAGIGDTPSLEDEAAGHVTQAR_	P10636-8	88	126	0	P0	2.4047e-11			0	989.97	4	989.719	3954.85	13995000	QEplus019905	145.6	-0.41431	49.532	1.2845	5	1	14425
16388	Unmodified	_QAAAQPHTEIPEGTTAEEAGIGDTPSLEDEAAGHVTQAR_	P10636-8	88	126	0	P0	0.0011397			0	792.379	5	791.977	3954.85	13533000	QEplus019905	67.842	-0.46416	37.717	2.1137	4	3	10448
16449	Unmodified	_QAAAQPHTEIPEGTTAEEAGIGDTPSLEDEAAGHVTQAR_	P10636-8	88	126	0	P0	9.058e-11			0	990.225	4	989.719	3954.85	13397000	QEplus021446	131.99	0.14765	50.505	4.2089	6	5	14584
16394	Unmodified	_QAAAQPHTEIPEGTTAEEAGIGDTPSLEDEAAGHVTQAR_	P10636-8	88	126	0	P0	1.4605e-15			0	989.969	4	989.719	3954.85	12758000	QEplus019905	169.19	-0.3511	48.465	1.6859	5	1	14032
16429	Unmodified	_QAAAQPHTEIPEGTTAEEAGIGDTPSLEDEAAGHVTQAR_	P10636-8	88	126	0	Ph	3.6328e-20			0	990.223	4	989.719	3954.85	12044000	QEplus019909	187.16	0.095594	51.092	4.0653	8	4	14981
16439	Unmodified	_QAAAQPHTEIPEGTTAEEAGIGDTPSLEDEAAGHVTQAR_	P10636-8	88	126	0	P0	0.02569			0	792.178	5	791.977	3954.85	11868000	QEplus021446	39.054	0.47252	41.24	1.1366	4	1	11331
16389	Unmodified	_QAAAQPHTEIPEGTTAEEAGIGDTPSLEDEAAGHVTQAR_	P10636-8	88	126	0	P0	2.5974e-77			0	1319.96	3	1319.29	3954.85	11078000	QEplus019905	353.78	0.5986	39.835	4.6783	5	4	11109
16444	Unmodified	_QAAAQPHTEIPEGTTAEEAGIGDTPSLEDEAAGHVTQAR_	P10636-8	88	126	0	P0	0.02443			0	792.378	5	791.977	3954.85	9644200	QEplus021446	40.533	0.40297	44.338	0.86712	5	1	12392
16443	Unmodified	_QAAAQPHTEIPEGTTAEEAGIGDTPSLEDEAAGHVTQAR_	P10636-8	88	126	0	P0	2.2642e-05			0	1319.96	3	1319.29	3954.85	9044000	QEplus021446	94.629	1.3263	44.306	1.3557	5	1	12323
16425	Unmodified	_QAAAQPHTEIPEGTTAEEAGIGDTPSLEDEAAGHVTQAR_	P10636-8	88	126	0	Ph	6.5854e-09			0	989.972	4	989.719	3954.85	7448000	QEplus019909	123.02	-0.047726	48.365	0.8447	3	1	14165
16440	Unmodified	_QAAAQPHTEIPEGTTAEEAGIGDTPSLEDEAAGHVTQAR_	P10636-8	88	126	0	P0	0.027295			0	792.379	5	791.977	3954.85	7221500	QEplus021446	37.172	0.15695	42.096	1.67	4	2	12097
16420	Unmodified	_QAAAQPHTEIPEGTTAEEAGIGDTPSLEDEAAGHVTQAR_	P10636-8	88	126	0	Ph	4.6419e-11			0	989.971	4	989.719	3954.85	6379000	QEplus019909	141.03	0.83143	46.957	1.0609	5	1	13761
16415	Unmodified	_QAAAQPHTEIPEGTTAEEAGIGDTPSLEDEAAGHVTQAR_	P10636-8	88	126	0	Ph	2.571e-25			0	1319.96	3	1319.29	3954.85	6275300	QEplus019909	205.58	0.60359	44.214	1.8636	5	1	12803
16426	Unmodified	_QAAAQPHTEIPEGTTAEEAGIGDTPSLEDEAAGHVTQAR_	P10636-8	88	126	0	Ph	7.5708e-11			0	989.973	4	989.719	3954.85	6141300	QEplus019909	135.03	-0.47077	49.383	0.89117	5	2	14349
16423	Unmodified	_QAAAQPHTEIPEGTTAEEAGIGDTPSLEDEAAGHVTQAR_	P10636-8	88	126	0	Ph	4.5989e-15			0	990.22	4	989.719	3954.85	5639200	QEplus019909	150.75	-0.15168	47.691	0.46018	5	2	13949
16448	Unmodified	_QAAAQPHTEIPEGTTAEEAGIGDTPSLEDEAAGHVTQAR_	P10636-8	88	126	0	P0	0.016253			0	990.215	4	989.719	3954.85	5473200	QEplus021446	50.493	-3.0858	48.492	0.050022	2	1	13706
16441	Unmodified	_QAAAQPHTEIPEGTTAEEAGIGDTPSLEDEAAGHVTQAR_	P10636-8	88	126	0	P0	6.9894e-07			0	1319.97	3	1319.29	3954.85	5136500	QEplus021446	100.71	1.2452	42.397	1.3913	5	3	11633
16427	Unmodified	_QAAAQPHTEIPEGTTAEEAGIGDTPSLEDEAAGHVTQAR_	P10636-8	88	126	0	Ph	7.8606e-05			0	989.967	4	989.719	3954.85	5125500	QEplus019909	90.177	-0.44264	49.686	0.26735	5	1	14441
16398	Unmodified	_QAAAQPHTEIPEGTTAEEAGIGDTPSLEDEAAGHVTQAR_	P10636-8	88	126	0	P0	3.4068e-41			0	1320.29	3	1319.29	3954.85	4036400	QEplus019905	275.2	0.63474	51.224	2.0361	5	3	14770
16445	Unmodified	_QAAAQPHTEIPEGTTAEEAGIGDTPSLEDEAAGHVTQAR_	P10636-8	88	126	0	P0	0.024834			0	792.382	5	791.977	3954.85	3918800	QEplus021446	40.059	1.5909	44.939	0.44817	2	1	12727
16392	Unmodified	_QAAAQPHTEIPEGTTAEEAGIGDTPSLEDEAAGHVTQAR_	P10636-8	88	126	0	P0	5.7305e-07			0	1319.62	3	1319.29	3954.85	2728800	QEplus019905	104.78	-0.39474	47.528	0.25079	2	1	13795
16428	Unmodified	_QAAAQPHTEIPEGTTAEEAGIGDTPSLEDEAAGHVTQAR_	P10636-8	88	126	0	Ph	2.0938e-15			0	1319.63	3	1319.29	3954.85	2666800	QEplus019909	167.35	0.53067	51.295	1.5701	5	3	14808
16419	Unmodified	_QAAAQPHTEIPEGTTAEEAGIGDTPSLEDEAAGHVTQAR_	P10636-8	88	126	0	Ph	7.2178e-05			0	1319.62	3	1319.29	3954.85	2507800	QEplus019909	91.485	1.7413	46.875	0.35141	2	3	13736
16446	Unmodified	_QAAAQPHTEIPEGTTAEEAGIGDTPSLEDEAAGHVTQAR_	P10636-8	88	126	0	P0	0.031374			0	1319.63	3	1319.29	3954.85	2288200	QEplus021446	38.622	1.975	46.467	0.46241	2	1	13265
16405	Unmodified	_QAAAQPHTEIPEGTTAEEAGIGDTPSLEDEAAGHVTQAR_	P10636-8	88	126	0	Pm	0.0020012			0	989.971	4	989.719	3954.85	2238700	QEplus019907	66.878	0.20985	51.496	1.3786	6	1	15029
16422	Unmodified	_QAAAQPHTEIPEGTTAEEAGIGDTPSLEDEAAGHVTQAR_	P10636-8	88	126	0	Ph	0.007601			0	1319.29	3	1319.29	3954.85	2213400	QEplus019909	61.776	1.0508	47.407	0.2108	2	1	13824
16401	Unmodified	_QAAAQPHTEIPEGTTAEEAGIGDTPSLEDEAAGHVTQAR_	P10636-8	88	126	0	P0	5.725e-06			0	1320.63	3	1319.29	3954.85	2110200	QEplus019905	104.31	0.40591	49.971	0.2375	2	1	14412
16395	Unmodified	_QAAAQPHTEIPEGTTAEEAGIGDTPSLEDEAAGHVTQAR_	P10636-8	88	126	0	P0	8.7494e-08			0	1319.95	3	1319.29	3954.85	2037600	QEplus019905	120.45	0.1889	48.672	0.1812	2	1	14084
16393	Unmodified	_QAAAQPHTEIPEGTTAEEAGIGDTPSLEDEAAGHVTQAR_	P10636-8	88	126	0	P0	3.8086e-07			0	1319.62	3	1319.29	3954.85	1976300	QEplus019905	110.98	0.21076	48.098	0.25725	3	2	13912
16447	Unmodified	_QAAAQPHTEIPEGTTAEEAGIGDTPSLEDEAAGHVTQAR_	P10636-8	88	126	0	P0	0.042356			0	1319.29	3	1319.29	3954.85	1642200	QEplus021446	27.923	1.3612	47.274	0.38459	2	2	13427
16451	Unmodified	_QAAAQPHTEIPEGTTAEEAGIGDTPSLEDEAAGHVTQAR_	P10636-8	88	126	0	P0	0.037009			0	1319.96	3	1319.29	3954.85	1532000	QEplus021446	33.132	0.79158	50.895	0.72697	3	1	14300
16431	Unmodified	_QAAAQPHTEIPEGTTAEEAGIGDTPSLEDEAAGHVTQAR_	P10636-8	88	126	0	Ph	0.0013021			0	1320.29	3	1319.29	3954.85	1455400	QEplus019909	82.317	-0.47103	49.242	0.059189	2	1	14303
16424	Unmodified	_QAAAQPHTEIPEGTTAEEAGIGDTPSLEDEAAGHVTQAR_	P10636-8	88	126	0	Ph	6.8248e-07			0	1319.96	3	1319.29	3954.85	1364400	QEplus019909	101.25	0.22749	48.509	0.24419	2	2	14138
16421	Unmodified	_QAAAQPHTEIPEGTTAEEAGIGDTPSLEDEAAGHVTQAR_	P10636-8	88	126	0	Ph	0.00041064			0	1319.62	3	1319.29	3954.85	1292100	QEplus019909	70.003	0.26962	47.232	0.070499	2	2	13807
16450	Unmodified	_QAAAQPHTEIPEGTTAEEAGIGDTPSLEDEAAGHVTQAR_	P10636-8	88	126	0	P0	0.037009			0	1320.29	3	1319.29	3954.85	1280400	QEplus021446	33.132	0.99477	50.538	0.45779	4	3	14198
16452	Unmodified	_QAAAQPHTEIPEGTTAEEAGIGDTPSLEDEAAGHVTQAR_	P10636-8	88	126	0	P0	0.035009			0	792.384	5	791.977	3954.85	780730	QEplus021446	28.124	3.0044	52.031	0.95969	3	3	14691
16404	Unmodified	_QAAAQPHTEIPEGTTAEEAGIGDTPSLEDEAAGHVTQAR_	P10636-8	88	126	0	Pm	0.041942			0	1320.63	3	1319.29	3954.85	356820	QEplus019907	28.327	-0.58564	51.479	0.1899	3	2	14968
16399	Unmodified	_QAAAQPHTEIPEGTTAEEAGIGDTPSLEDEAAGHVTQAR_	P10636-8	88	126	0	P0	1.5892e-08			0	1319.29	3	1319.29	3954.85		QEplus019905	104.31	NaN	46.995	1		1	13641
16400	Unmodified	_QAAAQPHTEIPEGTTAEEAGIGDTPSLEDEAAGHVTQAR_	P10636-8	88	126	0	P0	0.00093729			0	1319.29	3	1319.29	3954.85		QEplus019905	74.397	NaN	50.438	1		1	14544
15141	Phospho (STY)	_MVSKS(ph)KDGTGSDDKKAK_	P10636-8	127	143	4	Ph	0.0019917	MVSKS(0.999)KDGTGSDDKKAK	S131	1	931.442	2	931.44	1860.87	1581600	QEplus021452	102.38	-0.94767	17.595	0.2353	5	1	2773
6730	Unmodified	_GADGKTKIATPR_	P10636-8	144	155	2	P0	0.0008132			0	405.565	3	405.567	1213.68	6413000	QEplus021446	93.766	-1.6187	22.034	0.16995	2	1	3952
6728	Unmodified	_GADGKTKIATPR_	P10636-8	144	155	2	Ph	0.001625			0	405.566	3	405.567	1213.68	4437100	QEplus019909	85.536	0.74011	22.459	0.58121	3	1	4394
6729	Unmodified	_GADGKTKIATPR_	P10636-8	144	155	2	Ph	0.006198			0	607.846	2	607.846	1213.68	3530000	QEplus019909	124.6	0.80821	22.459	0.47799	3	1	4396
6727	Unmodified	_GADGKTKIATPR_	P10636-8	144	155	2	P0	0.0099959			0	405.566	3	405.567	1213.68	1551800	QEplus019905	67.519	0.1832	22.774	0.52547	3	1	4492
21810	Unmodified	_TKIATPR_	P10636-8	149	155	1	Pm	0.02565			0	393.744	2	393.745	785.476	27893000	QEplus021449	98.523	0.043878	21.772	0.4613	3	1	4038
21811	Unmodified	_TKIATPR_	P10636-8	149	155	1	Ph	0.023307			0	393.745	2	393.745	785.476	16577000	QEplus021452	107.59	0.20623	22.234	0.41072	3	1	4393
21809	Unmodified	_TKIATPR_	P10636-8	149	155	1	P0	0.02565			0	393.744	2	393.745	785.476	15176000	QEplus021446	98.523	0.1096	22.221	0.41535	3	1	3992
21808	Unmodified	_TKIATPR_	P10636-8	149	155	1	P0	0.024181			0	393.744	2	393.745	785.476	4190200	QEplus019905	104.21	0.57386	22.795	0.3513	3	1	4486
21813	Phospho (STY)	_TKIAT(ph)PRGAAPPGQK_	P10636-8	149	163	2	Ph	0.035773	T(0.003)KIAT(0.997)PRGAAPPGQK	T153	1	524.947	3	524.947	1571.82	18226000	QEplus021452	61.477	-0.67184	23.741	0.32636	2	1	5002
6692	Unmodified	_GAAPPGQKGQANATR_	P10636-8	156	170	1	P0	0.00046979			0	475.584	3	475.252	1422.73	42761000	QEplus021446	114.21	2.7256	19.708	0.65406	7	3	3265
6696	Unmodified	_GAAPPGQKGQANATR_	P10636-8	156	170	1	Ph	0.043435			0	475.253	3	475.252	1422.73	32829000	QEplus021452	45.14	-0.68582	19.726	0.84329	6	1	3426
6686	Acetyl (K)	_GAAPPGQK(ac)GQANATR_	P10636-8	156	170	1	P0	3.86e-06		K163	0	733.377	2	733.379	1464.74	28274000	QEplus019905	183.94	-0.18892	22.995	0.7176	4	1	4537
6694	Unmodified	_GAAPPGQKGQANATR_	P10636-8	156	170	1	Pm	0.00072777			0	475.252	3	475.252	1422.73	26803000	QEplus021449	107.61	-0.8428	19.409	0.87827	5	1	3143
6693	Unmodified	_GAAPPGQKGQANATR_	P10636-8	156	170	1	P0	0.00068462			0	712.873	2	712.374	1422.73	17474000	QEplus021446	145.09	2.9452	19.708	0.61748	5	1	3280
6697	Unmodified	_GAAPPGQKGQANATR_	P10636-8	156	170	1	Ph	0.004933			0	712.374	2	712.374	1422.73	16957000	QEplus021452	103.44	-0.09142	19.726	0.70177	4	1	3431
6687	Acetyl (K)	_GAAPPGQK(ac)GQANATR_	P10636-8	156	170	1	Pm	0.047464		K163	0	734.362	2	733.379	1464.74	9660400	QEplus021449	63.662	-0.33949	22.293	0.46803	4	1	4211
6695	Unmodified	_GAAPPGQKGQANATR_	P10636-8	156	170	1	Pm	2.6636e-05			0	712.374	2	712.374	1422.73	8891200	QEplus021449	186.81	-0.25994	19.414	0.63318	4	1	3156
6700	Unmodified	_GAAPPGQKGQANATRIPAK_	P10636-8	156	174	2	P0	7.1863e-05			0	612.342	3	611.675	1832	661680000	QEplus021446	132.5	-0.54906	23.211	0.86622	6	1	4333
6704	Unmodified	_GAAPPGQKGQANATRIPAK_	P10636-8	156	174	2	Pm	0.00067846			0	611.674	3	611.675	1832	419980000	QEplus021449	104.88	-0.69407	22.71	0.73063	6	1	4415
6701	Unmodified	_GAAPPGQKGQANATRIPAK_	P10636-8	156	174	2	P0	0.00044033			0	459.258	4	459.008	1832	345450000	QEplus021446	102.69	-0.19851	23.206	0.66983	6	2	4352
6703	Unmodified	_GAAPPGQKGQANATRIPAK_	P10636-8	156	174	2	Pm	0.0099242			0	459.257	4	459.008	1832	324310000	QEplus021449	64.83	-0.30196	22.712	0.79698	6	2	4404
6702	Unmodified	_GAAPPGQKGQANATRIPAK_	P10636-8	156	174	2	P0	1.213e-12			0	917.007	2	917.008	1832	100130000	QEplus021446	250.52	-0.087235	23.202	0.53676	5	1	4353
6706	Unmodified	_GAAPPGQKGQANATRIPAK_	P10636-8	156	174	2	Ph	0.017929			0	611.673	3	611.675	1832	64762000	QEplus021452	64.214	-0.74936	23.128	0.69511	4	1	4771
6707	Unmodified	_GAAPPGQKGQANATRIPAK_	P10636-8	156	174	2	Ph	0.015788			0	459.258	4	459.008	1832	51505000	QEplus021452	59.281	-0.098571	23.125	0.59635	5	1	4772
6705	Unmodified	_GAAPPGQKGQANATRIPAK_	P10636-8	156	174	2	Pm	2.9838e-05			0	917.509	2	917.008	1832	23160000	QEplus021449	201.72	0.072794	22.84	0.56498	4	1	4443
6699	Unmodified	_GAAPPGQKGQANATRIPAK_	P10636-8	156	174	2	Ph	0.0084238			0	612.601	3	611.675	1832	13969000	QEplus019909	52.498	-0.14219	23.503	0.32959	4	1	4825
6714	Unmodified	_GAAPPGQKGQANATRIPAKTPPAPK_	P10636-8	156	180	3	P0	3.01e-05			0	607.093	4	606.842	2423.34	680560000	QEplus021446	91.175	-0.27064	24.729	0.97284	6	2	4914
6715	Unmodified	_GAAPPGQKGQANATRIPAKTPPAPK_	P10636-8	156	180	3	P0	9.4214e-07			0	809.121	3	808.787	2423.34	435220000	QEplus021446	107.34	0.031176	24.736	0.97284	7	2	4925
6716	Unmodified	_GAAPPGQKGQANATRIPAKTPPAPK_	P10636-8	156	180	3	P0	4.0703e-06			0	485.876	5	485.675	2423.34	253400000	QEplus021446	93.21	-1.1592	24.751	0.80286	6	1	4935
6718	Unmodified	_GAAPPGQKGQANATRIPAKTPPAPK_	P10636-8	156	180	3	Pm	0.00072178			0	607.093	4	606.842	2423.34	236560000	QEplus021449	56.292	-0.39999	24.233	0.75926	6	1	4991
6719	Unmodified	_GAAPPGQKGQANATRIPAKTPPAPK_	P10636-8	156	180	3	Pm	3.0418e-06			0	809.121	3	808.787	2423.34	66618000	QEplus021449	129.66	0.16012	24.234	0.42603	5	1	5003
6721	Unmodified	_GAAPPGQKGQANATRIPAKTPPAPK_	P10636-8	156	180	3	Ph	0.022208			0	607.093	4	606.842	2423.34	32502000	QEplus021452	36.923	0.32185	24.661	0.29827	5	1	5388
6713	Unmodified	_GAAPPGQKGQANATRIPAKTPPAPK_	P10636-8	156	180	3	P0	3.8947e-06			0	607.344	4	606.842	2423.34	12402000	QEplus019905	93.093	-0.37698	25	0.2351	5	1	5354
6712	Unmodified	_GAAPPGQKGQANATRIPAKTPPAPK_	P10636-8	156	180	3	P0	4.4034e-06			0	809.12	3	808.787	2423.34	11213000	QEplus019905	92.41	-0.87104	25.004	0.20258	4	1	5341
6717	Unmodified	_GAAPPGQKGQANATRIPAKTPPAPK_	P10636-8	156	180	3	P0	1.1043e-32			0	1212.68	2	1212.68	2423.34	10423000	QEplus021446	285.5	1.4004	24.729	0.30054	4	1	4972
6720	Unmodified	_GAAPPGQKGQANATRIPAKTPPAPK_	P10636-8	156	180	3	Ph	0.027396			0	808.789	3	808.787	2423.34	8550700	QEplus021452	51.234	0.4925	24.631	0.26514	2	1	5347
7574	Unmodified	_GQANATRIPAK_	P10636-8	164	174	1	Pm	0.007022			0	376.216	3	376.216	1125.63	1293600000	QEplus021449	86.014	0.038691	22.144	1.3353	6	1	4168
7575	Unmodified	_GQANATRIPAK_	P10636-8	164	174	1	Pm	6.9126e-11			0	563.82	2	563.82	1125.63	985980000	QEplus021449	250.06	-0.26969	22.144	0.83419	5	1	4169
7573	Unmodified	_GQANATRIPAK_	P10636-8	164	174	1	P0	0.013044			0	376.542	3	376.216	1125.63	797380000	QEplus021446	57.204	0.81077	22.572	1.3215	6	1	4306
7576	Unmodified	_GQANATRIPAK_	P10636-8	164	174	1	Ph	0.010882			0	376.215	3	376.216	1125.63	746950000	QEplus021452	78.342	-0.28925	22.604	1.2263	6	1	4511
7572	Unmodified	_GQANATRIPAK_	P10636-8	164	174	1	P0	2.866e-05			0	563.819	2	563.82	1125.63	729070000	QEplus021446	202.97	0.34614	22.574	1.2552	6	1	4111
7577	Unmodified	_GQANATRIPAK_	P10636-8	164	174	1	Ph	3.055e-07			0	563.819	2	563.82	1125.63	600910000	QEplus021452	234.22	0.12098	22.604	0.79659	5	1	4513
7570	Unmodified	_GQANATRIPAK_	P10636-8	164	174	1	Ph	6.8264e-11			0	563.819	2	563.82	1125.63	15669000	QEplus019909	237.51	0.18751	23.094	0.23687	4	1	4623
7571	Unmodified	_GQANATRIPAK_	P10636-8	164	174	1	Ph	0.007022			0	376.215	3	376.216	1125.63	8485600	QEplus019909	86.014	0.34549	23.094	0.27118	3	1	4626
7578	Phospho (STY)	_GQANAT(ph)RIPAK_	P10636-8	164	174	1	Ph	0.008261	GQANAT(1)RIPAK	T169	1	603.802	2	603.803	1205.59	7829500	QEplus021452	110.8	-0.10261	22.268	0.33767	3	1	4449
7581	Unmodified	_GQANATRIPAKTPPAPK_	P10636-8	164	180	2	P0	0.00010958			0	573.329	3	573.328	1716.96	9548300000	QEplus021446	97.32	-0.41033	24.656	1.9804	7	1	4871
7586	Unmodified	_GQANATRIPAKTPPAPK_	P10636-8	164	180	2	Pm	2.59e-10			0	573.663	3	573.328	1716.96	4878900000	QEplus021449	152.11	-0.4728	24.19	1.2597	7	1	4962
7583	Unmodified	_GQANATRIPAKTPPAPK_	P10636-8	164	180	2	P0	0.037915			0	430.248	4	430.248	1716.96	3472300000	QEplus021446	31.801	0.37442	24.656	1.074	7	1	4895
7588	Unmodified	_GQANATRIPAKTPPAPK_	P10636-8	164	180	2	Pm	0.04013			0	430.499	4	430.248	1716.96	3130100000	QEplus021449	26.474	-0.0064768	24.19	1.2596	6	1	5091
7582	Unmodified	_GQANATRIPAKTPPAPK_	P10636-8	164	180	2	P0	5.4718e-05			0	859.489	2	859.489	1716.96	1479500000	QEplus021446	150.85	-0.25036	24.656	1.2426	6	1	4882
7589	Unmodified	_GQANATRIPAKTPPAPK_	P10636-8	164	180	2	Ph	0.0002222			0	573.33	3	573.328	1716.96	1377900000	QEplus021452	94.387	0.014647	24.645	1.0563	7	2	5296
7591	Unmodified	_GQANATRIPAKTPPAPK_	P10636-8	164	180	2	Ph	0.042983			0	430.499	4	430.248	1716.96	735770000	QEplus021452	19.227	0.38145	24.647	0.65712	6	1	5398
7587	Unmodified	_GQANATRIPAKTPPAPK_	P10636-8	164	180	2	Pm	0.001392			0	859.489	2	859.489	1716.96	343010000	QEplus021449	139.61	-0.093813	24.191	0.62306	6	1	4989
7595	Phospho (STY)	_GQANATRIPAKT(ph)PPAPK_	P10636-8	164	180	2	Ph	0.0086389	GQANATRIPAKT(1)PPAPK	T175	1	600.32	3	599.984	1796.93	123980000	QEplus021452	84.324	0.47437	25.042	1.0933	5	1	5428
7590	Unmodified	_GQANATRIPAKTPPAPK_	P10636-8	164	180	2	Ph	0.0017222			0	859.991	2	859.489	1716.96	90637000	QEplus021452	136.92	0.15923	24.646	0.55949	4	1	5337
7594	Phospho (STY)	_GQANATRIPAKT(ph)PPAPK_	P10636-8	164	180	2	Pm	0.011851	GQANAT(0.007)RIPAKT(0.993)PPAPK	T175	1	600.318	3	599.984	1796.93	35417000	QEplus021449	78.758	0.12262	24.725	0.70147	4	1	5212
7580	Unmodified	_GQANATRIPAKTPPAPK_	P10636-8	164	180	2	Ph	0.00031143			0	573.329	3	573.328	1716.96	23597000	QEplus019909	90.806	-0.4085	25.084	0.29962	4	1	5396
7584	Unmodified	_GQANATRIPAKTPPAPK_	P10636-8	164	180	2	P0	0.025708			0	573.332	3	573.328	1716.96		QEplus021446	42.149	NaN	44.468	1		1	12502
7585	Unmodified	_GQANATRIPAKTPPAPK_	P10636-8	164	180	2	P0	0.036898			0	573.328	3	573.328	1716.96		QEplus021446	45.384	NaN	44.577	1		1	12543
7596	Phospho (STY)	_GQANATRIPAKTPPAPKT(ph)PPSSGEPPK_	P10636-8	164	190	3	Pm	0.0005449	GQANATRIPAKTPPAPKT(0.997)PPS(0.001)S(0.001)GEPPK	T181	1	694.861	4	694.61	2774.41	102440000	QEplus021449	90.672	-0.0052984	25.586	0.88445	7	1	5547
7598	Phospho (STY)	_GQANATRIPAKTPPAPKT(ph)PPSSGEPPK_	P10636-8	164	190	3	Ph	0.0021512	GQANATRIPAKTPPAPKT(0.997)PPS(0.001)S(0.001)GEPPK	T181	1	694.861	4	694.61	2774.41	52556000	QEplus021452	72.348	-0.23527	25.982	0.85576	5	1	5863
7597	Phospho (STY)	_GQANATRIPAKTPPAPKT(ph)PPSSGEPPK_	P10636-8	164	190	3	Pm	0.00093351	GQANATRIPAKTPPAPKT(0.986)PPS(0.007)S(0.007)GEPPK	T181	1	926.145	3	925.811	2774.41	18036000	QEplus021449	86.507	-0.96131	25.596	0.9523	5	1	5563
7600	Phospho (STY)	_GQANATRIPAKTPPAPKT(ph)PPSSGEPPKSGDR_	P10636-8	164	194	4	Pm	0.014509	GQANATRIPAKT(0.004)PPAPKT(0.774)PPS(0.101)S(0.12)GEPPKS(0.001)GDR	T181	1	798.405	4	798.406	3189.59	188050000	QEplus021449	58.804	-0.3792	24.832	1.0008	7	2	5180
7601	Phospho (STY)	_GQANATRIPAKTPPAPKT(ph)PPSSGEPPKSGDR_	P10636-8	164	194	4	Pm	0.0049695	GQANATRIPAKTPPAPKT(0.997)PPS(0.001)S(0.001)GEPPKSGDR	T181	1	639.127	5	638.926	3189.59	131120000	QEplus021449	76.921	-0.95279	24.85	1.2299	7	2	5198
7603	Phospho (STY)	_GQANATRIPAKTPPAPKT(ph)PPSSGEPPKSGDR_	P10636-8	164	194	4	Ph	0.0011326	GQANATRIPAKT(0.001)PPAPKT(0.99)PPS(0.002)S(0.007)GEPPKSGDR	T181	1	798.657	4	798.406	3189.59	64396000	QEplus021452	74.807	-0.13936	25.174	0.93208	5	1	5531
7602	Phospho (STY)	_GQANATRIPAKTPPAPKT(ph)PPSSGEPPKSGDR_	P10636-8	164	194	4	Pm	0.00019342	GQANATRIPAKT(0.003)PPAPKT(0.95)PPS(0.021)S(0.026)GEPPKSGDR	T181	1	1064.54	3	1064.21	3189.59	18178000	QEplus021449	93.359	0.30108	24.826	0.6184	4	1	5280
10065	Unmodified	_IPAKTPPAPK_	P10636-8	171	180	1	P0	0.00072828			0	510.316	2	510.316	1018.62	13929000000	QEplus021446	143.28	-0.015656	23.142	5.9588	6	5	4302
10067	Unmodified	_IPAKTPPAPK_	P10636-8	171	180	1	Pm	0.0015651			0	510.316	2	510.316	1018.62	5260800000	QEplus021449	132.76	0.2724	22.836	1.9084	6	2	4686
10068	Unmodified	_IPAKTPPAPK_	P10636-8	171	180	1	Ph	0.010217			0	510.315	2	510.316	1018.62	3024500000	QEplus021452	107.69	0.68432	23.199	1.4149	6	2	4717
10072	Phospho (STY)	_IPAKT(ph)PPAPK_	P10636-8	171	180	1	Ph	0.002898	IPAKT(1)PPAPK	T175	1	550.298	2	550.299	1098.58	908640000	QEplus019909	123.2	0.33987	23.92	2.841	5	1	4828
10074	Phospho (STY)	_IPAKT(ph)PPAPK_	P10636-8	171	180	1	Ph	0.013491	IPAKT(1)PPAPK	T175	1	550.297	2	550.299	1098.58	643320000	QEplus021452	106.26	-0.4563	23.496	2.1504	7	2	4604
10063	Unmodified	_IPAKTPPAPK_	P10636-8	171	180	1	P0	0.0016871			0	510.315	2	510.316	1018.62	150940000	QEplus019905	131.22	-0.75102	23.549	0.32764	5	1	4758
10073	Phospho (STY)	_IPAKT(ph)PPAPK_	P10636-8	171	180	1	Pm	0.019635	IPAKT(1)PPAPK	T175	1	550.797	2	550.299	1098.58	119060000	QEplus021449	78.964	0.16699	23.175	1.0623	4	1	4422
10070	Acetyl (K)	_IPAK(ac)TPPAPK_	P10636-8	171	180	1	P0	0.0032251		K174	0	531.322	2	531.321	1060.63	55143000	QEplus019905	150.53	1.3261	27.437	0.5305	4	1	6268
10064	Unmodified	_IPAKTPPAPK_	P10636-8	171	180	1	Ph	0.0011434			0	510.315	2	510.316	1018.62	28049000	QEplus019909	138.06	0.18284	23.659	0.42402	4	1	4836
10066	Unmodified	_IPAKTPPAPK_	P10636-8	171	180	1	P0	0.04916			0	510.635	2	510.316	1018.62	5431000	QEplus021446	70.816	1.2611	41.184	4.6748	2	1	11991
10077	2 Phospho (STY)	_IPAKT(ph)PPAPKT(ph)PPSSGEPPK_	P10636-8	171	190	2	Ph	0.00014881	IPAKT(1)PPAPKT(0.989)PPS(0.005)S(0.006)GEPPK	T175;T181	2	720.019	3	719.685	2156.03	906270000	QEplus019909	116.83	-0.17895	26.102	2.4625	7	3	6024
10086	Phospho (STY)	_IPAKTPPAPKT(ph)PPSSGEPPK_	P10636-8	171	190	2	Ph	0.00069078	IPAKT(0.002)PPAPKT(0.996)PPS(0.001)S(0.001)GEPPK	T181	1	693.364	3	693.029	2076.07	720100000	QEplus021452	99.396	0.20686	25.241	2.147	7	2	5402
10084	Phospho (STY)	_IPAKTPPAPKT(ph)PPSSGEPPK_	P10636-8	171	190	2	Pm	0.007689	IPAKT(0.005)PPAPKT(0.977)PPS(0.014)S(0.004)GEPPK	T181	1	693.363	3	693.029	2076.07	643450000	QEplus021449	72.569	0.3899	24.929	2.1132	7	2	5059
10081	2 Phospho (STY)	_IPAKT(ph)PPAPKT(ph)PPSSGEPPK_	P10636-8	171	190	2	Ph	0.0032907	IPAKT(1)PPAPKT(0.986)PPS(0.007)S(0.007)GEPPK	T175;T181	2	720.018	3	719.685	2156.03	261100000	QEplus021452	78.128	0.016456	25.48	2.0817	6	1	5652
10079	2 Phospho (STY)	_IPAKT(ph)PPAPKT(ph)PPSSGEPPK_	P10636-8	171	190	2	Ph	7.2272e-15	IPAKT(1)PPAPKT(0.959)PPS(0.038)S(0.003)GEPPK	T175;T181	2	1079.53	2	1079.02	2156.03	147900000	QEplus019909	227.58	0.4174	26.087	1.708	6	2	5933
10078	2 Phospho (STY)	_IPAKT(ph)PPAPKT(ph)PPSSGEPPK_	P10636-8	171	190	2	Ph	0.0087639	IPAKT(1)PPAPKT(0.992)PPS(0.007)S(0.002)GEPPK	T175;T181	2	540.266	4	540.015	2156.03	110470000	QEplus019909	64.733	0.069438	26.032	1.8042	5	2	5907
10087	Phospho (STY)	_IPAKTPPAPKT(ph)PPSSGEPPK_	P10636-8	171	190	2	Ph	6.9579e-14	IPAKTPPAPKT(1)PPSSGEPPK	T181	1	1039.54	2	1039.04	2076.07	36000000	QEplus021452	207.07	0.76466	25.262	0.86619	4	1	5558
10085	Phospho (STY)	_IPAKTPPAPKT(ph)PPSSGEPPK_	P10636-8	171	190	2	Pm	2.5053e-09	IPAKTPPAPKT(0.991)PPS(0.008)S(0.001)GEPPK	T181	1	1039.54	2	1039.04	2076.07	20011000	QEplus021449	186.36	0.33062	25.047	0.70342	4	1	5272
10076	2 Phospho (STY)	_IPAKT(ph)PPAPKT(ph)PPSSGEPPK_	P10636-8	171	190	2	Pm	0.0050748	IPAKT(1)PPAPKT(0.937)PPS(0.03)S(0.033)GEPPK	T175;T181	2	720.018	3	719.685	2156.03	14624000	QEplus019907	68.516	0.041256	26.169	1.0635	4	1	5910
10083	3 Phospho (STY)	_IPAKT(ph)PPAPKT(ph)PPS(ph)SGEPPK_	P10636-8	171	190	2	Ph	0.0018364	IPAKT(1)PPAPKT(0.999)PPS(0.809)S(0.191)GEPPK	T175;T181;S184	3	746.677	3	746.34	2236	12329000	QEplus019909	85.184	1.1685	26.138	1.3139	2	2	5798
10080	2 Phospho (STY)	_IPAKT(ph)PPAPKT(ph)PPSSGEPPK_	P10636-8	171	190	2	Ph	4.4234e-05	IPAKT(1)PPAPKT(0.774)PPS(0.187)S(0.039)GEPPK	T175;T181	2	1079.52	2	1079.02	2156.03	9470100	QEplus021452	145.44	0.42616	25.409	0.53597	4	1	5639
10099	Phospho (STY)	_IPAKTPPAPKT(ph)PPSSGEPPKSGDR_	P10636-8	171	194	3	Pm	0.0010436	IPAKTPPAPKT(0.983)PPS(0.007)S(0.01)GEPPKSGDR	T181	1	624.069	4	623.819	2491.25	1784900000	QEplus021449	87.709	-0.17315	24.053	2.7374	8	2	4781
10103	Phospho (STY)	_IPAKTPPAPKT(ph)PPSSGEPPKSGDR_	P10636-8	171	194	3	Ph	0.00010804	IPAKTPPAPKT(0.989)PPS(0.004)S(0.006)GEPPKSGDR	T181	1	624.069	4	623.819	2491.25	1059400000	QEplus021452	106.44	-0.35	24.392	2.2742	7	2	5138
10100	Phospho (STY)	_IPAKTPPAPKT(ph)PPSSGEPPKSGDR_	P10636-8	171	194	3	Pm	1.2068e-05	IPAKTPPAPKT(0.998)PPS(0.001)S(0.001)GEPPKSGDR	T181	1	831.423	3	831.423	2491.25	976880000	QEplus021449	124.12	0.12207	24.024	1.7788	8	2	4825
10102	Phospho (STY)	_IPAKTPPAPKT(ph)PPSSGEPPKSGDR_	P10636-8	171	194	3	Ph	1.5637e-08	IPAKTPPAPKT(0.994)PPS(0.003)S(0.003)GEPPKSGDR	T181	1	831.757	3	831.423	2491.25	416900000	QEplus021452	175.83	0.0034159	24.404	1.4443	6	2	5449
10093	2 Phospho (STY)	_IPAKT(ph)PPAPKT(ph)PPSSGEPPKSGDR_	P10636-8	171	194	3	Ph	0.0071639	IPAKT(1)PPAPKT(0.964)PPS(0.017)S(0.019)GEPPKSGDR	T175;T181	2	644.061	4	643.811	2571.21	330960000	QEplus021452	64.701	-0.013834	24.523	1.7807	7	2	5143
10090	2 Phospho (STY)	_IPAKT(ph)PPAPKT(ph)PPSSGEPPKSGDR_	P10636-8	171	194	3	Ph	3.3217e-08	IPAKT(1)PPAPKT(0.995)PPS(0.004)S(0.001)GEPPKSGDR	T175;T181	2	858.414	3	858.078	2571.21	248880000	QEplus019909	172.92	-0.00046001	25.036	1.3356	7	2	5563
10094	2 Phospho (STY)	_IPAKT(ph)PPAPKT(ph)PPSSGEPPKSGDR_	P10636-8	171	194	3	Ph	0.00072056	IPAKT(1)PPAPKT(0.965)PPS(0.018)S(0.016)GEPPKS(0.001)GDR	T175;T181	2	858.414	3	858.078	2571.21	174170000	QEplus021452	89.805	0.37046	24.516	1.4473	6	2	5180
10089	2 Phospho (STY)	_IPAKT(ph)PPAPKT(ph)PPSSGEPPKSGDR_	P10636-8	171	194	3	Ph	0.00023806	IPAKT(1)PPAPKT(0.966)PPS(0.016)S(0.018)GEPPKSGDR	T175;T181	2	644.062	4	643.811	2571.21	163730000	QEplus019909	94.869	-0.2684	24.979	1.3686	6	2	5641
10091	2 Phospho (STY)	_IPAKT(ph)PPAPKT(ph)PPSSGEPPKSGDR_	P10636-8	171	194	3	Pm	0.00012012	IPAKT(1)PPAPKT(0.818)PPS(0.084)S(0.099)GEPPKSGDR	T175;T181	2	644.061	4	643.811	2571.21	63982000	QEplus021449	99.885	-0.095978	24.174	1.3574	5	1	4944
10092	2 Phospho (STY)	_IPAKT(ph)PPAPKT(ph)PPSSGEPPKSGDR_	P10636-8	171	194	3	Pm	0.00012476	IPAKT(1)PPAPKT(0.913)PPS(0.039)S(0.045)GEPPKS(0.003)GDR	T175;T181	2	858.415	3	858.078	2571.21	34212000	QEplus021449	100.41	0.81703	24.287	1.0225	4	1	4969
10101	Phospho (STY)	_IPAKTPPAPKT(ph)PPSSGEPPKSGDR_	P10636-8	171	194	3	Pm	2.2233e-07	IPAKTPPAPKT(0.953)PPS(0.037)S(0.01)GEPPKSGDR	T181	1	1247.13	2	1246.63	2491.25	23341000	QEplus021449	170.5	-0.76508	24.024	0.52812	3	1	4953
10097	Unmodified	_IPAKTPPAPKTPPSSGEPPKSGDR_	P10636-8	171	194	3	P0	6.8145e-05			0	805.436	3	804.768	2411.28	12146000	QEplus021446	115.45	0.57318	24.278	0.27452	4	1	4772
10098	Unmodified	_IPAKTPPAPKTPPSSGEPPKSGDR_	P10636-8	171	194	3	P0	0.0016944			0	604.078	4	603.827	2411.28	10598000	QEplus021446	83.202	0.81453	24.247	0.34929	3	1	4799
22220	Phospho (STY)	_TPPAPKT(ph)PPSSGEPPK_	P10636-8	175	190	1	Ph	0.00019738	TPPAPKT(0.998)PPS(0.001)SGEPPK	T181	1	556.607	3	556.606	1666.8	6530600000	QEplus019909	131.54	-0.039948	24.484	4.3525	7	6	5296
22221	Phospho (STY)	_TPPAPKT(ph)PPSSGEPPK_	P10636-8	175	190	1	Ph	5.4079e-08	TPPAPKT(0.999)PPSSGEPPK	T181	1	834.405	2	834.406	1666.8	3442600000	QEplus019909	195.28	0.0080033	24.502	4.2528	6	5	5297
22230	Phospho (STY)	_TPPAPKT(ph)PPSSGEPPK_	P10636-8	175	190	1	Ph	0.010017	TPPAPKT(0.998)PPS(0.001)SGEPPK	T181	1	556.606	3	556.606	1666.8	2342700000	QEplus021452	89.353	0.19642	24.022	3.7939	7	3	4976
22229	Phospho (STY)	_TPPAPKT(ph)PPSSGEPPK_	P10636-8	175	190	1	Pm	0.0024874	TPPAPKT(0.998)PPS(0.002)SGEPPK	T181	1	556.606	3	556.606	1666.8	899680000	QEplus021449	102.39	0.14892	23.685	3.1386	5	3	4713
22219	Phospho (STY)	_TPPAPKT(ph)PPSSGEPPK_	P10636-8	175	190	1	Pm	8.2738e-05	TPPAPKT(0.999)PPSSGEPPK	T181	1	556.606	3	556.606	1666.8	717580000	QEplus019907	143.33	-0.25507	24.617	3.7274	6	3	5366
22218	Phospho (STY)	_TPPAPKT(ph)PPSSGEPPK_	P10636-8	175	190	1	Pm	1.9682e-12	TPPAPKT(0.984)PPS(0.012)S(0.004)GEPPK	T181	1	834.405	2	834.406	1666.8	459520000	QEplus019907	228.55	0.11788	24.652	2.9959	6	3	5314
22231	Phospho (STY)	_TPPAPKT(ph)PPSSGEPPK_	P10636-8	175	190	1	Ph	8.6023e-08	TPPAPKT(1)PPSSGEPPK	T181	1	834.405	2	834.406	1666.8	386600000	QEplus021452	189.52	0.22059	23.975	2.3027	4	3	5459
22228	Phospho (STY)	_TPPAPKT(ph)PPSSGEPPK_	P10636-8	175	190	1	Pm	3.2658e-05	TPPAPKT(0.991)PPS(0.003)S(0.006)GEPPK	T181	1	834.906	2	834.406	1666.8	245150000	QEplus021449	153.92	0.38089	23.665	1.9065	4	3	4894
22241	2 Phospho (STY)	_T(ph)PPAPKTPPS(ph)SGEPPK_	P10636-8	175	190	1	Ph	0.012978	T(0.644)PPAPKT(0.551)PPS(0.436)S(0.369)GEPPK		2	583.261	3	583.262	1746.76	82293000	QEplus019909	76.796	-0.6277	24.557	2.3464	4	1	5123
22240	2 Phospho (STY)	_TPPAPKT(ph)PPSS(ph)GEPPK_	P10636-8	175	190	1	Ph	2.2259e-05	T(0.003)PPAPKT(0.997)PPS(0.284)S(0.716)GEPPK	T181	2	874.889	2	874.389	1746.76	53238000	QEplus019909	149.52	-0.42916	24.54	1.524	4	2	5097
22222	Phospho (STY)	_TPPAPKT(ph)PPSSGEPPK_	P10636-8	175	190	1	Ph	0.017314	T(0.001)PPAPKT(0.881)PPS(0.092)S(0.026)GEPPK	T181	1	417.706	4	417.706	1666.8	17365000	QEplus019909	61.983	0.46894	24.403	1.0014	3	1	5162
22217	Unmodified	_TPPAPKTPPSSGEPPK_	P10636-8	175	190	1	P0	1.9731e-05			0	530.284	3	529.951	1586.83	16349000	QEplus019905	117	-0.29999	23.871	0.50696	2	1	5014
22239	2 Phospho (STY)	_TPPAPKT(ph)PPS(ph)SGEPPK_	P10636-8	175	190	1	Pm	0.00066698	T(0.106)PPAPKT(0.894)PPS(0.692)S(0.308)GEPPK	T181	2	874.386	2	874.389	1746.76	7330000	QEplus019907	119.51	-0.51435	24.568	1.0639	3	1	5258
22227	Phospho (STY)	_TPPAPKT(ph)PPSSGEPPK_	P10636-8	175	190	1	Ph	0.028389	T(0.001)PPAPKT(0.974)PPS(0.02)S(0.006)GEPPK	T181	1	557.973	3	556.606	1666.8	3501600	QEplus019909	48.315	-0.10135	44.77	0.92631	3	1	12780
22223	Phospho (STY)	_TPPAPKT(ph)PPSSGEPPK_	P10636-8	175	190	1	Ph	0.043747	TPPAPKT(0.994)PPS(0.005)S(0.001)GEPPK	T181	1	556.941	3	556.606	1666.8	3372800	QEplus019909	65.25	0.18894	51.731	2.6458	5	2	14828
22226	Phospho (STY)	_TPPAPKT(ph)PPSSGEPPK_	P10636-8	175	190	1	Ph	0.028022	TPPAPKT(0.919)PPS(0.037)S(0.043)GEPPK	T181	1	556.274	3	556.606	1666.8	2331600	QEplus019909	48.656	0.083009	41.673	1.4447	2	1	11716
22224	Phospho (STY)	_TPPAPKT(ph)PPSSGEPPK_	P10636-8	175	190	1	Ph	0.0019828	TPPAPKT(0.989)PPS(0.004)S(0.007)GEPPK	T181	1	834.407	2	834.406	1666.8	1560600	QEplus019909	119.45	0.39629	51.286	2.4659	4	1	15072
22225	Phospho (STY)	_TPPAPKT(ph)PPSSGEPPK_	P10636-8	175	190	1	Ph	5.8167e-07	TPPAPKT(0.997)PPS(0.002)S(0.001)GEPPK	T181	1	834.406	2	834.406	1666.8		QEplus019909	138.37	NaN	27.721	1		1	6441
22248	Phospho (STY)	_TPPAPKT(ph)PPSSGEPPKSGDR_	P10636-8	175	194	2	Ph	1.0161e-09	TPPAPKT(1)PPSSGEPPKSGDR	T181	1	695.333	3	695	2081.98	6200100000	QEplus019909	180.05	-0.61075	23.426	3.4739	8	4	4659
22258	Phospho (STY)	_TPPAPKT(ph)PPSSGEPPKSGDR_	P10636-8	175	194	2	Ph	7.0292e-05	TPPAPKT(0.989)PPS(0.004)S(0.006)GEPPKSGDR	T181	1	695.333	3	695	2081.98	5456200000	QEplus021452	134.68	0.062199	23.034	3.1213	7	5	4690
22253	Phospho (STY)	_TPPAPKT(ph)PPSSGEPPKSGDR_	P10636-8	175	194	2	Pm	3.3334e-05	TPPAPKT(1)PPSSGEPPKSGDR	T181	1	695.334	3	695	2081.98	4421300000	QEplus021449	143.29	-0.16128	22.688	2.7548	7	4	4322
22256	Phospho (STY)	_TPPAPKT(ph)PPSSGEPPKSGDR_	P10636-8	175	194	2	Pm	0.035081	T(0.031)PPAPKT(0.847)PPS(0.025)S(0.096)GEPPKSGDR	T181	1	521.752	4	521.502	2081.98	1307200000	QEplus021449	43.164	-0.40141	22.709	1.9663	7	1	4465
22259	Phospho (STY)	_TPPAPKT(ph)PPSSGEPPKSGDR_	P10636-8	175	194	2	Ph	0.0039236	TPPAPKT(0.937)PPS(0.012)S(0.051)GEPPKSGDR	T181	1	521.754	4	521.502	2081.98	1201400000	QEplus021452	74.763	0.12615	23.086	2.091	7	3	5054
22249	Phospho (STY)	_TPPAPKT(ph)PPSSGEPPKSGDR_	P10636-8	175	194	2	Ph	2.5643e-09	TPPAPKT(0.995)PPS(0.004)SGEPPKSGDR	T181	1	1042.5	2	1042	2081.98	1044800000	QEplus019909	185.92	0.16398	23.399	1.8396	7	3	4763
22250	Phospho (STY)	_TPPAPKT(ph)PPSSGEPPKSGDR_	P10636-8	175	194	2	Ph	0.00022143	TPPAPKT(0.978)PPS(0.009)S(0.013)GEPPKSGDR	T181	1	521.501	4	521.502	2081.98	687450000	QEplus019909	111.65	-0.062944	23.422	2.1365	5	2	4841
22246	Phospho (STY)	_TPPAPKT(ph)PPSSGEPPKSGDR_	P10636-8	175	194	2	Pm	2.8223e-05	TPPAPKT(0.998)PPS(0.001)S(0.001)GEPPKSGDR	T181	1	695.334	3	695	2081.98	325380000	QEplus019907	144.48	0.30566	23.545	1.9415	5	2	4980
22268	2 Phospho (STY)	_TPPAPKT(ph)PPS(ph)SGEPPKSGDR_	P10636-8	175	194	2	Ph	1.3088e-06	TPPAPKT(1)PPS(0.77)S(0.104)GEPPKS(0.127)GDR	T181;S184	2	721.988	3	721.655	2161.94	293900000	QEplus019909	151.16	-0.095093	23.562	2.0806	6	2	4842
22254	Phospho (STY)	_TPPAPKT(ph)PPSSGEPPKSGDR_	P10636-8	175	194	2	Pm	1.917e-27	TPPAPKT(0.984)PPS(0.014)S(0.002)GEPPKSGDR	T181	1	1042.5	2	1042	2081.98	270830000	QEplus021449	263.14	0.058881	22.843	1.5952	5	2	4609
22260	Phospho (STY)	_TPPAPKT(ph)PPSSGEPPKSGDR_	P10636-8	175	194	2	Ph	2.5761e-14	TPPAPKT(0.999)PPS(0.001)SGEPPKSGDR	T181	1	1042.5	2	1042	2081.98	251720000	QEplus021452	222.95	0.38447	23.034	1.5921	6	2	4859
22273	2 Phospho (STY)	_TPPAPKT(ph)PPSS(ph)GEPPKSGDR_	P10636-8	175	194	2	Ph	0.00032643	T(0.007)PPAPKT(0.993)PPS(0.409)S(0.59)GEPPKSGDR	T181	2	721.989	3	721.655	2161.94	81466000	QEplus021452	105.32	-0.33033	23.182	2.1375	5	2	4833
22272	2 Phospho (STY)	_TPPAPKT(ph)PPS(ph)SGEPPKSGDR_	P10636-8	175	194	2	Pm	3.3696e-05	T(0.004)PPAPKT(0.996)PPS(0.879)S(0.121)GEPPKSGDR	T181;S184	2	721.989	3	721.655	2161.94	56154000	QEplus021449	137.86	-0.3542	22.883	1.6935	5	1	4491
22261	Phospho (STY)	_TPPAPKT(ph)PPSSGEPPKSGDR_	P10636-8	175	194	2	Ph	0.01841	TPPAPKT(0.684)PPS(0.283)S(0.032)GEPPKSGDR		1	417.603	5	417.403	2081.98	53518000	QEplus021452	72.21	-0.11165	23.058	0.99225	4	1	4695
22255	Phospho (STY)	_TPPAPKT(ph)PPSSGEPPKSGDR_	P10636-8	175	194	2	Pm	0.0086519	TPPAPKT(0.757)PPS(0.221)S(0.022)GEPPKSGDR	T181	1	417.402	5	417.403	2081.98	47653000	QEplus021449	86.213	0.12306	22.714	1.0302	5	1	4406
22270	2 Phospho (STY)	_T(ph)PPAPKTPPS(ph)SGEPPKSGDR_	P10636-8	175	194	2	Ph	2.7429e-14	T(0.599)PPAPKT(0.402)PPS(0.719)S(0.01)GEPPKS(0.271)GDR		2	1082.48	2	1081.98	2161.94	41328000	QEplus019909	209.16	-0.30593	23.556	1.2978	5	1	4780
22247	Phospho (STY)	_TPPAPKT(ph)PPSSGEPPKSGDR_	P10636-8	175	194	2	Pm	2.9024e-14	TPPAPKT(0.992)PPS(0.005)S(0.003)GEPPKSGDR	T181	1	1042.5	2	1042	2081.98	40211000	QEplus019907	221.77	0.081103	23.558	1.2408	6	1	4847
22244	Unmodified	_TPPAPKTPPSSGEPPKSGDR_	P10636-8	175	194	2	P0	0.042731			0	668.678	3	668.345	2002.01	35082000	QEplus021446	48.896	0.26152	22.91	0.58772	3	1	4203
22275	3 Phospho (STY)	_TPPAPKT(ph)PPS(ph)S(ph)GEPPKSGDR_	P10636-8	175	194	2	Ph	0.0012341	T(0.001)PPAPKT(0.999)PPS(0.998)S(0.996)GEPPKS(0.006)GDR	T181;S184;S185	3	748.311	3	748.311	2241.91	26141000	QEplus019909	93.166	0.13595	23.332	1.7837	4	2	4852
22271	2 Phospho (STY)	_TPPAPKT(ph)PPS(ph)SGEPPKSGDR_	P10636-8	175	194	2	Ph	0.0013548	TPPAPKT(1)PPS(0.522)S(0.44)GEPPKS(0.039)GDR	T181	2	721.99	3	721.655	2161.94	23308000	QEplus019909	90.907	0.23185	24.304	0.70026	3	1	5153
22257	Phospho (STY)	_TPPAPKT(ph)PPSSGEPPKSGDR_	P10636-8	175	194	2	Pm	0.034688	T(0.134)PPAPKT(0.858)PPS(0.004)S(0.004)GEPPKSGDR	T181	1	521.752	4	521.502	2081.98	15354000	QEplus021449	43.497	-0.42632	23.692	0.81878	2	1	4838
22277	Acetyl (K)	_TPPAPK(ac)TPPSSGEPPKSGDR_	P10636-8	175	194	2	P0	0.0051477		K180	0	682.347	3	682.348	2044.02	15111000	QEplus021446	77.575	-1.9951	25.172	0.77205	3	1	5097
22267	2 Phospho (STY)	_TPPAPKT(ph)PPS(ph)SGEPPKSGDR_	P10636-8	175	194	2	Pm	0.00016965	TPPAPKT(1)PPS(0.685)S(0.313)GEPPKS(0.002)GDR	T181	2	721.99	3	721.655	2161.94	14136000	QEplus019907	116.33	0.30431	23.711	1.4762	5	1	4973
22245	Unmodified	_TPPAPKTPPSSGEPPKSGDR_	P10636-8	175	194	2	P0	0.0075809			0	669.343	3	668.345	2002.01	12109000	QEplus021446	74.324	0.19417	23.172	0.47388	3	1	4404
22251	Phospho (STY)	_TPPAPKT(ph)PPSSGEPPKSGDR_	P10636-8	175	194	2	Ph	0.014397	T(0.03)PPAPKT(0.959)PPS(0.009)S(0.002)GEPPKSGDR	T181	1	417.603	5	417.403	2081.98	11229000	QEplus019909	77.969	0.23188	23.451	0.72832	3	1	4744
22269	2 Phospho (STY)	_TPPAPKT(ph)PPS(ph)SGEPPKSGDR_	P10636-8	175	194	2	Ph	0.0034968	T(0.067)PPAPKT(0.961)PPS(0.821)S(0.15)GEPPKS(0.001)GDR	T181;S184	2	541.743	4	541.493	2161.94	10073000	QEplus019909	75.529	-0.64712	23.544	0.89929	3	1	4777
22243	Unmodified	_TPPAPKTPPSSGEPPKSGDR_	P10636-8	175	194	2	P0	0.0021858			0	668.677	3	668.345	2002.01	8991300	QEplus019905	89.816	1.5255	23.248	0.53565	3	1	4704
22252	Phospho (STY)	_TPPAPKT(ph)PPSSGEPPKSGDR_	P10636-8	175	194	2	Ph	0.0016944	TPPAPKT(0.973)PPS(0.011)S(0.015)GEPPKSGDR	T181	1	695.334	3	695	2081.98	1569700	QEplus019909	92.886	-0.63183	51.616	2.5275	4	1	15058
22300	Unmodified	_TPPSSGEPPK_	P10636-8	181	190	0	P0	0.003237			0	498.752	2	498.753	995.492	241470000	QEplus021446	111.06	-0.68577	20.996	2.547	4	4	3684
22303	Unmodified	_TPPSSGEPPK_	P10636-8	181	190	0	Ph	0.004561			0	498.754	2	498.753	995.492	41407000	QEplus021452	104.2	0.16583	21.057	2.1392	5	3	4130
22301	Unmodified	_TPPSSGEPPK_	P10636-8	181	190	0	P0	4.9913e-08			0	996.497	1	996.5	995.492	13181000	QEplus021446	199.46	-0.91633	21.026	1.3235	2	1	3603
22302	Unmodified	_TPPSSGEPPK_	P10636-8	181	190	0	Pm	0.0040815			0	498.753	2	498.753	995.492	11981000	QEplus021449	106.68	0.10569	20.699	1.3518	3	2	3585
22298	Unmodified	_TPPSSGEPPK_	P10636-8	181	190	0	Pm	0.026624			0	498.752	2	498.753	995.492	6509100	QEplus019907	78.516	0.60968	21.462	1.711	3	1	3992
22299	Unmodified	_TPPSSGEPPK_	P10636-8	181	190	0	Ph	0.044815			0	498.752	2	498.753	995.492	1133000	QEplus019909	66.504	0.76659	21.412	1.3602	2	1	3976
22325	Unmodified	_TPPSSGEPPKSGDR_	P10636-8	181	194	1	Pm	4.0116e-05			0	471.233	3	471.232	1410.67	2198900000	QEplus021449	118.52	-0.73306	19.971	3.4012	7	5	3843
22329	Unmodified	_TPPSSGEPPKSGDR_	P10636-8	181	194	1	Ph	1.0047e-05			0	471.233	3	471.232	1410.67	844490000	QEplus021452	127.36	-0.62404	20.331	2.5389	7	3	3573
22324	Unmodified	_TPPSSGEPPKSGDR_	P10636-8	181	194	1	Pm	9.5084e-12			0	706.344	2	706.344	1410.67	705730000	QEplus021449	224.66	-0.38409	19.961	2.2271	6	3	3260
22328	Unmodified	_TPPSSGEPPKSGDR_	P10636-8	181	194	1	Ph	1.5424e-11			0	706.344	2	706.344	1410.67	413520000	QEplus021452	219.92	-0.046704	20.322	2.2283	6	3	3560
22309	Unmodified	_TPPSSGEPPKSGDR_	P10636-8	181	194	1	Ph	2.1458e-11			0	706.342	2	706.344	1410.67	82792000	QEplus019909	215.08	-0.047729	20.584	2.4231	6	3	3840
22310	Unmodified	_TPPSSGEPPKSGDR_	P10636-8	181	194	1	Ph	2.5076e-06			0	471.231	3	471.232	1410.67	70744000	QEplus019909	150.22	0.27071	20.591	2.3537	6	2	3593
22305	Unmodified	_TPPSSGEPPKSGDR_	P10636-8	181	194	1	P0	2.9357e-11			0	706.343	2	706.344	1410.67	63592000	QEplus019905	208.74	-0.21934	20.682	2.6485	6	2	3890
22306	Unmodified	_TPPSSGEPPKSGDR_	P10636-8	181	194	1	P0	7.5346e-06			0	471.231	3	471.232	1410.67	52993000	QEplus019905	129.77	-0.22703	20.683	2.7339	5	2	3891
22307	Unmodified	_TPPSSGEPPKSGDR_	P10636-8	181	194	1	Pm	3.0079e-08			0	706.342	2	706.344	1410.67	51987000	QEplus019907	202.65	0.014232	20.618	1.97	6	3	3924
22308	Unmodified	_TPPSSGEPPKSGDR_	P10636-8	181	194	1	Pm	7.081e-05			0	471.231	3	471.232	1410.67	37891000	QEplus019907	110.44	0.10063	20.665	2.0044	5	2	3743
22311	Unmodified	_TPPSSGEPPKSGDR_	P10636-8	181	194	1	P0	0.0020447			0	1412.68	1	1411.68	1410.67	31270000	QEplus021446	98.407	-2.4634	20.217	0.41531	2	1	3333
22312	Unmodified	_TPPSSGEPPKSGDR_	P10636-8	181	194	1	P0	0.0010836			0	471.567	3	471.232	1410.67	17267000	QEplus021446	80.632	-0.50753	25.048	1.8582	2	2	5263
22335	Phospho (STY)	_TPPSS(ph)GEPPKSGDR_	P10636-8	181	194	1	Ph	0.044721	T(0.39)PPS(0.08)S(0.53)GEPPKSGDR		1	498.753	3	497.887	1490.64	15005000	QEplus021452	45.79	-0.30066	20.425	2.2283	4	1	3846
22319	Unmodified	_TPPSSGEPPKSGDR_	P10636-8	181	194	1	P0	0.00688			0	471.233	3	471.232	1410.67	14888000	QEplus021446	73.887	0.25787	41.184	4.8108	2	4	10416
22334	Phospho (STY)	_TPPS(ph)SGEPPKSGDR_	P10636-8	181	194	1	Ph	0.00035661	T(0.288)PPS(0.698)S(0.013)GEPPKSGDR		1	746.328	2	746.327	1490.64	12526000	QEplus021452	161.04	-0.27543	20.53	2.2283	4	2	3974
22313	Unmodified	_TPPSSGEPPKSGDR_	P10636-8	181	194	1	P0	0.00086183			0	471.566	3	471.232	1410.67	11397000	QEplus021446	83.633	-0.82102	26.406	0.90044	3	1	5450
22314	Unmodified	_TPPSSGEPPKSGDR_	P10636-8	181	194	1	P0	0.012934			0	471.565	3	471.232	1410.67	9734800	QEplus021446	55.885	-0.54012	27.363	1.1529	2	1	5759
22315	Unmodified	_TPPSSGEPPKSGDR_	P10636-8	181	194	1	P0	0.0162			0	471.232	3	471.232	1410.67	8921800	QEplus021446	53.828	-0.70796	30.105	0.46885	2	1	7028
22317	Unmodified	_TPPSSGEPPKSGDR_	P10636-8	181	194	1	P0	0.01109			0	471.232	3	471.232	1410.67	8826700	QEplus021446	56.527	-0.49391	34.336	1.3185	3	1	8695
22326	Unmodified	_TPPSSGEPPKSGDR_	P10636-8	181	194	1	Pm	0.0033492			0	706.341	2	706.344	1410.67	8803600	QEplus021449	113.42	1.2005	21.668	1.0763	3	1	4060
22332	Phospho (STY)	_T(ph)PPSSGEPPKSGDR_	P10636-8	181	194	1	Pm	0.002008	T(0.954)PPS(0.033)S(0.013)GEPPKSGDR	T181	1	497.887	3	497.887	1490.64	6840000	QEplus021449	107.99	-0.52854	20.061	1.1189	3	1	3355
22316	Unmodified	_TPPSSGEPPKSGDR_	P10636-8	181	194	1	P0	0.0090218			0	471.231	3	471.232	1410.67	6557200	QEplus021446	62.861	-0.39334	31.74	1.1538	3	1	7542
22320	Unmodified	_TPPSSGEPPKSGDR_	P10636-8	181	194	1	P0	0.00028378			0	471.233	3	471.232	1410.67	6135500	QEplus021446	99.481	-0.024359	44.398	1.938	4	2	12340
22318	Unmodified	_TPPSSGEPPKSGDR_	P10636-8	181	194	1	P0	0.0010263			0	471.232	3	471.232	1410.67	6021500	QEplus021446	81.632	-0.50531	36.741	2.7523	3	3	10120
22333	Phospho (STY)	_TPPS(ph)SGEPPKSGDR_	P10636-8	181	194	1	Pm	0.0051559	T(0.022)PPS(0.851)S(0.125)GEPPKS(0.001)GDR	S184	1	746.326	2	746.327	1490.64	5479300	QEplus021449	129.77	-0.81085	20.107	1.0492	3	1	3399
22321	Unmodified	_TPPSSGEPPKSGDR_	P10636-8	181	194	1	P0	0.0014597			0	471.233	3	471.232	1410.67	3661100	QEplus021446	89.992	-0.03336	51.086	5.6978	4	5	14993
22322	Unmodified	_TPPSSGEPPKSGDR_	P10636-8	181	194	1	P0	0.029934			0	471.233	3	471.232	1410.67		QEplus021446	46.68	NaN	27.973	1		1	6230
22323	Unmodified	_TPPSSGEPPKSGDR_	P10636-8	181	194	1	P0	0.0024774			0	471.232	3	471.232	1410.67		QEplus021446	81.703	NaN	35.178	1		1	9006
22327	Unmodified	_TPPSSGEPPKSGDR_	P10636-8	181	194	1	Pm	0.021651			0	471.231	3	471.232	1410.67		QEplus021449	54.501	NaN	24.656	1		1	5194
18956	Unmodified	_SGDRSGYSSPGSPGTPGSR_	P10636-8	191	209	1	P0	1.7543e-05			0	603.61	3	603.61	1807.81	366370000	QEplus021446	108.14	0.31372	23.314	0.55026	6	1	4385
18957	Unmodified	_SGDRSGYSSPGSPGTPGSR_	P10636-8	191	209	1	P0	2.4007e-19			0	904.912	2	904.912	1807.81	93725000	QEplus021446	235.69	0.12507	23.282	0.3982	5	1	4394
18954	Unmodified	_SGDRSGYSSPGSPGTPGSR_	P10636-8	191	209	1	P0	1.5511e-05			0	603.608	3	603.61	1807.81	73546000	QEplus019905	105.2	0.031896	23.484	0.3329	5	1	4735
18955	Unmodified	_SGDRSGYSSPGSPGTPGSR_	P10636-8	191	209	1	P0	3.8365e-36			0	904.909	2	904.912	1807.81	32412000	QEplus019905	289.59	-0.62325	23.484	0.26479	5	1	4740
19123	Unmodified	_SGYSSPGSPGTPGSR_	P10636-8	195	209	0	P0	8.4572e-06			0	697.321	2	697.321	1392.63	34648000000	QEplus021446	166.29	-0.63243	23.843	7.2763	7	10	5777
19101	Unmodified	_SGYSSPGSPGTPGSR_	P10636-8	195	209	0	P0	7.9122e-12			0	697.322	2	697.321	1392.63	21853000000	QEplus019905	207.44	-0.20083	24.221	5.3569	7	7	4910
19134	Unmodified	_SGYSSPGSPGTPGSR_	P10636-8	195	209	0	Pm	8.9373e-06			0	697.321	2	697.321	1392.63	9908600000	QEplus021449	165.63	0.051715	23.697	2.8264	7	3	5063
19141	Phospho (STY)	_SGYSSPGS(ph)PGTPGSR_	P10636-8	195	209	0	Pm	2.0044e-06	SGYSS(0.002)PGS(0.998)PGTPGSR	S202	1	737.302	2	737.304	1472.59	8030000000	QEplus021449	180.54	0.080753	23.654	3.0198	7	3	4717
19119	Unmodified	_SGYSSPGSPGTPGSR_	P10636-8	195	209	0	Pm	5.5348e-08			0	697.321	2	697.321	1392.63	2577900000	QEplus019907	188.27	-0.10119	24.748	2.917	6	1	5535
19125	Unmodified	_SGYSSPGSPGTPGSR_	P10636-8	195	209	0	P0	0.00010047			0	1395.64	1	1393.63	1392.63	2333300000	QEplus021446	141.08	0.35627	23.847	1.3767	7	4	4648
19139	Phospho (STY)	_SGYSS(ph)PGSPGTPGSR_	P10636-8	195	209	0	Pm	3.2513e-07	SGYSS(0.999)PGS(0.001)PGTPGSR	S199	1	737.303	2	737.304	1472.59	2272600000	QEplus019907	201.06	-0.28398	24.548	1.8159	7	2	5228
19102	Unmodified	_SGYSSPGSPGTPGSR_	P10636-8	195	209	0	P0	8.5263e-07			0	1393.63	1	1393.63	1392.63	2151100000	QEplus019905	176.62	0.6244	24.223	1.4718	7	4	5282
19147	2 Phospho (STY)	_SGYSS(ph)PGS(ph)PGTPGSR_	P10636-8	195	209	0	Pm	0.00011705	SGYS(0.03)S(0.969)PGS(0.999)PGT(0.001)PGSR	S199;S202	2	777.286	2	777.287	1552.56	1277100000	QEplus021449	135.81	0.06393	23.537	3.7567	5	5	4751
19146	2 Phospho (STY)	_SGYSS(ph)PGS(ph)PGTPGSR_	P10636-8	195	209	0	Ph	7.7022e-06	SGYS(0.012)S(0.988)PGS(0.998)PGT(0.002)PGSR	S199;S202	2	777.286	2	777.287	1552.56	956030000	QEplus019909	163.4	-0.20392	23.872	2.1465	6	3	5088
19145	2 Phospho (STY)	_SGYSS(ph)PGS(ph)PGTPGSR_	P10636-8	195	209	0	Pm	1.8179e-06	SGYS(0.002)S(0.998)PGS(1)PGTPGSR	S199;S202	2	777.286	2	777.287	1552.56	826100000	QEplus019907	174.48	-0.30682	24.118	3.36	6	3	4964
19143	Phospho (STY)	_SGYSSPGSPGT(ph)PGSR_	P10636-8	195	209	0	Ph	2.5642e-07	SGYSSPGS(0.098)PGT(0.882)PGS(0.02)R	T205	1	737.302	2	737.304	1472.59	753430000	QEplus021452	178.47	0.13648	23.953	1.3102	6	2	4979
19136	Unmodified	_SGYSSPGSPGTPGSR_	P10636-8	195	209	0	Ph	4.7581e-05			0	697.822	2	697.321	1392.63	715050000	QEplus021452	147.63	0.33072	24.087	1.0179	5	2	5071
19121	Unmodified	_SGYSSPGSPGTPGSR_	P10636-8	195	209	0	Ph	6.3669e-05			0	697.319	2	697.321	1392.63	676270000	QEplus019909	145.95	-0.33676	24.465	1.3272	5	2	5114
19140	Phospho (STY)	_SGYSSPGSPGT(ph)PGSR_	P10636-8	195	209	0	Ph	2.1542e-07	SGYSSPGS(0.038)PGT(0.96)PGS(0.002)R	T205	1	737.303	2	737.304	1472.59	628920000	QEplus019909	196.67	0.0092061	24.376	1.5221	6	2	5014
19124	Unmodified	_SGYSSPGSPGTPGSR_	P10636-8	195	209	0	P0	4.0067e-05			0	465.216	3	465.216	1392.63	279490000	QEplus021446	109.1	-0.77356	23.926	1.3102	5	1	4608
19148	2 Phospho (STY)	_SGYSS(ph)PGSPGT(ph)PGSR_	P10636-8	195	209	0	Ph	5.2043e-06	SGYS(0.022)S(0.965)PGS(0.014)PGT(0.99)PGS(0.01)R	S199;T205	2	777.287	2	777.287	1552.56	274590000	QEplus021452	160.93	0.13411	23.788	3.4607	4	3	5119
19135	Unmodified	_SGYSSPGSPGTPGSR_	P10636-8	195	209	0	Pm	0.0001219			0	1393.63	1	1393.63	1392.63	127410000	QEplus021449	138.63	0.43695	23.667	0.52137	4	1	4797
19128	Unmodified	_SGYSSPGSPGTPGSR_	P10636-8	195	209	0	P0	1.0516e-05			0	697.321	2	697.321	1392.63	56912000	QEplus021446	163.46	-0.52969	41.15	7.8843	4	11	10675
19142	Phospho (STY)	_SGYSSPGS(ph)PGTPGSR_	P10636-8	195	209	0	Pm	0.0010053	SGYS(0.003)S(0.015)PGS(0.978)PGT(0.003)PGSR	S202	1	491.871	3	491.872	1472.59	55932000	QEplus021449	100.04	0.45259	23.659	0.71838	3	1	4786
19118	Unmodified	_SGYSSPGSPGTPGSR_	P10636-8	195	209	0	Pm	6.6897e-06			0	1393.64	1	1393.63	1392.63	49272000	QEplus019907	167.83	-0.6757	24.747	0.43578	4	1	5351
19126	Unmodified	_SGYSSPGSPGTPGSR_	P10636-8	195	209	0	P0	0.00026903			0	697.321	2	697.321	1392.63	35692000	QEplus021446	124.46	0.20868	31.378	2.5416	4	2	7654
19127	Unmodified	_SGYSSPGSPGTPGSR_	P10636-8	195	209	0	P0	0.00012277			0	697.323	2	697.321	1392.63	34445000	QEplus021446	139.76	-0.5899	34.219	2.0547	4	3	9122
19103	Unmodified	_SGYSSPGSPGTPGSR_	P10636-8	195	209	0	P0	0.00053755			0	697.822	2	697.321	1392.63	23746000	QEplus019905	120.55	0.41499	29.996	1.6856	3	2	7093
19104	Unmodified	_SGYSSPGSPGTPGSR_	P10636-8	195	209	0	P0	0.017769			0	697.321	2	697.321	1392.63	20446000	QEplus019905	81.002	0.47461	31.116	0.79163	3	1	7803
19099	Unmodified	_SGYSSPGSPGTPGSR_	P10636-8	195	209	0	P0	4.5408e-06			0	697.317	2	697.321	1392.63	19333000	QEplus019905	171.67	-1.5494	23.165	0.37351	4	1	4627
19129	Unmodified	_SGYSSPGSPGTPGSR_	P10636-8	195	209	0	P0	0.00012695			0	697.32	2	697.321	1392.63	18015000	QEplus021446	139.32	0.044442	45.221	5.1649	4	4	12922
19138	Phospho (STY)	_SGYS(ph)SPGSPGTPGSR_	P10636-8	195	209	0	P0	0.0030729	S(0.007)GYS(0.968)S(0.025)PGSPGTPGSR	S198	1	737.307	2	737.304	1472.59	15610000	QEplus019905	139.64	2.9535	25.082	0.43702	3	1	5349
19105	Unmodified	_SGYSSPGSPGTPGSR_	P10636-8	195	209	0	P0	0.018213			0	697.322	2	697.321	1392.63	14803000	QEplus019905	80.555	-0.026975	32.426	1.002	3	1	8102
19108	Unmodified	_SGYSSPGSPGTPGSR_	P10636-8	195	209	0	P0	0.0058443			0	697.321	2	697.321	1392.63	13904000	QEplus019905	93.011	-0.54323	38.03	2.2991	3	2	10459
19100	Unmodified	_SGYSSPGSPGTPGSR_	P10636-8	195	209	0	P0	0.0032037			0	465.55	3	465.216	1392.63	11775000	QEplus019905	67.838	-0.26734	23.179	0.47194	3	1	4631
19109	Unmodified	_SGYSSPGSPGTPGSR_	P10636-8	195	209	0	P0	0.00011306			0	697.321	2	697.321	1392.63	11194000	QEplus019905	140.78	-0.25609	40.509	2.8734	3	4	11979
19133	Unmodified	_SGYSSPGSPGTPGSR_	P10636-8	195	209	0	P0	0.044309			0	464.226	3	465.216	1392.63	11026000	QEplus021446	31.089	0.27241	22.781	0.44021	3	1	4207
19116	Unmodified	_SGYSSPGSPGTPGSR_	P10636-8	195	209	0	P0	7.5557e-12			0	697.321	2	697.321	1392.63	10973000	QEplus019905	208.56	-0.17318	51.704	3.8957	5	4	15124
19106	Unmodified	_SGYSSPGSPGTPGSR_	P10636-8	195	209	0	P0	0.024266			0	697.32	2	697.321	1392.63	10772000	QEplus019905	74.46	-1.1708	36.111	1.6277	3	1	9585
19110	Unmodified	_SGYSSPGSPGTPGSR_	P10636-8	195	209	0	P0	4.4837e-06			0	697.32	2	697.321	1392.63	10523000	QEplus019905	171.74	-0.65826	43.896	2.6343	4	3	12590
19130	Unmodified	_SGYSSPGSPGTPGSR_	P10636-8	195	209	0	P0	1.0516e-05			0	697.325	2	697.321	1392.63	10503000	QEplus021446	163.46	-0.31662	49.522	7.1808	2	8	14633
19107	Unmodified	_SGYSSPGSPGTPGSR_	P10636-8	195	209	0	P0	0.0038507			0	697.819	2	697.321	1392.63	10183000	QEplus019905	95.018	-0.74862	37.294	0.21245	2	1	10047
19112	Unmodified	_SGYSSPGSPGTPGSR_	P10636-8	195	209	0	P0	0.0018892			0	697.32	2	697.321	1392.63	8542500	QEplus019905	106.29	-1.2486	46.278	0.60746	3	1	13429
19122	Unmodified	_SGYSSPGSPGTPGSR_	P10636-8	195	209	0	P0	0.0010602			0	697.32	2	697.321	1392.63	7712800	QEplus021446	115.04	-2.3867	22.782	0.33869	4	2	4205
19111	Unmodified	_SGYSSPGSPGTPGSR_	P10636-8	195	209	0	P0	0.00012695			0	697.321	2	697.321	1392.63	7037700	QEplus019905	139.32	0.34596	45.586	0.93566	3	1	13181
19115	Unmodified	_SGYSSPGSPGTPGSR_	P10636-8	195	209	0	P0	0.0015303			0	697.319	2	697.321	1392.63	5772800	QEplus019905	110.08	-0.23217	49.964	1.3825	3	1	14437
19114	Unmodified	_SGYSSPGSPGTPGSR_	P10636-8	195	209	0	P0	0.002078			0	697.32	2	697.321	1392.63	5601900	QEplus019905	104.3	-0.35069	48.371	1.3275	3	3	14042
19113	Unmodified	_SGYSSPGSPGTPGSR_	P10636-8	195	209	0	P0	0.0025498			0	697.321	2	697.321	1392.63	5177300	QEplus019905	99.318	-0.049851	47.09	0.93325	3	1	13648
19120	Unmodified	_SGYSSPGSPGTPGSR_	P10636-8	195	209	0	Pm	0.0015756			0	697.322	2	697.321	1392.63	1146000	QEplus019907	109.6	-0.28759	51.553	2.4628	3	1	15099
19117	Unmodified	_SGYSSPGSPGTPGSR_	P10636-8	195	209	0	P0	0.0013939			0	697.319	2	697.321	1392.63		QEplus019905	104.3	NaN	49.298	1		1	14241
19131	Unmodified	_SGYSSPGSPGTPGSR_	P10636-8	195	209	0	P0	2.8748e-10			0	697.32	2	697.321	1392.63		QEplus021446	168.85	NaN	44.101	1		1	12365
19132	Unmodified	_SGYSSPGSPGTPGSR_	P10636-8	195	209	0	P0	2.746e-10			0	697.32	2	697.321	1392.63		QEplus021446	169.52	NaN	44.863	1		1	12651
19149	3 Phospho (STY)	_SGYSS(ph)PGS(ph)PGT(ph)PGSR_	P10636-8	195	209	0	Ph	0.0031657	SGYS(0.064)S(0.938)PGS(0.998)PGT(0.887)PGS(0.113)R	S199;S202;T205	3	817.27	2	817.27	1632.53		QEplus019909	84.213	NaN	24.759	1		1	5286
19161	Phospho (STY)	_SGYSSPGSPGTPGS(ph)RSR_	P10636-8	195	211	1	Pm	0.0011922	SGYSSPGS(0.004)PGT(0.15)PGS(0.524)RS(0.322)R		1	573.251	3	572.916	1715.73	44965000	QEplus021449	103.73	1.8364	23.143	0.2992	4	1	4587
19155	2 Phospho (STY)	_SGYSS(ph)PGSPGTPGS(ph)RSR_	P10636-8	195	211	1	Pm	0.0036973	S(0.063)GY(0.021)S(0.405)S(0.511)PGSPGT(0.107)PGS(0.634)RS(0.258)R		2	599.572	3	599.572	1795.69	43393000	QEplus021449	87.729	0.66412	22.99	0.53283	4	1	4502
19163	Phospho (STY)	_SGYSSPGSPGTPGS(ph)RSR_	P10636-8	195	211	1	Ph	0.0010708	SGYSSPGSPGT(0.1)PGS(0.45)RS(0.45)R		1	572.915	3	572.916	1715.73	29022000	QEplus021452	105.96	0.51998	23.547	0.23238	4	1	4903
19156	2 Phospho (STY)	_SGYSS(ph)PGSPGTPGS(ph)RSR_	P10636-8	195	211	1	Pm	0.0002037	S(0.027)GYS(0.416)S(0.555)PGS(0.001)PGT(0.031)PGS(0.944)RS(0.026)R	S208	2	898.854	2	898.854	1795.69	25585000	QEplus021449	123.55	0.51534	22.977	0.53283	4	1	4513
19153	Unmodified	_SGYSSPGSPGTPGSRSR_	P10636-8	195	211	1	P0	0.022165			0	545.588	3	546.261	1635.76	23141000	QEplus021446	61.127	-0.70917	23.093	0.70698	5	1	4281
19154	3 Phospho (STY)	_SGYSS(ph)PGSPGT(ph)PGSRS(ph)R_	P10636-8	195	211	1	Ph	8.7192e-08	SGYS(0.004)S(0.675)PGS(0.369)PGT(0.952)PGS(0.172)RS(0.828)R	T205;S210	3	939.336	2	938.837	1875.66	22876000	QEplus019909	176.09	-0.20997	23.333	1.0032	4	1	4674
19157	2 Phospho (STY)	_SGYSS(ph)PGSPGTPGS(ph)RSR_	P10636-8	195	211	1	Ph	0.041104	S(0.015)GY(0.006)S(0.082)S(0.526)PGS(0.176)PGT(0.214)PGS(0.606)RS(0.374)R		2	599.571	3	599.572	1795.69	19338000	QEplus021452	42.618	0.63421	23.449	0.65887	3	1	4828
19162	Phospho (STY)	_SGYSSPGSPGTPGS(ph)RSR_	P10636-8	195	211	1	Pm	4.0663e-12	SGYSSPGSPGT(0.054)PGS(0.929)RS(0.017)R	S208	1	858.869	2	858.87	1715.73	16675000	QEplus021449	220.64	-0.68185	23.143	0.26562	3	1	4601
19152	Unmodified	_SGYSSPGSPGTPGSRSR_	P10636-8	195	211	1	P0	0.00051387			0	818.887	2	818.887	1635.76	10244000	QEplus021446	126.34	-0.023429	23.142	0.57269	2	1	4321
19158	2 Phospho (STY)	_SGYSSPGS(ph)PGTPGS(ph)RSR_	P10636-8	195	211	1	Ph	0.0011495	S(0.001)GYS(0.01)S(0.093)PGS(0.851)PGT(0.044)PGS(0.923)RS(0.076)R	S202;S208	2	898.853	2	898.854	1795.69	9715300	QEplus021452	112.67	0.04347	23.531	0.56062	3	1	4834
19150	Unmodified	_SGYSSPGSPGTPGSRSR_	P10636-8	195	211	1	P0	6.3128e-05			0	546.259	3	546.261	1635.76	8376900	QEplus019905	103.13	-0.55248	23.398	0.30199	3	1	4720
19151	Unmodified	_SGYSSPGSPGTPGSRSR_	P10636-8	195	211	1	P0	6.0796e-06			0	818.885	2	818.887	1635.76	7128800	QEplus019905	160.22	-1.1802	23.415	0.20072	3	1	4729
19165	4 Phospho (STY)	_SGYSS(ph)PGSPGT(ph)PGS(ph)RSRT(ph)PSLPTPPTR_	P10636-8	195	221	2	Ph	0.0029222	S(0.036)GYS(0.153)S(0.603)PGS(0.219)PGT(0.991)PGS(0.946)RS(0.104)RT(0.884)PS(0.057)LPT(0.005)PPT(0.001)R	T205;S208;T212	4	1002.41	3	1002.07	3003.2	20937000	QEplus019909	95.36	1.7323	32.265	1.3346	4	1	8211
19166	4 Phospho (STY)	_SGYSSPGS(ph)PGT(ph)PGS(ph)RSRT(ph)PSLPTPPTREPK_	P10636-8	195	224	3	Ph	0.00081585	S(0.057)GY(0.002)S(0.079)S(0.354)PGS(0.534)PGT(0.967)PGS(0.505)RS(0.505)RT(0.869)PS(0.119)LPT(0.007)PPTREPK	T205;T212	4	840.355	4	840.354	3357.39	37854000	QEplus019909	95.205	0.0021885	31.075	1.3872	5	1	7637
19169	Unmodified	_SGYSSPGSPGTPGSRSRTPSLPTPPTREPK_	P10636-8	195	224	3	P0	0.00029737			0	760.637	4	760.388	3037.52	18279000	QEplus021446	66.083	-1.5843	28.703	0.30525	3	1	6507
20146	Unmodified	_SRTPSLPTPPTR_	P10636-8	210	221	1	P0	0.0014601			0	437.245	3	437.246	1308.71	9335200000	QEplus019905	77.279	-0.0089763	29.084	3.0693	8	4	6794
20147	Unmodified	_SRTPSLPTPPTR_	P10636-8	210	221	1	P0	0.00029193			0	655.364	2	655.365	1308.71	5883300000	QEplus019905	145.28	-0.015003	29.121	2.2229	7	3	7122
20152	Unmodified	_SRTPSLPTPPTR_	P10636-8	210	221	1	P0	0.0083102			0	437.245	3	437.246	1308.71	4639500000	QEplus021446	63.966	0.33928	28.703	2.0499	6	2	6653
20162	Phospho (STY)	_SRTPS(ph)LPTPPTR_	P10636-8	210	221	1	Ph	0.018062	S(0.042)RT(0.456)PS(0.497)LPT(0.005)PPTR		1	463.901	3	463.901	1388.68	3083400000	QEplus019909	73.726	0.25753	30.237	2.4844	5	1	7597
20161	Phospho (STY)	_SRTPS(ph)LPTPPTR_	P10636-8	210	221	1	Ph	3.5629e-06	SRT(0.029)PS(0.961)LPT(0.009)PPTR	S214	1	695.348	2	695.348	1388.68	2593800000	QEplus019909	179.83	-0.46328	30.238	2.484	5	3	7545
20153	Unmodified	_SRTPSLPTPPTR_	P10636-8	210	221	1	P0	0.001902			0	655.366	2	655.365	1308.71	1680000000	QEplus021446	120.77	0.014957	28.705	1.6473	7	2	6385
20155	Unmodified	_SRTPSLPTPPTR_	P10636-8	210	221	1	Pm	0.0037761			0	437.246	3	437.246	1308.71	1010900000	QEplus021449	73.082	0.1701	28.155	1.3606	5	1	6586
20169	2 Phospho (STY)	_SRT(ph)PSLPT(ph)PPTR_	P10636-8	210	221	1	Ph	1.2217e-05	S(0.042)RT(0.958)PS(0.168)LPT(0.832)PPTR	T212;T217	2	735.331	2	735.331	1468.65	1002700000	QEplus019909	171.81	-0.16425	30.778	3.5896	6	3	7480
20170	2 Phospho (STY)	_SRT(ph)PS(ph)LPTPPTR_	P10636-8	210	221	1	Ph	0.0047569	S(0.091)RT(0.909)PS(0.979)LPT(0.02)PPTR	T212;S214	2	490.557	3	490.556	1468.65	744870000	QEplus019909	92.952	-0.30146	30.4	2.7803	5	2	7805
20151	Unmodified	_SRTPSLPTPPTR_	P10636-8	210	221	1	Ph	0.0022346			0	437.246	3	437.246	1308.71	713570000	QEplus019909	89.44	-0.089807	29.72	1.5224	5	1	7183
20150	Unmodified	_SRTPSLPTPPTR_	P10636-8	210	221	1	Ph	0.00018421			0	655.365	2	655.365	1308.71	552640000	QEplus019909	148.19	-0.29864	29.734	1.4891	6	2	7337
20165	Phospho (STY)	_SRT(ph)PSLPTPPTR_	P10636-8	210	221	1	Ph	0.0070804	S(0.189)RT(0.8)PS(0.011)LPTPPTR	T212	1	463.902	3	463.901	1388.68	476560000	QEplus021452	93.909	0.13809	29.125	1.0708	4	1	7048
20163	Phospho (STY)	_SRT(ph)PSLPTPPTR_	P10636-8	210	221	1	Pm	0.037579	S(0.06)RT(0.884)PS(0.057)LPTPPTR	T212	1	463.902	3	463.901	1388.68	458200000	QEplus021449	71.935	0.13267	28.965	1.0054	4	1	6729
20154	Unmodified	_SRTPSLPTPPTR_	P10636-8	210	221	1	Pm	0.0013746			0	655.365	2	655.365	1308.71	314360000	QEplus021449	122.42	0.0080367	28.149	0.9401	5	1	6476
20166	Phospho (STY)	_SRT(ph)PSLPTPPTR_	P10636-8	210	221	1	Ph	0.0010837	S(0.002)RT(0.994)PS(0.004)LPTPPTR	T212	1	695.348	2	695.348	1388.68	169020000	QEplus021452	129.37	0.27787	29.125	0.94141	2	1	7114
20164	Phospho (STY)	_S(ph)RTPSLPTPPTR_	P10636-8	210	221	1	Pm	0.022766	S(0.499)RT(0.499)PS(0.001)LPTPPTR		1	695.347	2	695.348	1388.68	146980000	QEplus021449	117.72	0.19106	28.895	0.84471	3	1	6810
20156	Unmodified	_SRTPSLPTPPTR_	P10636-8	210	221	1	Ph	0.013437			0	437.246	3	437.246	1308.71	104790000	QEplus021452	56.414	0.12313	28.722	0.81401	4	1	6985
20149	Unmodified	_SRTPSLPTPPTR_	P10636-8	210	221	1	Pm	0.044859			0	437.245	3	437.246	1308.71	101880000	QEplus019907	32.61	0.11474	29.835	1.3242	5	1	7287
20177	3 Phospho (STY)	_S(ph)RT(ph)PSLPT(ph)PPTR_	P10636-8	210	221	1	Ph	0.0013903	S(0.767)RT(0.809)PS(0.434)LPT(0.987)PPT(0.003)R	S210;T212;T217	3	775.313	2	775.314	1548.61	64713000	QEplus019909	103.77	0.04288	31.034	1.355	4	1	7649
20176	3 Phospho (STY)	_SRT(ph)PS(ph)LPT(ph)PPTR_	P10636-8	210	221	1	Ph	0.0012201	S(0.18)RT(0.821)PS(0.999)LPT(0.965)PPT(0.035)R	T212;S214;T217	3	775.314	2	775.314	1548.61	41526000	QEplus019909	106.58	-0.0052662	30.296	1.1308	3	1	7347
20171	2 Phospho (STY)	_SRT(ph)PSLPT(ph)PPTR_	P10636-8	210	221	1	Ph	0.0047103	S(0.025)RT(0.974)PS(0.33)LPT(0.662)PPT(0.008)R	T212	2	735.33	2	735.331	1468.65	38194000	QEplus021452	100.31	0.26651	29.476	0.97127	4	1	7173
20157	Unmodified	_SRTPSLPTPPTR_	P10636-8	210	221	1	Ph	0.018866			0	656.332	2	655.365	1308.71	28606000	QEplus021452	80.014	-0.43243	28.737	0.52089	3	1	6952
20160	Phospho (STY)	_SRT(ph)PSLPTPPTR_	P10636-8	210	221	1	Pm	0.010588	SRT(0.965)PS(0.034)LPTPPTR	T212	1	695.348	2	695.348	1388.68	26594000	QEplus019907	99.834	-0.60849	30.495	1.0008	4	1	7508
20168	2 Phospho (STY)	_SRT(ph)PS(ph)LPTPPTR_	P10636-8	210	221	1	Pm	0.040836	S(0.135)RT(0.869)PS(0.962)LPT(0.033)PPTR	T212;S214	2	735.328	2	735.331	1468.65	25461000	QEplus019907	69.201	-0.66266	30.521	1.3237	3	1	7596
20148	Unmodified	_SRTPSLPTPPTR_	P10636-8	210	221	1	P0	0.018543			0	655.365	2	655.365	1308.71	19619000	QEplus019905	93.345	-1.135	31.077	0.84452	3	1	7758
20192	Unmodified	_SRTPSLPTPPTREPK_	P10636-8	210	224	2	P0	0.00014731			0	555.311	3	555.309	1662.91	27734000000	QEplus021446	125.36	-0.59368	27.601	5.2212	7	6	6210
20180	Unmodified	_SRTPSLPTPPTREPK_	P10636-8	210	224	2	P0	4.7193e-05			0	555.308	3	555.309	1662.91	14186000000	QEplus019905	143.88	-0.36079	28.299	3.2323	8	3	7072
20194	Unmodified	_SRTPSLPTPPTREPK_	P10636-8	210	224	2	P0	0.0076644			0	416.733	4	416.734	1662.91	12811000000	QEplus021446	75.764	-0.24539	27.606	3.8572	7	5	6654
20209	Unmodified	_SRTPSLPTPPTREPK_	P10636-8	210	224	2	Pm	0.0011429			0	555.31	3	555.309	1662.91	12013000000	QEplus021449	104.9	-0.10071	27.247	1.8271	7	2	6363
20179	Unmodified	_SRTPSLPTPPTREPK_	P10636-8	210	224	2	P0	0.0023472			0	416.734	4	416.734	1662.91	8038300000	QEplus019905	91.812	0.28363	28.299	2.5674	8	3	6747
20233	Phospho (STY)	_SRT(ph)PSLPTPPTREPK_	P10636-8	210	224	2	Pm	0.00079188	S(0.055)RT(0.927)PS(0.018)LPTPPTREPK	T212	1	581.965	3	581.964	1742.87	7959100000	QEplus021449	113.81	-0.20406	27.734	2.3396	7	2	6350
20193	Unmodified	_SRTPSLPTPPTREPK_	P10636-8	210	224	2	P0	0.0026031			0	832.46	2	832.46	1662.91	7832100000	QEplus021446	164.68	-0.57389	27.601	1.8287	7	2	5972
20210	Unmodified	_SRTPSLPTPPTREPK_	P10636-8	210	224	2	Pm	0.0058682			0	416.734	4	416.734	1662.91	7584700000	QEplus021449	81.185	0.52883	27.249	2.1835	7	3	6055
20225	Phospho (STY)	_S(ph)RTPSLPTPPTREPK_	P10636-8	210	224	2	Ph	0.0018033	S(0.683)RT(0.312)PS(0.003)LPT(0.001)PPTREPK		1	582.3	3	581.964	1742.87	7194200000	QEplus019909	95.5	-0.26171	28.981	1.0866	7	1	6775
20181	Unmodified	_SRTPSLPTPPTREPK_	P10636-8	210	224	2	P0	0.0039466			0	832.46	2	832.46	1662.91	6390000000	QEplus019905	138.89	-0.37698	28.3	1.8657	7	3	7085
20234	Phospho (STY)	_SRT(ph)PSLPTPPTREPK_	P10636-8	210	224	2	Ph	0.0010583	S(0.114)RT(0.864)PS(0.023)LPTPPTREPK	T212	1	582.299	3	581.964	1742.87	5826200000	QEplus021452	109.63	0.073016	28.182	2.149	7	3	6645
20241	2 Phospho (STY)	_SRT(ph)PS(ph)LPTPPTREPK_	P10636-8	210	224	2	Ph	0.00077051	S(0.048)RT(0.952)PS(0.983)LPT(0.017)PPTREPK	T212;S214	2	608.62	3	608.62	1822.84	4590700000	QEplus019909	105.91	-0.46397	29.998	3.8377	7	5	7155
20228	Phospho (STY)	_SRT(ph)PSLPTPPTREPK_	P10636-8	210	224	2	Ph	0.00016153	S(0.054)RT(0.746)PS(0.2)LPTPPTREPK		1	581.964	3	581.964	1742.87	2667600000	QEplus019909	127.49	0.092903	29.538	2.682	7	4	7077
20250	2 Phospho (STY)	_SRT(ph)PSLPT(ph)PPTREPK_	P10636-8	210	224	2	Ph	0.0044921	S(0.14)RT(0.844)PS(0.02)LPT(0.992)PPT(0.005)REPK	T212;T217	2	608.62	3	608.62	1822.84	2575000000	QEplus021452	86.539	0.071353	28.91	1.2308	5	1	7253
20248	2 Phospho (STY)	_SRT(ph)PSLPT(ph)PPTREPK_	P10636-8	210	224	2	Ph	0.0052565	S(0.037)RT(0.823)PS(0.143)LPT(0.996)PPT(0.001)REPK	T212;T217	2	608.62	3	608.62	1822.84	2449500000	QEplus021452	84.436	0.13775	28.548	1.3434	5	2	6941
20226	Phospho (STY)	_SRT(ph)PSLPTPPTREPK_	P10636-8	210	224	2	Ph	0.00013588	S(0.006)RT(0.936)PS(0.058)LPTPPTREPK	T212	1	872.443	2	872.443	1742.87	2096800000	QEplus019909	146.2	-0.18697	28.981	0.88451	6	1	6840
20231	Phospho (STY)	_SRTPS(ph)LPTPPTREPK_	P10636-8	210	224	2	Pm	0.02112	S(0.027)RT(0.38)PS(0.581)LPT(0.011)PPTREPK		1	436.976	4	436.725	1742.87	2056400000	QEplus021449	58.635	0.58833	27.709	1.7877	7	2	6242
20235	Phospho (STY)	_SRT(ph)PSLPTPPTREPK_	P10636-8	210	224	2	Ph	0.013797	S(0.102)RT(0.83)PS(0.067)LPT(0.001)PPTREPK	T212	1	436.725	4	436.725	1742.87	1673000000	QEplus021452	66.606	0.13557	28.155	1.7904	7	2	6647
20246	2 Phospho (STY)	_SRT(ph)PSLPT(ph)PPTREPK_	P10636-8	210	224	2	Pm	0.0062195	S(0.163)RT(0.823)PS(0.047)LPT(0.952)PPT(0.016)REPK	T212;T217	2	608.954	3	608.62	1822.84	1631000000	QEplus021449	81.788	0.30342	28.544	1.9461	7	3	6469
20213	Unmodified	_SRTPSLPTPPTREPK_	P10636-8	210	224	2	Ph	0.049294			0	555.644	3	555.309	1662.91	1504100000	QEplus021452	50.827	-0.066567	27.89	1.0843	7	1	6802
20189	Unmodified	_SRTPSLPTPPTREPK_	P10636-8	210	224	2	Ph	0.01466			0	555.643	3	555.309	1662.91	1424800000	QEplus019909	72.797	-0.19303	28.722	1.619	7	1	6702
20242	2 Phospho (STY)	_SRT(ph)PSLPT(ph)PPTREPK_	P10636-8	210	224	2	Ph	5.479e-12	S(0.095)RT(0.905)PSLPT(0.995)PPT(0.005)REPK	T212;T217	2	912.427	2	912.426	1822.84	1392100000	QEplus019909	218.36	0.074497	29.96	3.3728	6	3	7207
20227	Phospho (STY)	_SRT(ph)PSLPTPPTREPK_	P10636-8	210	224	2	Ph	0.010166	S(0.14)RT(0.807)PS(0.053)LPTPPTREPK	T212	1	436.725	4	436.725	1742.87	1311700000	QEplus019909	71.592	-0.12262	28.981	1.7468	6	1	6851
20211	Unmodified	_SRTPSLPTPPTREPK_	P10636-8	210	224	2	Pm	0.0011624			0	832.962	2	832.46	1662.91	1214700000	QEplus021449	185.9	0.2494	27.279	1.0799	6	1	6112
20232	Phospho (STY)	_SRT(ph)PSLPTPPTREPK_	P10636-8	210	224	2	Pm	0.00014154	S(0.132)RT(0.434)PS(0.434)LPTPPTREPK		1	872.945	2	872.443	1742.87	1019000000	QEplus021449	145.94	0.25756	27.918	1.4294	6	2	6272
20212	Unmodified	_SRTPSLPTPPTREPK_	P10636-8	210	224	2	Ph	0.022877			0	416.734	4	416.734	1662.91	850310000	QEplus021452	56.65	-0.021806	27.89	1.2462	6	1	6515
20229	Phospho (STY)	_SRTPS(ph)LPTPPTREPK_	P10636-8	210	224	2	Ph	0.004741	S(0.001)RT(0.098)PS(0.9)LPTPPTREPK	S214	1	872.443	2	872.443	1742.87	662510000	QEplus019909	149.3	0.076705	29.537	1.2291	6	1	7142
20190	Unmodified	_SRTPSLPTPPTREPK_	P10636-8	210	224	2	Ph	0.0080545			0	416.984	4	416.734	1662.91	596970000	QEplus019909	74.587	0.30154	28.726	1.0866	6	1	6718
20236	Phospho (STY)	_SRTPSLPT(ph)PPTREPK_	P10636-8	210	224	2	Ph	0.0032087	S(0.001)RT(0.027)PS(0.237)LPT(0.72)PPT(0.016)REPK		1	872.443	2	872.443	1742.87	540410000	QEplus021452	134.49	0.18165	28.179	1.4306	5	2	6957
20254	3 Phospho (STY)	_SRT(ph)PS(ph)LPT(ph)PPTREPK_	P10636-8	210	224	2	Ph	0.0076011	S(0.199)RT(0.829)PS(0.972)LPT(0.889)PPT(0.11)REPK	T212;S214;T217	3	635.275	3	635.275	1902.8	329670000	QEplus019909	74.325	0.0052961	29.802	2.9094	6	3	7311
20249	2 Phospho (STY)	_SRT(ph)PSLPT(ph)PPTREPK_	P10636-8	210	224	2	Ph	7.1116e-06	S(0.056)RT(0.944)PSLPT(0.597)PPT(0.403)REPK	T212	2	912.426	2	912.426	1822.84	208870000	QEplus021452	170	0.43292	28.732	1.4936	5	2	7110
20243	2 Phospho (STY)	_S(ph)RTPS(ph)LPTPPTREPK_	P10636-8	210	224	2	Ph	0.034687	S(0.506)RT(0.518)PS(0.951)LPT(0.023)PPT(0.002)REPK	S214	2	456.968	4	456.717	1822.84	154550000	QEplus019909	50.425	0.46511	29.975	1.5841	5	1	7120
20255	3 Phospho (STY)	_SRT(ph)PSLPT(ph)PPT(ph)REPK_	P10636-8	210	224	2	Ph	0.0029156	S(0.113)RT(0.887)PS(0.543)LPT(0.823)PPT(0.634)REPK	T212;T217	3	952.911	2	952.409	1902.8	103040000	QEplus019909	106.87	0.35328	29.855	1.7533	5	1	7161
20247	2 Phospho (STY)	_SRT(ph)PSLPTPPT(ph)REPK_	P10636-8	210	224	2	Pm	0.0056652	S(0.085)RT(0.912)PS(0.02)LPT(0.452)PPT(0.532)REPK	T212	2	912.928	2	912.426	1822.84	101600000	QEplus021449	94.281	0.33973	28.297	1.2	4	1	6525
20188	Unmodified	_SRTPSLPTPPTREPK_	P10636-8	210	224	2	Pm	0.0039922			0	555.309	3	555.309	1662.91	52890000	QEplus019907	91.789	-0.32614	28.868	0.7577	5	1	6955
20195	Unmodified	_SRTPSLPTPPTREPK_	P10636-8	210	224	2	P0	0.0021067			0	832.459	2	832.46	1662.91	34227000	QEplus021446	171.2	1.1999	28.92	0.60921	3	1	6573
20199	Unmodified	_SRTPSLPTPPTREPK_	P10636-8	210	224	2	P0	0.0012648			0	555.644	3	555.309	1662.91	32238000	QEplus021446	102.63	-0.26184	41.423	7.8045	4	9	9480
20197	Unmodified	_SRTPSLPTPPTREPK_	P10636-8	210	224	2	P0	0.004518			0	555.644	3	555.309	1662.91	29736000	QEplus021446	90.853	-1.1149	34.442	2.1855	6	2	8849
20251	2 Phospho (STY)	_SRT(ph)PSLPT(ph)PPTREPK_	P10636-8	210	224	2	Ph	0.035913	S(0.452)RT(0.544)PS(0.239)LPT(0.758)PPT(0.006)REPK	T217	2	608.622	3	608.62	1822.84	25766000	QEplus021452	47.392	-1.177	30.162	0.8962	2	1	7566
20196	Unmodified	_SRTPSLPTPPTREPK_	P10636-8	210	224	2	P0	0.046359			0	555.644	3	555.309	1662.91	24334000	QEplus021446	52.453	-0.62622	33.206	0.72491	3	1	8175
20198	Unmodified	_SRTPSLPTPPTREPK_	P10636-8	210	224	2	P0	0.030388			0	416.985	4	416.734	1662.91	24308000	QEplus021446	49.595	-0.35971	35.102	2.2735	4	1	8941
20182	Unmodified	_SRTPSLPTPPTREPK_	P10636-8	210	224	2	P0	0.018142			0	416.734	4	416.734	1662.91	23702000	QEplus019905	61.097	0.45865	30.423	0.56009	3	1	7403
20224	Phospho (STY)	_S(ph)RTPSLPTPPTREPK_	P10636-8	210	224	2	Pm	0.0059725	S(0.976)RT(0.023)PS(0.001)LPTPPTREPK	S210	1	581.965	3	581.964	1742.87	22890000	QEplus019907	87.647	0.53671	29.28	0.55639	2	1	7135
20239	2 Phospho (STY)	_S(ph)RTPS(ph)LPTPPTREPK_	P10636-8	210	224	2	Pm	0.0086243	S(0.957)RT(0.063)PS(0.978)LPT(0.002)PPTREPK	S210;S214	2	608.619	3	608.62	1822.84	22503000	QEplus019907	77.959	-0.39574	29.688	0.62326	4	1	7299
20200	Unmodified	_SRTPSLPTPPTREPK_	P10636-8	210	224	2	P0	0.0085729			0	416.984	4	416.734	1662.91	22214000	QEplus021446	73.022	0.13106	40.288	5.8953	4	5	11039
20203	Unmodified	_SRTPSLPTPPTREPK_	P10636-8	210	224	2	P0	0.0013118			0	555.644	3	555.309	1662.91	21694000	QEplus021446	101.75	0.11751	44.057	1.8367	5	2	12573
20205	Unmodified	_SRTPSLPTPPTREPK_	P10636-8	210	224	2	P0	0.046483			0	416.733	4	416.734	1662.91	21676000	QEplus021446	28.212	-1.277	45.56	0.78849	4	1	12935
20201	Unmodified	_SRTPSLPTPPTREPK_	P10636-8	210	224	2	P0	0.020497			0	416.734	4	416.734	1662.91	21443000	QEplus021446	58.885	-0.30461	41.916	3.5692	4	3	11625
20187	Unmodified	_SRTPSLPTPPTREPK_	P10636-8	210	224	2	P0	0.033497			0	555.779	3	555.309	1662.91	20512000	QEplus019905	54.583	-2.2134	31.132	0.90944	3	1	7680
20204	Unmodified	_SRTPSLPTPPTREPK_	P10636-8	210	224	2	P0	0.004518			0	555.31	3	555.309	1662.91	17504000	QEplus021446	90.853	0.5864	45.746	2.5471	4	1	12852
20202	Unmodified	_SRTPSLPTPPTREPK_	P10636-8	210	224	2	P0	0.018611			0	416.984	4	416.734	1662.91	13196000	QEplus021446	60.657	-0.27363	44.47	2.2122	5	2	12657
20230	Phospho (STY)	_SRT(ph)PSLPTPPTREPK_	P10636-8	210	224	2	Ph	0.0053903	S(0.139)RT(0.361)PS(0.361)LPT(0.139)PPTREPK		1	872.443	2	872.443	1742.87	12778000	QEplus019909	100.6	-2.1393	30.489	0.76147	2	1	7538
20245	2 Phospho (STY)	_SRT(ph)PSLPT(ph)PPTREPK_	P10636-8	210	224	2	Ph	0.016572	S(0.238)RT(0.726)PS(0.121)LPT(0.904)PPT(0.011)REPK	T217	2	608.955	3	608.62	1822.84	11155000	QEplus019909	62.847	-0.99802	32.512	1.1707	3	1	8473
20206	Unmodified	_SRTPSLPTPPTREPK_	P10636-8	210	224	2	P0	0.0015823			0	555.312	3	555.309	1662.91	11047000	QEplus021446	96.707	-0.22027	50.572	5.1744	4	5	14781
20191	Unmodified	_SRTPSLPTPPTREPK_	P10636-8	210	224	2	P0	0.0092327			0	416.984	4	416.734	1662.91	10784000	QEplus021446	71.031	-0.85324	26.547	0.465	2	1	5656
20240	2 Phospho (STY)	_S(ph)RTPSLPT(ph)PPTREPK_	P10636-8	210	224	2	Pm	0.0021761	S(0.498)RT(0.497)PS(0.006)LPT(0.87)PPT(0.129)REPK	T217	2	912.428	2	912.426	1822.84	7025100	QEplus019907	102.16	0.3089	30.1	0.40315	4	1	7457
20183	Unmodified	_SRTPSLPTPPTREPK_	P10636-8	210	224	2	P0	0.0087652			0	555.643	3	555.309	1662.91	3529600	QEplus019905	83.292	-0.10424	51.658	2.2938	4	2	14844
20244	2 Phospho (STY)	_S(ph)RTPSLPT(ph)PPTREPK_	P10636-8	210	224	2	Ph	0.036965	S(0.494)RT(0.494)PS(0.254)LPT(0.753)PPT(0.005)REPK	T217	2	608.621	3	608.62	1822.84	1533900	QEplus019909	49.188	-0.31987	51.397	2.2009	4	1	15025
20184	Unmodified	_SRTPSLPTPPTREPK_	P10636-8	210	224	2	P0	0.037944			0	555.309	3	555.309	1662.91		QEplus019905	50.787	NaN	36.284	1		1	9724
20185	Unmodified	_SRTPSLPTPPTREPK_	P10636-8	210	224	2	P0	0.045435			0	555.309	3	555.309	1662.91		QEplus019905	42.149	NaN	40.927	1		1	11456
20186	Unmodified	_SRTPSLPTPPTREPK_	P10636-8	210	224	2	P0	0.028926			0	555.308	3	555.309	1662.91		QEplus019905	57.52	NaN	42.948	1		1	12214
20207	Unmodified	_SRTPSLPTPPTREPK_	P10636-8	210	224	2	P0	0.01011			0	555.643	3	555.309	1662.91		QEplus021446	71.567	NaN	35.577	1		1	9162
20208	Unmodified	_SRTPSLPTPPTREPK_	P10636-8	210	224	2	P0	0.0041326			0	555.308	3	555.309	1662.91		QEplus021446	82.822	NaN	35.632	1		1	9181
20262	Unmodified	_SRTPSLPTPPTREPKK_	P10636-8	210	225	3	P0	9.7747e-06			0	598.008	3	598.007	1791	1765300000	QEplus021446	129.29	-0.013296	26.467	1.3325	7	2	5510
20261	Unmodified	_SRTPSLPTPPTREPKK_	P10636-8	210	225	3	P0	0.0079726			0	448.757	4	448.757	1791	1128600000	QEplus021446	58.671	-0.075448	26.455	1.1987	7	2	5804
20264	Unmodified	_SRTPSLPTPPTREPKK_	P10636-8	210	225	3	Pm	0.0015768			0	449.009	4	448.757	1791	301350000	QEplus021449	71.354	0.092535	25.935	0.74887	7	1	5592
20269	Phospho (STY)	_SRT(ph)PSLPTPPTREPKK_	P10636-8	210	225	3	Pm	0.015974	S(0.169)RT(0.699)PS(0.129)LPT(0.002)PPTREPKK		1	468.75	4	468.749	1870.97	225230000	QEplus021449	64.5	0.30527	26.596	1.4354	5	2	5747
20265	Unmodified	_SRTPSLPTPPTREPKK_	P10636-8	210	225	3	Pm	3.7538e-05			0	598.342	3	598.007	1791	183940000	QEplus021449	106.35	0.12616	25.931	0.81269	6	1	5605
20270	Phospho (STY)	_SRT(ph)PSLPTPPTREPKK_	P10636-8	210	225	3	Pm	2.3758e-06	S(0.117)RT(0.881)PS(0.002)LPTPPTREPKK	T212	1	624.662	3	624.663	1870.97	160300000	QEplus021449	163.53	-0.13049	26.579	1.238	5	2	5748
20263	Unmodified	_SRTPSLPTPPTREPKK_	P10636-8	210	225	3	P0	0.0024552			0	897.009	2	896.507	1791	126120000	QEplus021446	111.39	-0.028692	26.454	0.76048	5	1	5560
20273	Phospho (STY)	_SRT(ph)PSLPTPPTREPKK_	P10636-8	210	225	3	Ph	0.015974	S(0.177)RT(0.73)PS(0.093)LPTPPTREPKK		1	469	4	468.749	1870.97	84952000	QEplus021452	64.5	0.12298	26.836	1.1926	4	1	6141
20272	Phospho (STY)	_S(ph)RTPSLPTPPTREPKK_	P10636-8	210	225	3	Ph	8.228e-05	S(0.499)RT(0.499)PS(0.002)LPTPPTREPKK		1	624.66	3	624.663	1870.97	64445000	QEplus021452	131.18	-0.55246	26.804	1.2593	2	2	6153
20271	Phospho (STY)	_SRT(ph)PSLPTPPTREPKK_	P10636-8	210	225	3	Pm	0.00027095	S(0.004)RT(0.98)PS(0.016)LPTPPTREPKK	T212	1	936.492	2	936.491	1870.97	23591000	QEplus021449	131.18	-0.009511	26.329	0.29079	2	1	5856
20266	Unmodified	_SRTPSLPTPPTREPKK_	P10636-8	210	225	3	Ph	0.00083665			0	598.008	3	598.007	1791	17668000	QEplus021452	91.592	-0.49868	26.429	0.45757	4	1	6047
20259	Unmodified	_SRTPSLPTPPTREPKK_	P10636-8	210	225	3	P0	0.0026846			0	598.007	3	598.007	1791	16232000	QEplus019905	67.299	-0.62219	26.82	0.3924	3	1	6069
20260	Unmodified	_SRTPSLPTPPTREPKK_	P10636-8	210	225	3	P0	0.048074			0	449.902	4	448.757	1791	15044000	QEplus019905	27.85	-0.19561	26.816	0.39379	3	1	6047
20274	Unmodified	_SRTPSLPTPPTREPKKVAVVR_	P10636-8	210	230	4	P0	0.0021527			0	579.844	4	579.843	2315.34	30574000	QEplus021446	82.635	0.05657	27.991	0.40732	4	1	6216
20275	Unmodified	_SRTPSLPTPPTREPKKVAVVR_	P10636-8	210	230	4	P0	0.0060586			0	773.122	3	772.789	2315.34	16534000	QEplus021446	67.76	0.92875	28.004	0.28745	4	1	6231
22340	Unmodified	_TPSLPTPPTR_	P10636-8	212	221	0	P0	0.00050603			0	533.796	2	533.798	1065.58	26175000000	QEplus019905	135.71	-0.25003	30.793	4.2052	6	5	8023
22350	Unmodified	_TPSLPTPPTR_	P10636-8	212	221	0	Ph	0.00021995			0	533.798	2	533.798	1065.58	5429600000	QEplus019909	145.17	-0.22216	31.261	2.9522	6	4	7625
22352	Unmodified	_TPSLPTPPTR_	P10636-8	212	221	0	P0	0.0050537			0	533.795	2	533.798	1065.58	4364600000	QEplus021446	101.64	-0.18479	30.213	2.8041	6	3	7396
22349	Unmodified	_TPSLPTPPTR_	P10636-8	212	221	0	Pm	0.00057067			0	533.799	2	533.798	1065.58	4190100000	QEplus019907	133.57	-0.50394	31.3	3.6846	5	3	7753
22366	Phospho (STY)	_TPS(ph)LPTPPTR_	P10636-8	212	221	0	Ph	6.445e-06	TPS(1)LPTPPTR	S214	1	573.781	2	573.781	1145.55	1760100000	QEplus019909	178.53	0.22128	31.853	2.8567	5	3	8234
22362	Unmodified	_TPSLPTPPTR_	P10636-8	212	221	0	Pm	0.0027266			0	533.798	2	533.798	1065.58	667120000	QEplus021449	113.71	0.1324	29.745	1.4121	4	2	7047
22364	Phospho (STY)	_TPS(ph)LPTPPTR_	P10636-8	212	221	0	Pm	0.0079151	TPS(0.598)LPT(0.4)PPT(0.002)R		1	573.781	2	573.781	1145.55	287250000	QEplus019907	141.89	-0.32423	31.942	1.8907	5	1	8214
22363	Unmodified	_TPSLPTPPTR_	P10636-8	212	221	0	Ph	0.00083228			0	533.799	2	533.798	1065.58	234220000	QEplus021452	124.92	0.24135	30.159	1.2826	4	2	7426
22368	2 Phospho (STY)	_T(ph)PSLPT(ph)PPTR_	P10636-8	212	221	0	Ph	2.7165e-05	T(0.989)PS(0.022)LPT(0.989)PPTR	T212;T217	2	613.765	2	613.765	1225.51	67284000	QEplus019909	151.66	0.66835	31.477	2.362	4	1	8000
22342	Unmodified	_TPSLPTPPTR_	P10636-8	212	221	0	P0	0.0057501			0	533.798	2	533.798	1065.58	20736000	QEplus019905	98.033	0.078716	35.94	1.1938	3	1	9727
22339	Unmodified	_TPSLPTPPTR_	P10636-8	212	221	0	P0	0.0006974			0	533.797	2	533.798	1065.58	20327000	QEplus019905	129.38	0.31242	29.141	0.39581	3	1	6933
22341	Unmodified	_TPSLPTPPTR_	P10636-8	212	221	0	P0	0.0023393			0	533.797	2	533.798	1065.58	19416000	QEplus019905	115.71	-0.10511	34.621	1.2021	2	1	9107
22343	Unmodified	_TPSLPTPPTR_	P10636-8	212	221	0	P0	0.00048017			0	533.798	2	533.798	1065.58	12402000	QEplus019905	136.57	-0.089209	38.186	8.1968	3	10	10861
22353	Unmodified	_TPSLPTPPTR_	P10636-8	212	221	0	P0	0.0054784			0	533.798	2	533.798	1065.58	8319200	QEplus021446	99.442	-0.73097	32.657	0.46311	2	1	8010
22345	Unmodified	_TPSLPTPPTR_	P10636-8	212	221	0	P0	0.00057067			0	533.798	2	533.798	1065.58	6398300	QEplus019905	133.57	-0.18977	51.523	2.7439	3	3	14963
22365	Phospho (STY)	_TPSLPT(ph)PPTR_	P10636-8	212	221	0	Pm	0.020017	TPS(0.068)LPT(0.915)PPT(0.017)R	T217	1	573.294	2	573.781	1145.55	5190800	QEplus019907	72.846	-3.3709	30.996	0.26382	2	1	7797
22348	Unmodified	_TPSLPTPPTR_	P10636-8	212	221	0	P0	0.037524			0	532.385	2	533.798	1065.58	4156000	QEplus019905	70.256	-0.4579	49.902	1.919	2	1	14155
22344	Unmodified	_TPSLPTPPTR_	P10636-8	212	221	0	P0	0.0067385			0	533.798	2	533.798	1065.58	4020300	QEplus019905	95.502	-0.4104	48.409	1.3016	3	2	14097
22351	Unmodified	_TPSLPTPPTR_	P10636-8	212	221	0	Ph	0.029494			0	533.8	2	533.798	1065.58	1164100	QEplus019909	76.064	0.23567	43.343	0.58798	2	1	12507
22346	Unmodified	_TPSLPTPPTR_	P10636-8	212	221	0	P0	1.1801e-05			0	533.798	2	533.798	1065.58		QEplus019905	133.57	NaN	35.45	1		1	9405
22347	Unmodified	_TPSLPTPPTR_	P10636-8	212	221	0	P0	0.018537			0	533.797	2	533.798	1065.58		QEplus019905	85.731	NaN	47.145	1		1	13680
22354	Unmodified	_TPSLPTPPTR_	P10636-8	212	221	0	P0	0.015329			0	533.799	2	533.798	1065.58		QEplus021446	88.819	NaN	36.882	1		1	9652
22355	Unmodified	_TPSLPTPPTR_	P10636-8	212	221	0	P0	0.0083867			0	533.799	2	533.798	1065.58		QEplus021446	95.502	NaN	37.666	1		1	9947
22356	Unmodified	_TPSLPTPPTR_	P10636-8	212	221	0	P0	0.020389			0	533.799	2	533.798	1065.58		QEplus021446	83.948	NaN	38.424	1		1	10233
22357	Unmodified	_TPSLPTPPTR_	P10636-8	212	221	0	P0	0.027786			0	533.798	2	533.798	1065.58		QEplus021446	76.827	NaN	40.581	1		1	11045
22358	Unmodified	_TPSLPTPPTR_	P10636-8	212	221	0	P0	0.026413			0	533.799	2	533.798	1065.58		QEplus021446	78.149	NaN	41.366	1		1	11340
22359	Unmodified	_TPSLPTPPTR_	P10636-8	212	221	0	P0	0.0042939			0	533.798	2	533.798	1065.58		QEplus021446	99.442	NaN	42.157	1		1	11638
22360	Unmodified	_TPSLPTPPTR_	P10636-8	212	221	0	P0	0.0036961			0	533.798	2	533.798	1065.58		QEplus021446	100.02	NaN	44.004	1		1	12329
22361	Unmodified	_TPSLPTPPTR_	P10636-8	212	221	0	P0	0.02056			0	533.798	2	533.798	1065.58		QEplus021446	83.783	NaN	44.913	1		1	12670
22411	Unmodified	_TPSLPTPPTREPK_	P10636-8	212	224	1	P0	6.3187e-06			0	474.265	3	474.265	1419.77	26653000000	QEplus021446	134.56	-0.86606	28.867	4.2149	7	5	6965
22373	Unmodified	_TPSLPTPPTREPK_	P10636-8	212	224	1	P0	1.0852e-12			0	474.264	3	474.265	1419.77	22470000000	QEplus019905	188.48	-0.81909	29.491	5.0759	7	6	8101
22444	Unmodified	_TPSLPTPPTREPK_	P10636-8	212	224	1	Pm	7.7674e-06			0	474.598	3	474.265	1419.77	16011000000	QEplus021449	130.69	-0.14018	28.286	3.1369	7	4	7109
22372	Unmodified	_TPSLPTPPTREPK_	P10636-8	212	224	1	P0	5.3229e-17			0	710.893	2	710.893	1419.77	13750000000	QEplus019905	243.77	-0.89288	29.488	3.086	7	4	6834
22412	Unmodified	_TPSLPTPPTREPK_	P10636-8	212	224	1	P0	6.8287e-05			0	710.894	2	710.893	1419.77	12238000000	QEplus021446	155.97	-0.64004	28.802	2.9368	7	4	6992
22402	Unmodified	_TPSLPTPPTREPK_	P10636-8	212	224	1	Ph	1.8196e-12			0	474.265	3	474.265	1419.77	6830300000	QEplus019909	184.34	-0.0009413	29.837	4.0181	7	3	7363
22447	Unmodified	_TPSLPTPPTREPK_	P10636-8	212	224	1	Ph	9.8323e-06			0	474.264	3	474.265	1419.77	5333000000	QEplus021452	128.57	-0.42929	28.864	1.8645	7	2	6855
22403	Unmodified	_TPSLPTPPTREPK_	P10636-8	212	224	1	Ph	4.1717e-11			0	710.894	2	710.893	1419.77	4188600000	QEplus019909	206.11	-0.38187	29.846	2.5148	6	4	7376
22445	Unmodified	_TPSLPTPPTREPK_	P10636-8	212	224	1	Pm	1.9605e-07			0	710.893	2	710.893	1419.77	3522400000	QEplus021449	192.1	0.13616	28.264	1.4896	6	2	6793
22465	Phospho (STY)	_TPS(ph)LPTPPTREPK_	P10636-8	212	224	1	Ph	0.00010535	TPS(0.816)LPT(0.184)PPTREPK	S214	1	500.921	3	500.92	1499.74	2713500000	QEplus019909	139	-0.3223	30.839	3.7905	7	3	7662
22464	Phospho (STY)	_TPS(ph)LPTPPTREPK_	P10636-8	212	224	1	Ph	7.6411e-11	TPS(1)LPTPPTREPK	S214	1	750.876	2	750.877	1499.74	1733600000	QEplus019909	226.23	-0.26401	30.846	2.8145	7	3	7493
22469	Phospho (STY)	_TPS(ph)LPTPPTREPK_	P10636-8	212	224	1	Pm	0.0017614	T(0.013)PS(0.971)LPT(0.016)PPTREPK	S214	1	500.92	3	500.92	1499.74	1631600000	QEplus021449	98.439	-0.015204	29.098	2.4192	6	2	7121
22471	Phospho (STY)	_TPS(ph)LPTPPTREPK_	P10636-8	212	224	1	Ph	0.0015888	T(0.031)PS(0.969)LPTPPTREPK	S214	1	500.92	3	500.92	1499.74	1493500000	QEplus021452	101.2	0.092232	29.578	2.4513	7	2	7138
22414	Unmodified	_TPSLPTPPTREPK_	P10636-8	212	224	1	P0	0.0025822			0	474.265	3	474.265	1419.77	1449400000	QEplus021446	70.68	3.6809	33.14	1.6071	6	1	8057
22400	Unmodified	_TPSLPTPPTREPK_	P10636-8	212	224	1	Pm	4.8866e-05			0	474.264	3	474.265	1419.77	1325500000	QEplus019907	115.34	-0.52081	30.06	2.1831	6	2	7589
22448	Unmodified	_TPSLPTPPTREPK_	P10636-8	212	224	1	Ph	5.3639e-05			0	710.893	2	710.893	1419.77	1023900000	QEplus021452	160.67	0.17672	28.859	1.3637	6	2	6920
22401	Unmodified	_TPSLPTPPTREPK_	P10636-8	212	224	1	Pm	4.3529e-08			0	710.893	2	710.893	1419.77	875980000	QEplus019907	202.16	-0.26757	30.068	1.7879	6	2	7312
22374	Unmodified	_TPSLPTPPTREPK_	P10636-8	212	224	1	P0	0.0018527			0	1420.77	1	1420.78	1419.77	630910000	QEplus019905	103.89	-0.34617	29.484	1.1403	5	2	6974
22468	Phospho (STY)	_TPS(ph)LPTPPTREPK_	P10636-8	212	224	1	Pm	1.2875e-06	TPS(0.998)LPT(0.002)PPTREPK	S214	1	750.877	2	750.877	1499.74	508910000	QEplus021449	194.3	0.0024939	29.184	2.0309	5	3	7094
22470	Phospho (STY)	_TPS(ph)LPTPPTREPK_	P10636-8	212	224	1	Ph	0.00022224	TPS(0.973)LPT(0.027)PPTREPK	S214	1	750.88	2	750.877	1499.74	420240000	QEplus021452	168.89	0.095051	29.582	1.8995	5	3	7537
22413	Unmodified	_TPSLPTPPTREPK_	P10636-8	212	224	1	P0	0.034728			0	1420.78	1	1420.78	1419.77	258080000	QEplus021446	65.056	-0.094218	28.802	0.57464	4	1	6544
22462	Phospho (STY)	_TPSLPT(ph)PPTREPK_	P10636-8	212	224	1	Pm	4.4036e-11	TPS(0.071)LPT(0.929)PPTREPK	T217	1	750.877	2	750.877	1499.74	203890000	QEplus019907	209.87	0.44253	30.897	1.7241	5	1	7758
22472	2 Phospho (STY)	_TPS(ph)LPT(ph)PPTREPK_	P10636-8	212	224	1	Ph	0.00013617	T(0.255)PS(0.745)LPT(0.973)PPT(0.027)REPK	T217	2	527.575	3	527.576	1579.7	116960000	QEplus019909	135.55	-0.032763	30.691	1.9878	5	2	7675
22473	2 Phospho (STY)	_TPS(ph)LPT(ph)PPTREPK_	P10636-8	212	224	1	Ph	1.1754e-05	T(0.137)PS(0.863)LPT(0.903)PPT(0.097)REPK	S214;T217	2	790.86	2	790.86	1579.7	109560000	QEplus019909	168.89	0.17078	30.723	1.7552	3	2	7554
22474	2 Phospho (STY)	_TPS(ph)LPT(ph)PPTREPK_	P10636-8	212	224	1	Ph	0.017064	T(0.031)PS(0.969)LPT(0.997)PPT(0.003)REPK	S214;T217	2	527.912	3	527.576	1579.7	102440000	QEplus021452	75.445	0.70751	29.575	2.0624	5	1	7149
22371	Unmodified	_TPSLPTPPTREPK_	P10636-8	212	224	1	P0	3.8655e-06			0	474.264	3	474.265	1419.77	41438000	QEplus019905	133.88	1.3988	28.253	0.63884	3	1	6593
22370	Unmodified	_TPSLPTPPTREPK_	P10636-8	212	224	1	P0	1.9184e-05			0	710.89	2	710.893	1419.77	39417000	QEplus019905	171.74	-0.67393	28.261	0.43771	3	2	6632
22475	2 Phospho (STY)	_TPS(ph)LPT(ph)PPTREPK_	P10636-8	212	224	1	Ph	2.611e-05	T(0.122)PS(0.878)LPT(0.997)PPT(0.003)REPK	S214;T217	2	790.859	2	790.86	1579.7	39316000	QEplus021452	157.86	2.2606	29.326	1.2774	3	1	7337
22415	Unmodified	_TPSLPTPPTREPK_	P10636-8	212	224	1	P0	2.3305e-05			0	474.599	3	474.265	1419.77	38159000	QEplus021446	128.68	-0.41527	34.299	2.0595	4	4	9135
22375	Unmodified	_TPSLPTPPTREPK_	P10636-8	212	224	1	P0	3.6623e-05			0	710.893	2	710.893	1419.77	36104000	QEplus019905	166.14	0.95901	32.126	1.0558	3	1	8114
22422	Unmodified	_TPSLPTPPTREPK_	P10636-8	212	224	1	P0	8.3784e-06			0	474.265	3	474.265	1419.77	26359000	QEplus021446	126.34	-0.65887	44.652	2.1775	4	2	12521
22418	Unmodified	_TPSLPTPPTREPK_	P10636-8	212	224	1	P0	0.00027761			0	474.265	3	474.265	1419.77	24072000	QEplus021446	117.95	-0.3494	38.239	7.7185	4	2	9427
22399	Unmodified	_TPSLPTPPTREPK_	P10636-8	212	224	1	P0	0.004356			0	711.901	2	710.893	1419.77	23464000	QEplus019905	95.483	2.8396	34.533	1.1005	2	1	9187
22376	Unmodified	_TPSLPTPPTREPK_	P10636-8	212	224	1	P0	4.8704e-05			0	710.894	2	710.893	1419.77	21082000	QEplus019905	162.26	-0.093826	32.808	0.58797	2	1	8413
22378	Unmodified	_TPSLPTPPTREPK_	P10636-8	212	224	1	P0	5.9961e-06			0	474.265	3	474.265	1419.77	19783000	QEplus019905	135.81	0.85628	35.318	2.2529	3	1	9662
22381	Unmodified	_TPSLPTPPTREPK_	P10636-8	212	224	1	P0	7.1276e-09			0	474.265	3	474.265	1419.77	17323000	QEplus019905	166.62	0.11183	37.994	2.6015	4	3	10510
22466	Phospho (STY)	_TPS(ph)LPTPPTREPK_	P10636-8	212	224	1	Ph	0.025807	TPS(0.996)LPT(0.004)PPTREPK	S214	1	751.374	2	750.877	1499.74	15998000	QEplus019909	115.24	-0.41082	32.213	1.0741	2	1	8235
22424	Unmodified	_TPSLPTPPTREPK_	P10636-8	212	224	1	P0	0.0010501			0	474.265	3	474.265	1419.77	15715000	QEplus021446	81.565	-1.0693	45.689	1.3592	4	2	12805
22383	Unmodified	_TPSLPTPPTREPK_	P10636-8	212	224	1	P0	4.8928e-12			0	474.264	3	474.265	1419.77	13170000	QEplus019905	180.09	-0.064442	40.985	5.7772	3	7	11382
22417	Unmodified	_TPSLPTPPTREPK_	P10636-8	212	224	1	P0	0.00055356			0	710.894	2	710.893	1419.77	12968000	QEplus021446	135.99	-0.060942	35.822	0.92079	2	1	9184
22416	Unmodified	_TPSLPTPPTREPK_	P10636-8	212	224	1	P0	0.0084949			0	710.893	2	710.893	1419.77	12199000	QEplus021446	96.957	0.87645	35.22	0.81086	3	1	8857
22380	Unmodified	_TPSLPTPPTREPK_	P10636-8	212	224	1	P0	0.00059342			0	710.893	2	710.893	1419.77	12164000	QEplus019905	134.75	-0.8884	37.002	0.20255	2	1	9999
22379	Unmodified	_TPSLPTPPTREPK_	P10636-8	212	224	1	P0	4.1896e-08			0	474.264	3	474.265	1419.77	12116000	QEplus019905	151.66	0.25598	36.778	0.3912	2	1	9955
22377	Unmodified	_TPSLPTPPTREPK_	P10636-8	212	224	1	P0	0.0005524			0	710.894	2	710.893	1419.77	11604000	QEplus019905	136.02	1.8996	36.15	1.1174	3	1	9485
22393	Unmodified	_TPSLPTPPTREPK_	P10636-8	212	224	1	P0	6.9519e-07			0	474.265	3	474.265	1419.77	10423000	QEplus019905	143.31	-0.37495	51.615	3.0965	4	3	14851
22382	Unmodified	_TPSLPTPPTREPK_	P10636-8	212	224	1	P0	2.9899e-05			0	710.894	2	710.893	1419.77	9148700	QEplus019905	168.3	0.73853	37.78	2.4462	3	3	10276
22427	Unmodified	_TPSLPTPPTREPK_	P10636-8	212	224	1	P0	7.6805e-05			0	474.267	3	474.265	1419.77	8767300	QEplus021446	123.95	-0.80334	49.773	5.2021	3	4	14728
22384	Unmodified	_TPSLPTPPTREPK_	P10636-8	212	224	1	P0	6.6613e-05			0	710.893	2	710.893	1419.77	7824300	QEplus019905	156.51	0.16161	40.081	2.6655	3	3	11733
22426	Unmodified	_TPSLPTPPTREPK_	P10636-8	212	224	1	P0	0.048135			0	474.265	3	474.265	1419.77	7523200	QEplus021446	31.215	0.88861	46.871	1.4141	4	1	13363
22421	Unmodified	_TPSLPTPPTREPK_	P10636-8	212	224	1	P0	0.00068762			0	710.894	2	710.893	1419.77	6740000	QEplus021446	131.83	0.93737	44.239	1.4237	3	2	12495
22387	Unmodified	_TPSLPTPPTREPK_	P10636-8	212	224	1	P0	0.00011776			0	474.265	3	474.265	1419.77	6231800	QEplus019905	111.31	-0.10664	45.876	0.93566	3	1	13255
22419	Unmodified	_TPSLPTPPTREPK_	P10636-8	212	224	1	P0	0.00010335			0	710.895	2	710.893	1419.77	6043500	QEplus021446	149.96	0.54486	36.723	2.0633	3	2	9804
22385	Unmodified	_TPSLPTPPTREPK_	P10636-8	212	224	1	P0	0.00024527			0	710.894	2	710.893	1419.77	5486500	QEplus019905	145.55	0.89255	42.711	2.5695	3	2	12345
22397	Unmodified	_TPSLPTPPTREPK_	P10636-8	212	224	1	P0	0.029472			0	474.343	3	474.265	1419.77	5446200	QEplus019905	42.785	1.5191	48.106	1.1628	2	1	13988
22420	Unmodified	_TPSLPTPPTREPK_	P10636-8	212	224	1	P0	0.0045213			0	710.894	2	710.893	1419.77	5309700	QEplus021446	110.84	1.3757	41.334	1.6213	3	2	11268
22394	Unmodified	_TPSLPTPPTREPK_	P10636-8	212	224	1	P0	6.0702e-05			0	710.894	2	710.893	1419.77	4618400	QEplus019905	158.41	-0.17873	51.394	2.3573	4	3	14908
22391	Unmodified	_TPSLPTPPTREPK_	P10636-8	212	224	1	P0	0.0003191			0	474.599	3	474.265	1419.77	4496100	QEplus019905	96.059	0.020001	49.746	1.1397	4	1	14292
22398	Unmodified	_TPSLPTPPTREPK_	P10636-8	212	224	1	P0	0.027394			0	474.342	3	474.265	1419.77	4274100	QEplus019905	47.189	-0.77836	49.006	0.44637	4	1	14191
22423	Unmodified	_TPSLPTPPTREPK_	P10636-8	212	224	1	P0	0.032892			0	710.895	2	710.893	1419.77	3905900	QEplus021446	88.056	0.47649	45.129	0.63594	2	1	12779
22388	Unmodified	_TPSLPTPPTREPK_	P10636-8	212	224	1	P0	0.00062102			0	711.399	2	710.893	1419.77	3351800	QEplus019905	133.89	0.51033	46.634	0.64645	2	2	13617
22386	Unmodified	_TPSLPTPPTREPK_	P10636-8	212	224	1	P0	0.00090029			0	710.894	2	710.893	1419.77	3260000	QEplus019905	120.77	1.1542	45.319	0.83541	2	1	13176
22425	Unmodified	_TPSLPTPPTREPK_	P10636-8	212	224	1	P0	0.0073723			0	711.392	2	710.893	1419.77	2980700	QEplus021446	100.88	-1.1024	45.824	0.24191	2	1	13017
22392	Unmodified	_TPSLPTPPTREPK_	P10636-8	212	224	1	P0	0.00024842			0	711.393	2	710.893	1419.77	2720400	QEplus019905	145.46	-0.2532	49.889	1.0622	2	1	14337
22390	Unmodified	_TPSLPTPPTREPK_	P10636-8	212	224	1	P0	0.0013551			0	710.895	2	710.893	1419.77	2570600	QEplus019905	121.9	-0.046155	48.619	0.33835	2	1	14098
22389	Unmodified	_TPSLPTPPTREPK_	P10636-8	212	224	1	P0	0.0072248			0	711.391	2	710.893	1419.77	2006500	QEplus019905	101.39	0.26691	47.241	0.50706	2	1	13730
22404	Unmodified	_TPSLPTPPTREPK_	P10636-8	212	224	1	Ph	0.021287			0	474.265	3	474.265	1419.77	1935200	QEplus019909	51.546	0.93852	44.733	1.2778	2	1	12821
22405	Unmodified	_TPSLPTPPTREPK_	P10636-8	212	224	1	Ph	0.036404			0	710.895	2	710.893	1419.77	1804100	QEplus019909	86.898	-0.71659	51.146	1.6244	2	1	14936
22406	Unmodified	_TPSLPTPPTREPK_	P10636-8	212	224	1	Ph	0.013305			0	474.266	3	474.265	1419.77	1299900	QEplus019909	57.136	0.097082	51.565	2.0317	4	1	15023
22408	Unmodified	_TPSLPTPPTREPK_	P10636-8	212	224	1	Ph	0.00014993			0	474.266	3	474.265	1419.77	1128300	QEplus019909	117.03	0.36032	55.193	0.085403	5	1	15879
22407	Unmodified	_TPSLPTPPTREPK_	P10636-8	212	224	1	Ph	0.033326			0	710.896	2	710.893	1419.77	677940	QEplus019909	87.913	0.73351	55.008	0.31286	3	1	15800
22409	Unmodified	_TPSLPTPPTREPK_	P10636-8	212	224	1	Ph	0.016193			0	474.266	3	474.265	1419.77	636720	QEplus019909	74.392	-0.49077	56.683	0.20251	4	1	16275
22410	Unmodified	_TPSLPTPPTREPK_	P10636-8	212	224	1	Ph	0.033409			0	474.265	3	474.265	1419.77	120120	QEplus019909	53.557	-0.90156	58.308	0.036419	4	1	16652
22395	Unmodified	_TPSLPTPPTREPK_	P10636-8	212	224	1	P0	8.4667e-06			0	710.89	2	710.893	1419.77		QEplus019905	133.89	NaN	44.211	1		1	12686
22396	Unmodified	_TPSLPTPPTREPK_	P10636-8	212	224	1	P0	7.0893e-10			0	710.894	2	710.893	1419.77		QEplus019905	170.52	NaN	44.554	1		1	12814
22428	Unmodified	_TPSLPTPPTREPK_	P10636-8	212	224	1	P0	0.020925			0	710.896	2	710.893	1419.77		QEplus021446	91.701	NaN	31.388	1		1	7541
22429	Unmodified	_TPSLPTPPTREPK_	P10636-8	212	224	1	P0	0.0020023			0	710.892	2	710.893	1419.77		QEplus021446	108.47	NaN	31.864	1		1	7723
22430	Unmodified	_TPSLPTPPTREPK_	P10636-8	212	224	1	P0	0.00010248			0	474.265	3	474.265	1419.77		QEplus021446	106.26	NaN	37.804	1		1	10000
22431	Unmodified	_TPSLPTPPTREPK_	P10636-8	212	224	1	P0	0.033614			0	710.894	2	710.893	1419.77		QEplus021446	84.507	NaN	38.043	1		1	10090
22432	Unmodified	_TPSLPTPPTREPK_	P10636-8	212	224	1	P0	1.8785e-06			0	474.265	3	474.265	1419.77		QEplus021446	102.97	NaN	38.599	1		1	10299
22433	Unmodified	_TPSLPTPPTREPK_	P10636-8	212	224	1	P0	0.0025693			0	710.895	2	710.893	1419.77		QEplus021446	102.53	NaN	38.879	1		1	10405
22434	Unmodified	_TPSLPTPPTREPK_	P10636-8	212	224	1	P0	0.0020249			0	474.265	3	474.265	1419.77		QEplus021446	82.705	NaN	39.43	1		1	10612
22435	Unmodified	_TPSLPTPPTREPK_	P10636-8	212	224	1	P0	0.0066833			0	474.268	3	474.265	1419.77		QEplus021446	73.881	NaN	39.762	1		1	10738
22436	Unmodified	_TPSLPTPPTREPK_	P10636-8	212	224	1	P0	8.1412e-07			0	474.265	3	474.265	1419.77		QEplus021446	117.2	NaN	39.879	1		1	10781
22437	Unmodified	_TPSLPTPPTREPK_	P10636-8	212	224	1	P0	0.010143			0	710.894	2	710.893	1419.77		QEplus021446	97.813	NaN	39.988	1		1	10822
22438	Unmodified	_TPSLPTPPTREPK_	P10636-8	212	224	1	P0	1.9188e-06			0	474.265	3	474.265	1419.77		QEplus021446	105.65	NaN	40.672	1		1	11079
22439	Unmodified	_TPSLPTPPTREPK_	P10636-8	212	224	1	P0	6.5935e-07			0	474.265	3	474.265	1419.77		QEplus021446	122.55	NaN	41.433	1		1	11365
22440	Unmodified	_TPSLPTPPTREPK_	P10636-8	212	224	1	P0	0.031055			0	710.894	2	710.893	1419.77		QEplus021446	85.958	NaN	42.104	1		1	11619
22441	Unmodified	_TPSLPTPPTREPK_	P10636-8	212	224	1	P0	1.3358e-06			0	474.265	3	474.265	1419.77		QEplus021446	123.95	NaN	42.223	1		1	11663
22442	Unmodified	_TPSLPTPPTREPK_	P10636-8	212	224	1	P0	0.00094658			0	710.894	2	710.893	1419.77		QEplus021446	119.53	NaN	42.922	1		1	11924
22443	Unmodified	_TPSLPTPPTREPK_	P10636-8	212	224	1	P0	0.00010248			0	474.265	3	474.265	1419.77		QEplus021446	96.82	NaN	42.989	1		1	11949
22446	Unmodified	_TPSLPTPPTREPK_	P10636-8	212	224	1	Pm	9.0796e-06			0	710.893	2	710.893	1419.77		QEplus021449	132.25	NaN	29.597	1		1	7158
22463	Phospho (STY)	_TPSLPT(ph)PPTREPK_	P10636-8	212	224	1	Pm	0.0029598	TPS(0.017)LPT(0.982)PPT(0.001)REPK	T217	1	500.92	3	500.92	1499.74		QEplus019907	89.911	NaN	30.45	1		1	7605
22467	Phospho (STY)	_TPSLPT(ph)PPTREPK_	P10636-8	212	224	1	Ph	0.014198	T(0.001)PS(0.263)LPT(0.717)PPT(0.019)REPK		1	500.921	3	500.92	1499.74		QEplus019909	67.415	NaN	32.507	1		1	8317
22481	Unmodified	_TPSLPTPPTREPKK_	P10636-8	212	225	2	P0	0.00056839			0	517.297	3	516.963	1547.87	1415100000	QEplus021446	116.19	-0.02437	27.282	1.634	6	2	5807
22482	Unmodified	_TPSLPTPPTREPKK_	P10636-8	212	225	2	P0	0.0076697			0	387.974	4	387.974	1547.87	540710000	QEplus021446	77.279	-0.35137	27.281	0.9575	6	1	5852
22485	Unmodified	_TPSLPTPPTREPKK_	P10636-8	212	225	2	Pm	0.00012497			0	516.963	3	516.963	1547.87	479190000	QEplus021449	132.31	0.24192	26.794	0.91723	5	1	5930
22486	Unmodified	_TPSLPTPPTREPKK_	P10636-8	212	225	2	Pm	0.00804			0	387.974	4	387.974	1547.87	287800000	QEplus021449	76.24	0.093804	26.8	0.94986	5	1	5963
22483	Unmodified	_TPSLPTPPTREPKK_	P10636-8	212	225	2	P0	0.026146			0	774.942	2	774.941	1547.87	275090000	QEplus021446	136.53	0.18532	27.272	0.93742	5	1	5875
22491	Phospho (STY)	_TPS(ph)LPTPPTREPKK_	P10636-8	212	225	2	Pm	0.0096941	T(0.233)PS(0.767)LPTPPTREPKK	S214	1	543.619	3	543.618	1627.83	134540000	QEplus021449	81.822	0.41242	27.632	1.3398	5	1	6238
22487	Unmodified	_TPSLPTPPTREPKK_	P10636-8	212	225	2	Ph	0.0012466			0	516.964	3	516.963	1547.87	99817000	QEplus021452	103.85	0.67889	27.317	0.79478	5	1	6326
22488	Unmodified	_TPSLPTPPTREPKK_	P10636-8	212	225	2	Ph	0.0039072			0	387.974	4	387.974	1547.87	61194000	QEplus021452	87.831	0.22837	27.287	0.86127	4	1	6388
22479	Unmodified	_TPSLPTPPTREPKK_	P10636-8	212	225	2	P0	0.00014019			0	517.298	3	516.963	1547.87	37531000	QEplus019905	129.77	-0.027852	27.833	0.70268	3	1	6426
22478	Unmodified	_TPSLPTPPTREPKK_	P10636-8	212	225	2	P0	0.009067			0	387.973	4	387.974	1547.87	20265000	QEplus019905	73.36	0.52989	27.823	0.77177	3	1	6413
22492	Phospho (STY)	_TPS(ph)LPTPPTREPKK_	P10636-8	212	225	2	Pm	0.042024	T(0.001)PS(0.99)LPT(0.008)PPTREPKK	S214	1	814.922	2	814.924	1627.83	13391000	QEplus021449	126.71	-0.40735	27.613	0.52061	3	1	6324
22480	Unmodified	_TPSLPTPPTREPKK_	P10636-8	212	225	2	P0	0.0038265			0	774.935	2	774.941	1547.87	12455000	QEplus019905	161.19	-0.35768	27.825	0.60465	2	1	6461
22489	Unmodified	_TPSLPTPPTREPKK_	P10636-8	212	225	2	Ph	0.0080193			0	774.942	2	774.941	1547.87	12235000	QEplus021452	140.78	0.61187	27.287	0.33017	2	1	6418
22484	Unmodified	_TPSLPTPPTREPKK_	P10636-8	212	225	2	P0	0.041833			0	387.974	4	387.974	1547.87	8194700	QEplus021446	37.32	-0.19454	27.81	0.11226	2	1	6185
22496	Unmodified	_TPSLPTPPTREPKKVAVVR_	P10636-8	212	230	3	P0	0.00064486			0	519.312	4	519.06	2072.21	43987000	QEplus021446	99.273	-0.23122	28.863	0.46578	3	1	6568
22497	Unmodified	_TPSLPTPPTREPKKVAVVR_	P10636-8	212	230	3	P0	3.908e-05			0	691.747	3	691.744	2072.21	18067000	QEplus021446	138.66	0.47978	28.843	0.43148	3	1	6585
11878	Phospho (STY)	_KVAVVRT(ph)PPK_	P10636-8	225	234	2	Ph	0.023438	KVAVVRT(1)PPK	T231	1	392.562	3	392.228	1173.66	145930000	QEplus019909	71.506	-0.45371	24.28	1.0619	4	1	5004
11879	Phospho (STY)	_KVAVVRT(ph)PPK_	P10636-8	225	234	2	Pm	0.015488	KVAVVRT(1)PPK	T231	1	392.227	3	392.228	1173.66	67879000	QEplus021449	81.597	-0.13091	23.535	0.32217	3	1	4730
11877	Phospho (STY)	_KVAVVRT(ph)PPK_	P10636-8	225	234	2	Pm	4.589e-05	KVAVVRT(1)PPK	T231	1	587.839	2	587.839	1173.66	66000000	QEplus019907	168.18	0.081592	24.681	0.86532	4	1	5325
11880	Phospho (STY)	_KVAVVRT(ph)PPK_	P10636-8	225	234	2	Pm	0.00038755	KVAVVRT(1)PPK	T231	1	587.84	2	587.839	1173.66	36381000	QEplus021449	146.67	2.3272	23.535	0.19348	3	1	4732
11876	Phospho (STY)	_KVAVVRT(ph)PPK_	P10636-8	225	234	2	Pm	0.013139	KVAVVRT(1)PPK	T231	1	392.228	3	392.228	1173.66	34915000	QEplus019907	84.58	-0.47114	24.664	0.60173	4	1	5316
11881	Phospho (STY)	_KVAVVRT(ph)PPK_	P10636-8	225	234	2	Ph	0.02188	KVAVVRT(1)PPK	T231	1	392.228	3	392.228	1173.66		QEplus021452	59.41	NaN	23.983	1		1	5090
11919	2 Phospho (STY)	_KVAVVRT(ph)PPKSPS(ph)SAK_	P10636-8	225	240	3	Ph	0.0069137	KVAVVRT(1)PPKS(0.346)PS(0.493)S(0.161)AK	T231	2	604.645	3	604.644	1810.91	28315000000	QEplus021452	84.1	-0.39253	23.857	7.3016	8	4	5067
11916	2 Phospho (STY)	_KVAVVRT(ph)PPKS(ph)PSSAK_	P10636-8	225	240	3	Pm	0.008455	KVAVVRT(1)PPKS(0.832)PS(0.136)S(0.031)AK	T231;S235	2	604.644	3	604.644	1810.91	26058000000	QEplus021449	80.76	-0.55185	23.47	4.0894	8	4	4608
11906	2 Phospho (STY)	_KVAVVRT(ph)PPKS(ph)PSSAK_	P10636-8	225	240	3	Ph	8.8035e-06	KVAVVRT(1)PPKS(0.995)PS(0.004)S(0.001)AK	T231;S235	2	604.644	3	604.644	1810.91	13693000000	QEplus019909	149.82	-0.72352	24.233	4.6568	8	6	5218
11897	Phospho (STY)	_KVAVVRT(ph)PPKSPSSAK_	P10636-8	225	240	3	Pm	0.0059159	KVAVVRT(0.999)PPKSPSSAK	T231	1	578.323	3	577.989	1730.94	9989300000	QEplus021449	82.8	-0.4698	23.21	3.0406	7	2	4356
11907	2 Phospho (STY)	_KVAVVRT(ph)PPKSPS(ph)SAK_	P10636-8	225	240	3	Ph	1.4787e-08	KVAVVRT(1)PPKS(0.008)PS(0.906)S(0.085)AK	T231;S237	2	906.462	2	906.463	1810.91	6509500000	QEplus019909	186.94	-0.42189	24.246	4.4226	7	6	5843
11899	Phospho (STY)	_KVAVVRT(ph)PPKSPSSAK_	P10636-8	225	240	3	Pm	0.036585	KVAVVRT(0.999)PPKS(0.001)PSSAK	T231	1	433.743	4	433.743	1730.94	5677700000	QEplus021449	47.726	-0.062865	23.21	2.0749	7	1	4661
11915	2 Phospho (STY)	_KVAVVRT(ph)PPKSPS(ph)SAK_	P10636-8	225	240	3	Pm	3.7927e-06	KVAVVRT(1)PPKS(0.056)PS(0.861)S(0.083)AK	T231;S237	2	906.464	2	906.463	1810.91	4867500000	QEplus021449	159.01	-0.10648	23.471	2.2741	7	2	4453
11918	2 Phospho (STY)	_KVAVVRT(ph)PPKSPS(ph)SAK_	P10636-8	225	240	3	Ph	5.1437e-05	KVAVVRT(1)PPKS(0.279)PS(0.666)S(0.055)AK	T231	2	906.462	2	906.463	1810.91	4616900000	QEplus021452	139.49	-0.47836	23.857	2.2384	7	3	5106
11917	2 Phospho (STY)	_KVAVVRT(ph)PPKS(ph)PSSAK_	P10636-8	225	240	3	Pm	0.03418	KVAVVRT(1)PPKS(0.938)PS(0.049)S(0.013)AK	T231;S235	2	453.735	4	453.735	1810.91	4479000000	QEplus021449	48.077	-0.12194	23.47	2.4715	7	2	4943
11894	Phospho (STY)	_KVAVVRT(ph)PPKSPSSAK_	P10636-8	225	240	3	Ph	1.5416e-05	KVAVVRT(1)PPKSPSSAK	T231	1	577.989	3	577.989	1730.94	4435700000	QEplus019909	147.35	-0.50606	23.953	2.3487	7	2	5062
11920	2 Phospho (STY)	_KVAVVRT(ph)PPKS(ph)PSSAK_	P10636-8	225	240	3	Ph	0.037262	KVAVVRT(0.999)PPKS(0.898)PS(0.072)S(0.031)AK	T231;S235	2	453.734	4	453.735	1810.91	4351000000	QEplus021452	45.424	-0.15482	23.855	3.4672	7	1	5145
11908	2 Phospho (STY)	_KVAVVRT(ph)PPKS(ph)PSSAK_	P10636-8	225	240	3	Ph	0.00078737	KVAVVRT(1)PPKS(0.966)PS(0.027)S(0.007)AK	T231;S235	2	453.734	4	453.735	1810.91	2191000000	QEplus019909	103.02	-0.76755	24.219	3.026	7	2	5179
11901	Phospho (STY)	_KVAVVRT(ph)PPKSPSSAK_	P10636-8	225	240	3	Ph	0.0076965	KVAVVRT(0.998)PPKS(0.002)PSSAK	T231	1	577.989	3	577.989	1730.94	2115900000	QEplus021452	77.899	0.69771	23.681	1.4485	6	1	5015
11895	Phospho (STY)	_KVAVVRT(ph)PPKSPSSAK_	P10636-8	225	240	3	Ph	0.0010314	KVAVVRT(1)PPKSPSSAK	T231	1	433.743	4	433.743	1730.94	1804600000	QEplus019909	97.57	-0.61576	23.953	1.9508	7	2	4872
11896	Phospho (STY)	_KVAVVRT(ph)PPKSPSSAK_	P10636-8	225	240	3	Ph	1.1069e-08	KVAVVRT(0.458)PPKS(0.458)PS(0.042)S(0.042)AK		1	866.979	2	866.479	1730.94	1144200000	QEplus019909	200.73	-0.41416	23.954	1.42	6	1	4888
11898	Phospho (STY)	_KVAVVRT(ph)PPKSPSSAK_	P10636-8	225	240	3	Pm	0.0024062	KVAVVRT(0.996)PPKS(0.003)PS(0.001)SAK	T231	1	866.478	2	866.479	1730.94	983640000	QEplus021449	109.04	-0.3319	23.176	1.0505	6	1	4485
11903	2 Phospho (STY)	_KVAVVRT(ph)PPKS(ph)PSSAK_	P10636-8	225	240	3	Pm	0.0030148	KVAVVRT(1)PPKS(0.945)PS(0.046)S(0.009)AK	T231;S235	2	604.644	3	604.644	1810.91	669880000	QEplus019907	92.551	-0.73955	24.549	2.5283	6	2	5089
11904	2 Phospho (STY)	_KVAVVRT(ph)PPKS(ph)PSSAK_	P10636-8	225	240	3	Pm	0.00083811	KVAVVRT(0.998)PPKS(0.69)PS(0.275)S(0.037)AK	T231	2	906.459	2	906.463	1810.91	369440000	QEplus019907	107.41	0.21197	24.565	1.7482	6	1	5208
11891	Phospho (STY)	_KVAVVRT(ph)PPKSPSSAK_	P10636-8	225	240	3	Pm	0.0022422	KVAVVRT(1)PPKSPSSAK	T231	1	577.989	3	577.989	1730.94	361070000	QEplus019907	92.913	-0.10702	24.246	1.2804	5	1	5076
11925	3 Phospho (STY)	_KVAVVRT(ph)PPKS(ph)PSS(ph)AK_	P10636-8	225	240	3	Ph	0.0066582	KVAVVRT(0.999)PPKS(0.943)PS(0.372)S(0.686)AK	T231;S235	3	947.463	2	946.446	1890.88	224590000	QEplus019909	94.548	-0.13367	25.062	1.034	5	1	5358
11893	Phospho (STY)	_KVAVVRT(ph)PPKSPSSAK_	P10636-8	225	240	3	Pm	0.010378	KVAVVRT(1)PPKSPSSAK	T231	1	433.993	4	433.743	1730.94	152830000	QEplus019907	69.779	-1.5782	24.253	0.72221	5	1	5162
11900	Phospho (STY)	_KVAVVRT(ph)PPKSPSSAK_	P10636-8	225	240	3	Ph	2.4409e-08	KVAVVRT(0.839)PPKS(0.158)PS(0.003)SAK	T231	1	866.48	2	866.479	1730.94	143200000	QEplus021452	195.55	-0.21801	23.665	0.59124	4	1	4935
11887	Unmodified	_KVAVVRTPPKSPSSAK_	P10636-8	225	240	3	P0	0.0011449			0	551.333	3	551.333	1650.98	129690000	QEplus021446	99.747	0.22386	22.81	0.50353	6	1	4202
11892	Phospho (STY)	_KVAVVRT(ph)PPKSPSSAK_	P10636-8	225	240	3	Pm	0.00013522	KVAVVRT(0.973)PPKS(0.027)PSSAK	T231	1	866.479	2	866.479	1730.94	81585000	QEplus019907	141.53	-0.45212	24.266	0.91942	5	1	5152
11905	2 Phospho (STY)	_KVAVVRT(ph)PPKS(ph)PSSAK_	P10636-8	225	240	3	Pm	0.0077126	KVAVVRT(1)PPKS(0.944)PS(0.044)S(0.012)AK	T231;S235	2	453.985	4	453.735	1810.91	71630000	QEplus019907	76.049	-0.891	24.573	0.50305	5	1	5280
11888	Unmodified	_KVAVVRTPPKSPSSAK_	P10636-8	225	240	3	P0	0.010991			0	413.752	4	413.752	1650.98	58385000	QEplus021446	71.263	0.38428	22.824	0.46915	6	1	4226
11909	2 Phospho (STY)	_KVAVVRT(ph)PPKS(ph)PSSAK_	P10636-8	225	240	3	Ph	0.043507	KVAVVRT(0.999)PPKS(0.669)PS(0.154)S(0.179)AK	T231	2	604.645	3	604.644	1810.91	34592000	QEplus019909	50.323	0.15552	28.094	1.7979	4	1	6414
11885	Unmodified	_KVAVVRTPPKSPSSAK_	P10636-8	225	240	3	P0	0.0085848			0	551.332	3	551.333	1650.98	21873000	QEplus019905	78.925	-0.21345	23.195	0.44101	4	1	4619
11926	3 Phospho (STY)	_KVAVVRT(ph)PPKS(ph)PSS(ph)AK_	P10636-8	225	240	3	Ph	0.0042765	KVAVVRT(1)PPKS(0.97)PS(0.37)S(0.66)AK	T231;S235	3	946.946	2	946.446	1890.88	20815000	QEplus021452	97.551	-0.58051	24.538	0.46172	3	1	5307
11910	2 Phospho (STY)	_KVAVVRT(ph)PPKS(ph)PSSAK_	P10636-8	225	240	3	Ph	0.014135	KVAVVRT(0.998)PPKS(0.834)PS(0.128)S(0.04)AK	T231;S235	2	906.965	2	906.463	1810.91	19091000	QEplus019909	68.261	0.089204	28.067	1.7671	3	1	6762
11921	2 Phospho (STY)	_KVAVVRT(ph)PPKS(ph)PSSAK_	P10636-8	225	240	3	Ph	0.00079622	KVAVVRT(1)PPKS(0.715)PS(0.255)S(0.031)AK	T231	2	906.964	2	906.463	1810.91	16592000	QEplus021452	99.055	0.34384	25.198	0.83043	3	1	5744
11886	Unmodified	_KVAVVRTPPKSPSSAK_	P10636-8	225	240	3	P0	0.0069427			0	413.75	4	413.752	1650.98	13239000	QEplus019905	81.51	0.31768	23.189	0.4395	4	1	4635
11913	2 Phospho (STY)	_KVAVVRT(ph)PPKS(ph)PSSAK_	P10636-8	225	240	3	Ph	0.008755	KVAVVRT(1)PPKS(0.892)PS(0.09)S(0.018)AK	T231;S235	2	604.645	3	604.644	1810.91	8915400	QEplus019909	80.109	0.098655	51.119	3.4891	5	3	15239
11889	Unmodified	_KVAVVRTPPKSPSSAK_	P10636-8	225	240	3	P0	1.5628e-06			0	826.497	2	826.496	1650.98	8834800	QEplus021446	193.98	0.31963	22.84	0.3376	4	1	4230
11914	2 Phospho (STY)	_KVAVVRT(ph)PPKS(ph)PSSAK_	P10636-8	225	240	3	Ph	0.036892	KVAVVRT(0.998)PPKS(0.76)PS(0.113)S(0.129)AK	T231;S235	2	605.66	3	604.644	1810.91	7343400	QEplus019909	41.962	-0.32806	37.979	1.542	2	1	10616
11911	2 Phospho (STY)	_KVAVVRT(ph)PPKS(ph)PSSAK_	P10636-8	225	240	3	Ph	0.037835	KVAVVRT(1)PPKS(0.521)PS(0.339)S(0.141)AK	T231	2	604.978	3	604.644	1810.91	6404600	QEplus019909	53.866	-0.028391	43.976	1.9985	3	1	12843
11912	2 Phospho (STY)	_KVAVVRT(ph)PPKS(ph)PSSAK_	P10636-8	225	240	3	Ph	0.00064008	KVAVVRT(1)PPKS(0.914)PS(0.073)S(0.014)AK	T231;S235	2	906.965	2	906.463	1810.91	3164600	QEplus019909	111.78	0.38537	51.11	2.6787	4	3	14980
11932	3 Phospho (STY)	_KVAVVRT(ph)PPKS(ph)PSS(ph)AKSR_	P10636-8	225	242	4	Ph	0.0042791	KVAVVRT(1)PPKS(0.991)PS(0.137)S(0.842)AKS(0.031)R	T231;S235;S238	3	712.343	3	712.344	2134.01	240730000	QEplus021452	82.381	-0.22026	23.636	1.0173	6	1	4846
11930	3 Phospho (STY)	_KVAVVRT(ph)PPKS(ph)PSS(ph)AKSR_	P10636-8	225	242	4	Ph	5.1001e-05	KVAVVRT(1)PPKS(0.996)PS(0.108)S(0.887)AKS(0.009)R	T231;S235;S238	3	712.343	3	712.344	2134.01	38406000	QEplus019909	131.58	-1.1306	23.939	0.45611	5	1	4950
11931	3 Phospho (STY)	_KVAVVRT(ph)PPKS(ph)PSS(ph)AKSR_	P10636-8	225	242	4	Pm	0.00048333	KVAVVRT(1)PPKS(0.999)PS(0.365)S(0.627)AKS(0.008)R	T231;S235	3	712.342	3	712.344	2134.01	33440000	QEplus021449	107.97	-0.46576	23.259	0.53023	4	1	4619
11929	2 Phospho (STY)	_KVAVVRT(ph)PPKS(ph)PSSAKSR_	P10636-8	225	242	4	Ph	0.0088782	KVAVVRT(1)PPKS(0.961)PS(0.026)S(0.01)AKS(0.004)R	T231;S235	2	685.689	3	685.689	2054.04	25924000	QEplus019909	68.158	2.5161	23.53	0.36206	4	1	4810
11928	Unmodified	_KVAVVRTPPKSPSSAKSR_	P10636-8	225	242	4	P0	0.0087101			0	632.375	3	632.378	1894.11	4186900	QEplus021446	71.309	-0.66452	22.246	0.33618	3	1	4022
11927	Unmodified	_KVAVVRTPPKSPSSAKSR_	P10636-8	225	242	4	P0	0.0049226			0	632.375	3	632.378	1894.11	2983100	QEplus019905	83.423	-1.4063	22.629	0.2478	3	1	4433
23219	Phospho (STY)	_VAVVRT(ph)PPK_	P10636-8	226	234	1	Ph	0.02394	VAVVRT(1)PPK	T231	1	523.79	2	523.792	1045.57	73457000	QEplus019909	97.439	-1.6729	25.675	0.8733	4	1	5605
23218	Phospho (STY)	_VAVVRT(ph)PPK_	P10636-8	226	234	1	Pm	0.014793	VAVVRT(1)PPK	T231	1	523.792	2	523.792	1045.57	41136000	QEplus019907	110.11	-3.9785	25.932	1.0219	4	1	5821
23240	2 Phospho (STY)	_VAVVRT(ph)PPKS(ph)PSSAK_	P10636-8	226	240	2	Ph	0.011085	VAVVRT(1)PPKS(0.764)PS(0.182)S(0.055)AK	T231;S235	2	561.947	3	561.946	1682.82	6974400000	QEplus021452	71.001	0.040581	24.804	2.9307	7	4	5418
23233	2 Phospho (STY)	_VAVVRT(ph)PPKS(ph)PSSAK_	P10636-8	226	240	2	Ph	3.2908e-06	VAVVRT(1)PPKS(0.963)PS(0.033)S(0.004)AK	T231;S235	2	561.946	3	561.946	1682.82	5104200000	QEplus019909	166.61	-0.30752	25.266	3.13	7	4	5777
23237	2 Phospho (STY)	_VAVVRT(ph)PPKS(ph)PSSAK_	P10636-8	226	240	2	Pm	0.00044366	VAVVRT(1)PPKS(0.962)PS(0.033)S(0.005)AK	T231;S235	2	561.946	3	561.946	1682.82	3976900000	QEplus021449	114.53	0.59176	24.496	2.5364	6	3	5128
23234	2 Phospho (STY)	_VAVVRT(ph)PPKSPS(ph)SAK_	P10636-8	226	240	2	Ph	0.00013571	VAVVRT(1)PPKS(0.296)PS(0.645)S(0.059)AK	T231	2	842.415	2	842.415	1682.82	3905900000	QEplus019909	137.73	-0.35332	25.272	2.9345	6	4	5530
23225	Phospho (STY)	_VAVVRT(ph)PPKSPSSAK_	P10636-8	226	240	2	Pm	0.00017812	VAVVRT(1)PPKSPSSAK	T231	1	535.291	3	535.29	1602.85	1709900000	QEplus021449	124.91	-0.12288	24.222	1.5853	6	2	5013
23241	2 Phospho (STY)	_VAVVRT(ph)PPKS(ph)PSSAK_	P10636-8	226	240	2	Ph	0.0001491	VAVVRT(1)PPKS(0.778)PS(0.202)S(0.02)AK	T231;S235	2	842.415	2	842.415	1682.82	1543100000	QEplus021452	136.26	-0.2249	24.8	2.4426	7	3	5470
23223	Phospho (STY)	_VAVVRT(ph)PPKSPSSAK_	P10636-8	226	240	2	Ph	0.041447	VAVVRT(0.959)PPKS(0.019)PS(0.009)S(0.012)AK	T231	1	535.29	3	535.29	1602.85	1299900000	QEplus019909	58.835	-0.096412	25.083	1.6788	7	1	5248
23238	2 Phospho (STY)	_VAVVRT(ph)PPKS(ph)PSSAK_	P10636-8	226	240	2	Pm	7.9148e-05	VAVVRT(1)PPKS(0.67)PS(0.303)S(0.027)AK	T231	2	842.415	2	842.415	1682.82	1188100000	QEplus021449	143.93	0.10074	24.484	1.8877	6	2	5206
23224	Phospho (STY)	_VAVVRT(ph)PPKSPSSAK_	P10636-8	226	240	2	Ph	2.3539e-05	VAVVRT(0.972)PPKS(0.027)PS(0.001)SAK	T231	1	802.933	2	802.432	1602.85	425890000	QEplus019909	163.34	-0.31079	25.083	1.2333	6	1	5303
23227	Phospho (STY)	_VAVVRT(ph)PPKSPSSAK_	P10636-8	226	240	2	Ph	0.003483	VAVVRT(1)PPKSPSSAK	T231	1	535.291	3	535.29	1602.85	424600000	QEplus021452	93.684	0.18828	24.612	1.1825	6	2	5329
23222	Phospho (STY)	_VAVVRT(ph)PPKSPSSAK_	P10636-8	226	240	2	Pm	1.0796e-05	VAVVRT(1)PPKSPSSAK	T231	1	535.291	3	535.29	1602.85	228180000	QEplus019907	155.88	-0.59146	25.278	1.0858	6	1	5551
23232	2 Phospho (STY)	_VAVVRT(ph)PPKS(ph)PSSAK_	P10636-8	226	240	2	Pm	5.412e-05	VAVVRT(1)PPKS(0.945)PS(0.024)S(0.031)AK	T231;S235	2	561.946	3	561.946	1682.82	227640000	QEplus019907	138.46	-0.15521	25.521	1.2456	5	1	5655
23242	2 Phospho (STY)	_VAVVRT(ph)PPKS(ph)PSSAK_	P10636-8	226	240	2	Ph	0.03643	VAVVRT(0.999)PPKS(0.918)PS(0.061)S(0.022)AK	T231;S235	2	421.711	4	421.711	1682.82	222820000	QEplus021452	45.069	-0.14369	24.81	1.2225	6	1	5394
23231	2 Phospho (STY)	_VAVVRT(ph)PPKS(ph)PSSAK_	P10636-8	226	240	2	Pm	0.00082805	VAVVRT(1)PPKS(0.907)PS(0.076)S(0.017)AK	T231;S235	2	842.415	2	842.415	1682.82	205390000	QEplus019907	117.07	0.23517	25.521	1.3471	6	1	5575
23239	2 Phospho (STY)	_VAVVRT(ph)PPKS(ph)PSSAK_	P10636-8	226	240	2	Pm	0.03881	VAVVRT(0.999)PPKS(0.906)PS(0.071)S(0.025)AK	T231;S235	2	421.961	4	421.711	1682.82	152290000	QEplus021449	42.908	-0.062099	24.501	1.0273	4	1	5094
23226	Phospho (STY)	_VAVVRT(ph)PPKSPSSAK_	P10636-8	226	240	2	Pm	0.00032758	VAVVRT(0.999)PPKS(0.001)PSSAK	T231	1	802.934	2	802.432	1602.85	106190000	QEplus021449	137.17	-0.27498	24.223	0.59053	5	1	4980
23221	Phospho (STY)	_VAVVRT(ph)PPKSPSSAK_	P10636-8	226	240	2	Pm	1.7838e-11	VAVVRT(1)PPKSPSSAK	T231	1	802.433	2	802.432	1602.85	95226000	QEplus019907	207.05	0.44055	25.277	0.85753	4	1	5549
23235	2 Phospho (STY)	_VAVVRT(ph)PPKS(ph)PSSAK_	P10636-8	226	240	2	Ph	0.014298	VAVVRT(1)PPKS(0.92)PS(0.059)S(0.021)AK	T231;S235	2	421.711	4	421.711	1682.82	87580000	QEplus019909	65.16	-0.45222	25.274	0.76125	4	1	5471
23245	3 Phospho (STY)	_VAVVRT(ph)PPKS(ph)PSS(ph)AK_	P10636-8	226	240	2	Ph	0.0017889	VAVVRT(1)PPKS(0.958)PS(0.157)S(0.885)AK	T231;S235;S238	3	882.398	2	882.398	1762.78	39542000	QEplus019909	97.697	0.94568	25.908	0.9131	3	1	5669
23244	3 Phospho (STY)	_VAVVRT(ph)PPKS(ph)PSS(ph)AK_	P10636-8	226	240	2	Ph	0.03569	VAVVRT(1)PPKS(0.968)PS(0.347)S(0.685)AK	T231;S235	3	588.6	3	588.601	1762.78	30801000	QEplus019909	56.428	0.31443	25.873	0.68267	3	1	5666
23228	Phospho (STY)	_VAVVRT(ph)PPKSPSSAK_	P10636-8	226	240	2	Ph	0.0056447	VAVVRT(0.916)PPKS(0.055)PS(0.025)S(0.004)AK	T231	1	802.432	2	802.432	1602.85	23458000	QEplus021452	99.392	0.35156	24.626	0.42894	4	1	5322
23246	3 Phospho (STY)	_VAVVRT(ph)PPKS(ph)PSS(ph)AK_	P10636-8	226	240	2	Ph	0.043173	VAVVRT(0.998)PPKS(0.94)PS(0.29)S(0.771)AK	T231;S235;S238	3	588.601	3	588.601	1762.78	18325000	QEplus021452	51.876	0.66498	25.282	0.63275	3	1	5629
23248	Unmodified	_VAVVRTPPKSPSSAK_	P10636-8	226	240	2	P0	0.047295			0	381.979	4	381.728	1522.88	10651000	QEplus021446	26.769	0.36352	23.576	0.23295	3	1	4515
23247	3 Phospho (STY)	_VAVVRT(ph)PPKS(ph)PS(ph)SAK_	P10636-8	226	240	2	Ph	0.025749	VAVVRT(1)PPKS(0.999)PS(0.62)S(0.381)AK	T231;S235	3	882.398	2	882.398	1762.78	5167400	QEplus021452	65.943	0.56948	25.336	0.40134	2	1	5645
23236	2 Phospho (STY)	_VAVVRT(ph)PPKS(ph)PSSAK_	P10636-8	226	240	2	Ph	0.041535	VAVVRT(0.996)PPKS(0.77)PS(0.123)S(0.111)AK	T231;S235	2	562.281	3	561.946	1682.82	1099100	QEplus019909	45.608	0.45855	51.728	2.2591	4	1	14897
23249	3 Phospho (STY)	_VAVVRT(ph)PPKS(ph)PS(ph)SAKSR_	P10636-8	226	242	3	Ph	0.0021847	VAVVRT(1)PPKS(1)PS(0.643)S(0.347)AKS(0.011)R	T231;S235	3	669.977	3	669.646	2005.92	41277000	QEplus021452	91.883	-2.0233	24.37	0.69231	4	1	5243
22279	2 Acetyl (K),Phospho (STY)	_T(ph)PPK(ac)SPSSAK(ac)SRLQTAPVPMPDLK_	P10636-8	231	254	3	Pm	0.038007	T(0.215)PPKS(0.196)PS(0.196)S(0.196)AKS(0.196)RLQT(0.003)APVPMPDLK	K234;K240	1	900.833	3	899.794	2696.36	7271000	QEplus019907	41.084	3.1636	37.452	0.19991	2	1	10347
20118	Unmodified	_SRLQTAPVPMPDLK_	P10636-8	241	254	1	Pm	0.012942			0	518.289	3	518.289	1551.84	5844200000	QEplus021449	69.431	-0.26114	32.956	1.6246	7	1	8466
20113	Unmodified	_SRLQTAPVPMPDLK_	P10636-8	241	254	1	P0	0.010348			0	518.289	3	518.289	1551.84	5742100000	QEplus021446	75.316	-0.55518	33.433	0.70238	7	1	8480
20111	Unmodified	_SRLQTAPVPMPDLK_	P10636-8	241	254	1	P0	2.5577e-07			0	776.929	2	776.929	1551.84	3824300000	QEplus021446	209.19	-0.38388	33.433	2.1556	6	2	8296
20119	Unmodified	_SRLQTAPVPMPDLK_	P10636-8	241	254	1	Pm	3.3584e-07			0	776.93	2	776.929	1551.84	3226800000	QEplus021449	206.46	-0.1946	32.956	1.2011	3	1	8478
20121	Unmodified	_SRLQTAPVPMPDLK_	P10636-8	241	254	1	Ph	0.012955			0	518.289	3	518.289	1551.84	3048200000	QEplus021452	69.403	-0.24297	33.429	1.8279	6	1	8819
20120	Unmodified	_SRLQTAPVPMPDLK_	P10636-8	241	254	1	Ph	1.7743e-05			0	777.431	2	776.929	1551.84	1568000000	QEplus021452	203.29	-0.079736	33.429	1.277	6	1	8808
20114	Unmodified	_SRLQTAPVPMPDLK_	P10636-8	241	254	1	P0	0.039996			0	518.289	3	518.289	1551.84	225650000	QEplus021446	48.323	-0.61449	34.071	1.6192	5	2	8779
20127	Oxidation (M)	_SRLQTAPVPM(ox)PDLK_	P10636-8	241	254	1	P0	0.0034359			0	784.927	2	784.927	1567.84	152860000	QEplus021446	98	-0.079509	30.522	0.77682	5	1	7136
20109	Unmodified	_SRLQTAPVPMPDLK_	P10636-8	241	254	1	P0	0.012942			0	518.623	3	518.289	1551.84	119130000	QEplus019905	69.431	-0.53871	34.286	0.37146	4	1	8963
20112	Unmodified	_SRLQTAPVPMPDLK_	P10636-8	241	254	1	P0	0.0069631			0	388.968	4	388.968	1551.84	81361000	QEplus021446	79.337	-0.39757	33.433	0.30019	3	1	8343
20110	Unmodified	_SRLQTAPVPMPDLK_	P10636-8	241	254	1	Ph	0.021094			0	518.288	3	518.289	1551.84	57655000	QEplus019909	62.759	-0.75836	34.628	0.32539	4	1	9148
20125	Phospho (STY)	_SRLQT(ph)APVPMPDLK_	P10636-8	241	254	1	Ph	2.1242e-07	SRLQT(1)APVPMPDLK	T245	1	816.913	2	816.913	1631.81	45164000	QEplus021452	191.4	-1.439	34.837	0.518	4	1	9387
20129	Oxidation (M)	_SRLQTAPVPM(ox)PDLK_	P10636-8	241	254	1	Ph	0.020206			0	784.927	2	784.927	1567.84	32821000	QEplus021452	83.53	-1.1786	30.504	0.55506	4	1	7669
20115	Unmodified	_SRLQTAPVPMPDLK_	P10636-8	241	254	1	P0	0.0062452			0	777.432	2	776.929	1551.84	21725000	QEplus021446	122.97	2.8162	35.817	0.55224	3	2	9306
20124	Phospho (STY)	_SRLQT(ph)APVPMPDLK_	P10636-8	241	254	1	Ph	0.0003967	S(0.144)RLQT(0.856)APVPMPDLK	T245	1	816.914	2	816.913	1631.81	11666000	QEplus019909	141.6	-0.39615	36.443	0.2719	4	1	9841
20117	Unmodified	_SRLQTAPVPMPDLK_	P10636-8	241	254	1	P0	0.042621			0	518.623	3	518.289	1551.84	10191000	QEplus021446	46.318	-0.50925	36.191	4.2476	4	1	9458
20116	Unmodified	_SRLQTAPVPMPDLK_	P10636-8	241	254	1	P0	0.04518			0	776.936	2	776.929	1551.84	7831400	QEplus021446	101.35	0.1106	36.297	2.0955	3	1	9334
20128	Oxidation (M)	_SRLQTAPVPM(ox)PDLK_	P10636-8	241	254	1	P0	0.039019			0	523.62	3	523.62	1567.84		QEplus021446	53.395	NaN	33.487	1		1	8361
20134	Unmodified	_SRLQTAPVPMPDLKNVK_	P10636-8	241	257	2	P0	0.0021576			0	632.023	3	632.024	1893.05	189270000	QEplus021446	94.845	-0.64605	32.909	0.85774	3	1	8026
20132	Unmodified	_SRLQTAPVPMPDLKNVK_	P10636-8	241	257	2	P0	0.00078403			0	632.023	3	632.024	1893.05	40119000	QEplus019905	111.01	-0.74691	33.668	0.32586	3	1	8708
20133	Unmodified	_SRLQTAPVPMPDLKNVK_	P10636-8	241	257	2	Ph	0.00078403			0	632.024	3	632.024	1893.05	30412000	QEplus019909	111.01	0.25302	34.043	0.26445	4	1	8919
20135	Unmodified	_SRLQTAPVPMPDLKNVK_	P10636-8	241	257	2	P0	0.0022432			0	948.034	2	947.533	1893.05	28233000	QEplus021446	160.63	-0.1888	32.918	0.22876	3	1	8159
20137	Oxidation (M)	_SRLQTAPVPM(ox)PDLKNVK_	P10636-8	241	257	2	P0	0.019935			0	637.691	3	637.356	1909.05	13024000	QEplus021446	60.618	-0.061388	30.085	0.40199	4	1	7017
13654	Unmodified	_LQTAPVPMPDLK_	P10636-8	243	254	0	Pm	9.9376e-05			0	655.363	2	655.363	1308.71	36951000000	QEplus021449	146.11	-0.66903	34.938	7.4968	8	6	9664
13660	Unmodified	_LQTAPVPMPDLK_	P10636-8	243	254	0	Ph	0.0002721			0	655.363	2	655.363	1308.71	36814000000	QEplus021452	133.81	-0.76112	35.353	3.4292	8	4	9662
13642	Unmodified	_LQTAPVPMPDLK_	P10636-8	243	254	0	P0	0.00021356			0	655.364	2	655.363	1308.71	35213000000	QEplus021446	137.98	-1.537	35.527	8.0352	8	10	9973
13626	Unmodified	_LQTAPVPMPDLK_	P10636-8	243	254	0	P0	2.3959e-05			0	655.363	2	655.363	1308.71	32332000000	QEplus019905	160.36	-0.26428	36.657	7.7687	7	10	10198
13635	Unmodified	_LQTAPVPMPDLK_	P10636-8	243	254	0	Ph	2.6097e-05			0	655.363	2	655.363	1308.71	26561000000	QEplus019909	158.79	-0.88333	36.926	7.3307	8	8	10080
13588	Oxidation (M)	_LQTAPVPM(ox)PDLK_	P10636-8	243	254	0	P0	0.011701			0	663.861	2	663.36	1324.71	15763000000	QEplus019905	110.38	-0.36424	32.722	3.0789	6	3	8973
13631	Unmodified	_LQTAPVPMPDLK_	P10636-8	243	254	0	Pm	2.5259e-05			0	655.363	2	655.363	1308.71	13880000000	QEplus019907	159.4	-0.5593	37.436	6.9993	6	8	10865
13605	Oxidation (M)	_LQTAPVPM(ox)PDLK_	P10636-8	243	254	0	P0	0.008823			0	663.36	2	663.36	1324.71	5813600000	QEplus021446	114.4	-0.52309	31.886	2.8448	6	4	7616
13600	Oxidation (M)	_LQTAPVPM(ox)PDLK_	P10636-8	243	254	0	Ph	0.002271			0	663.36	2	663.36	1324.71	5343500000	QEplus019909	125.74	-0.54436	33.16	2.4518	7	3	8650
13617	Oxidation (M)	_LQTAPVPM(ox)PDLK_	P10636-8	243	254	0	Ph	0.036936			0	663.285	2	663.36	1324.71	2733700000	QEplus021452	66.056	-0.38578	31.903	2.0774	4	1	8809
13637	Unmodified	_LQTAPVPMPDLK_	P10636-8	243	254	0	Ph	0.0026066			0	1315.72	1	1309.72	1308.71	2477700000	QEplus019909	103.21	-0.42738	36.928	2.6391	7	1	10122
13610	Oxidation (M)	_LQTAPVPM(ox)PDLK_	P10636-8	243	254	0	Pm	0.013725			0	663.359	2	663.36	1324.71	2098700000	QEplus021449	107.55	-0.48506	31.463	1.9818	6	1	7804
13624	Unmodified	_LQTAPVPMPDLK_	P10636-8	243	254	0	P0	0.00058639			0	655.365	2	655.363	1308.71	1975400000	QEplus019905	121.9	0.92816	36.222	0.47556	5	1	9640
13598	Oxidation (M)	_LQTAPVPM(ox)PDLK_	P10636-8	243	254	0	Pm	0.0036664			0	663.36	2	663.36	1324.71	1883000000	QEplus019907	121.6	-0.57477	33.265	2.9534	7	3	9188
13643	Unmodified	_LQTAPVPMPDLK_	P10636-8	243	254	0	P0	0.0010825			0	437.244	3	437.244	1308.71	1289000000	QEplus021446	81.709	-0.63631	35.524	4.6443	5	5	9440
13653	Unmodified	_LQTAPVPMPDLK_	P10636-8	243	254	0	Pm	8.5574e-05			0	437.244	3	437.244	1308.71	757690000	QEplus021449	112.5	0.2211	34.905	1.8162	5	2	9243
13659	Unmodified	_LQTAPVPMPDLK_	P10636-8	243	254	0	Ph	0.00015464			0	437.244	3	437.244	1308.71	658990000	QEplus021452	100.04	-0.25934	35.315	2.608	5	3	9870
13587	Oxidation (M)	_LQTAPVPM(ox)PDLK_	P10636-8	243	254	0	P0	0.011184			0	1327.72	1	1325.71	1324.71	654390000	QEplus019905	74.849	0.14809	32.722	1.681	5	1	8523
13634	Unmodified	_LQTAPVPMPDLK_	P10636-8	243	254	0	Ph	0.00072349			0	655.364	2	655.363	1308.71	560620000	QEplus019909	120.77	0.25359	36.396	0.57281	7	1	9775
13612	Oxidation (M)	_LQTAPVPM(ox)PDLK_	P10636-8	243	254	0	Pm	0.001469			0	663.359	2	663.36	1324.71	404820000	QEplus021449	135.43	-1.6908	35.132	4.396	5	3	9378
13615	Oxidation (M)	_LQTAPVPM(ox)PDLK_	P10636-8	243	254	0	Ph	0.0015668			0	663.359	2	663.36	1324.71	385650000	QEplus021452	134.25	-1.5431	35.716	4.5715	5	3	9714
13625	Unmodified	_LQTAPVPMPDLK_	P10636-8	243	254	0	P0	0.00063956			0	437.244	3	437.244	1308.71	384250000	QEplus019905	90.697	0.10563	36.731	3.9193	5	3	9878
13607	Oxidation (M)	_LQTAPVPM(ox)PDLK_	P10636-8	243	254	0	P0	0.0016512			0	663.359	2	663.36	1324.71	344560000	QEplus021446	133.23	-2.0228	35.753	4.7118	6	6	9143
13673	Phospho (STY)	_LQT(ph)APVPMPDLK_	P10636-8	243	254	0	Ph	0.0028944	LQT(1)APVPMPDLK	T245	1	695.346	2	695.346	1388.68	325220000	QEplus021452	118.58	0.23072	36.279	0.89291	5	1	9951
13640	Unmodified	_LQTAPVPMPDLK_	P10636-8	243	254	0	P0	0.0014376			0	655.365	2	655.363	1308.71	298090000	QEplus021446	114.89	0.10032	34.823	0.67859	5	1	8811
13636	Unmodified	_LQTAPVPMPDLK_	P10636-8	243	254	0	Ph	0.00015464			0	437.245	3	437.244	1308.71	228920000	QEplus019909	100.04	-0.22494	37.038	2.2322	4	3	10403
13590	Oxidation (M)	_LQTAPVPM(ox)PDLK_	P10636-8	243	254	0	P0	0.0010506			0	663.359	2	663.36	1324.71	210660000	QEplus019905	140.49	-1.2652	37.343	3.6247	5	5	10471
13602	Oxidation (M)	_LQTAPVPM(ox)PDLK_	P10636-8	243	254	0	Ph	0.00020403			0	663.359	2	663.36	1324.71	202650000	QEplus019909	152.54	-1.8421	37.412	6.1021	4	5	10041
13589	Oxidation (M)	_LQTAPVPM(ox)PDLK_	P10636-8	243	254	0	P0	0.0036664			0	663.36	2	663.36	1324.71	197510000	QEplus019905	121.6	0.21581	36.531	1.7021	5	1	9611
13658	Unmodified	_LQTAPVPMPDLK_	P10636-8	243	254	0	Ph	0.00032713			0	655.363	2	655.363	1308.71	175200000	QEplus021452	129.89	-0.0025693	34.772	0.55062	5	1	9353
13586	Oxidation (M)	_LQTAPVPM(ox)PDLK_	P10636-8	243	254	0	P0	0.010605			0	442.575	3	442.576	1324.71	175100000	QEplus019905	76.24	-0.17531	32.717	1.0203	4	1	8328
13652	Unmodified	_LQTAPVPMPDLK_	P10636-8	243	254	0	Pm	0.0002147			0	655.363	2	655.363	1308.71	153470000	QEplus021449	137.89	0.60503	34.355	0.48701	5	1	9053
13630	Unmodified	_LQTAPVPMPDLK_	P10636-8	243	254	0	Pm	0.00017832			0	655.363	2	655.363	1308.71	136620000	QEplus019907	140.49	-0.48338	36.511	0.76487	6	1	9959
13672	Phospho (STY)	_LQT(ph)APVPMPDLK_	P10636-8	243	254	0	Ph	0.0028944	LQT(1)APVPMPDLK	T245	1	695.849	2	695.346	1388.68	134710000	QEplus019909	118.58	-0.54364	38.14	1.4729	4	1	10455
13661	Unmodified	_LQTAPVPMPDLK_	P10636-8	243	254	0	Ph	0.00015875			0	655.364	2	655.363	1308.71	134470000	QEplus021452	141.88	0.089258	38.69	3.7799	2	4	10884
13599	Oxidation (M)	_LQTAPVPM(ox)PDLK_	P10636-8	243	254	0	Pm	0.0012601			0	663.359	2	663.36	1324.71	103060000	QEplus019907	137.95	-1.5187	37.59	2.1407	4	2	10631
13632	Unmodified	_LQTAPVPMPDLK_	P10636-8	243	254	0	Pm	0.0010825			0	437.244	3	437.244	1308.71	101610000	QEplus019907	80.17	-0.097063	37.415	1.1416	5	1	10324
13606	Oxidation (M)	_LQTAPVPM(ox)PDLK_	P10636-8	243	254	0	P0	0.012632			0	442.577	3	442.576	1324.71	98168000	QEplus021446	71.888	0.035004	31.912	0.80487	6	1	7683
13645	Unmodified	_LQTAPVPMPDLK_	P10636-8	243	254	0	P0	9.9376e-05			0	655.361	2	655.363	1308.71	70737000	QEplus021446	146.11	-0.15856	44.646	5.3948	5	2	12300
13585	Oxidation (M)	_LQTAPVPM(ox)PDLK_	P10636-8	243	254	0	P0	0.0024183			0	663.36	2	663.36	1324.71	67845000	QEplus019905	123.96	-0.27011	32.309	0.37292	4	1	8155
13611	Oxidation (M)	_LQTAPVPM(ox)PDLK_	P10636-8	243	254	0	Pm	0.040169			0	442.576	3	442.576	1324.71	50048000	QEplus021449	46.378	0.20869	31.462	0.48484	4	1	7890
13601	Oxidation (M)	_LQTAPVPM(ox)PDLK_	P10636-8	243	254	0	Ph	0.032612			0	442.576	3	442.576	1324.71	49364000	QEplus019909	52.863	0.13918	33.155	0.9564	5	1	8566
13627	Unmodified	_LQTAPVPMPDLK_	P10636-8	243	254	0	P0	3.7264e-05			0	655.362	2	655.363	1308.71	43774000	QEplus019905	150.61	-0.26891	44.652	1.0991	5	1	12785
13663	Unmodified	_LQTAPVPMPDLK_	P10636-8	243	254	0	Ph	0.00015875			0	655.363	2	655.363	1308.71	43612000	QEplus021452	141.88	-0.44995	44.379	2.1938	4	3	13003
13644	Unmodified	_LQTAPVPMPDLK_	P10636-8	243	254	0	P0	0.00010246			0	655.364	2	655.363	1308.71	42524000	QEplus021446	145.89	-0.46197	43.101	1.2185	3	2	12014
13662	Unmodified	_LQTAPVPMPDLK_	P10636-8	243	254	0	Ph	0.00033742			0	655.363	2	655.363	1308.71	34836000	QEplus021452	129.16	-1.2071	42.81	1.5335	4	2	12375
13638	Unmodified	_LQTAPVPMPDLK_	P10636-8	243	254	0	Ph	0.00010246			0	655.362	2	655.363	1308.71	22019000	QEplus019909	145.89	-0.8276	44.716	1.0955	5	2	12796
13628	Unmodified	_LQTAPVPMPDLK_	P10636-8	243	254	0	P0	3.7264e-05			0	655.362	2	655.363	1308.71	21342000	QEplus019905	150.61	-0.042545	45.654	2.5242	3	2	13357
13604	Oxidation (M)	_LQTAPVPM(ox)PDLK_	P10636-8	243	254	0	Ph	1.0773e-08			0	1325.72	1	1325.71	1324.71	15724000	QEplus019909	159.09	-0.49518	37.331	0.97796	2	1	10132
13629	Unmodified	_LQTAPVPMPDLK_	P10636-8	243	254	0	P0	0.0012101			0	655.363	2	655.363	1308.71	14534000	QEplus019905	116.77	0.41791	51.303	3.0125	5	2	14843
13591	Oxidation (M)	_LQTAPVPM(ox)PDLK_	P10636-8	243	254	0	P0	0.00013402			0	1325.71	1	1325.71	1324.71	14430000	QEplus019905	127.51	-0.74702	37.243	1.1596	2	1	10056
13646	Unmodified	_LQTAPVPMPDLK_	P10636-8	243	254	0	P0	0.00080614			0	655.366	2	655.363	1308.71	14397000	QEplus021446	120.09	-0.54234	49.67	4.844	4	2	14686
13655	Unmodified	_LQTAPVPMPDLK_	P10636-8	243	254	0	Pm	0.0012101			0	655.362	2	655.363	1308.71	12656000	QEplus021449	116.77	-2.0126	42.736	1.0093	4	1	12222
13656	Unmodified	_LQTAPVPMPDLK_	P10636-8	243	254	0	Pm	0.00028654			0	655.363	2	655.363	1308.71	12119000	QEplus021449	132.78	0.10283	43.735	1.44	3	3	12650
13641	Unmodified	_LQTAPVPMPDLK_	P10636-8	243	254	0	P0	0.0069937			0	437.245	3	437.244	1308.71	11687000	QEplus021446	63.611	1.5361	34.803	0.67859	4	1	8853
13657	Unmodified	_LQTAPVPMPDLK_	P10636-8	243	254	0	Pm	0.048509			0	656.365	2	655.363	1308.71	10296000	QEplus021449	65.278	-1.3193	45.869	0.75112	3	1	13507
13609	Oxidation (M)	_LQTAPVPM(ox)PDLK_	P10636-8	243	254	0	P0	0.016361			0	663.861	2	663.36	1324.71	7927300	QEplus021446	103.87	0.69676	41.184	4.8825	2	2	10996
13592	Oxidation (M)	_LQTAPVPM(ox)PDLK_	P10636-8	243	254	0	P0	0.017721			0	663.361	2	663.36	1324.71	7244200	QEplus019905	101.97	-1.2562	40.778	0.79674	4	1	11434
13633	Unmodified	_LQTAPVPMPDLK_	P10636-8	243	254	0	Pm	0.00058639			0	655.359	2	655.363	1308.71	6513600	QEplus019907	121.9	-2.166	44.754	1.1703	4	2	13058
13608	Oxidation (M)	_LQTAPVPM(ox)PDLK_	P10636-8	243	254	0	P0	0.019443			0	663.861	2	663.36	1324.71	5533600	QEplus021446	99.568	0.84704	38.997	1.105	3	2	10321
13593	Oxidation (M)	_LQTAPVPM(ox)PDLK_	P10636-8	243	254	0	P0	0.013331			0	663.357	2	663.36	1324.71	5354600	QEplus019905	108.1	0.068148	42.205	3.7124	3	3	12116
13594	Oxidation (M)	_LQTAPVPM(ox)PDLK_	P10636-8	243	254	0	P0	0.008823			0	663.862	2	663.36	1324.71	3092600	QEplus019905	114.4	-0.055557	51.326	2.2904	3	1	14880
13597	Oxidation (M)	_LQTAPVPM(ox)PDLK_	P10636-8	243	254	0	P0	0.034966			0	1325.64	1	1325.71	1324.71	3019700	QEplus019905	45.908	-1.5797	37.843	0.45113	2	1	10350
13603	Oxidation (M)	_LQTAPVPM(ox)PDLK_	P10636-8	243	254	0	Ph	0.029726			0	664.704	2	663.36	1324.71	2675200	QEplus019909	70.056	-0.53994	42.16	1.3044	2	1	11905
13595	Oxidation (M)	_LQTAPVPM(ox)PDLK_	P10636-8	243	254	0	P0	0.0095843			0	663.357	2	663.36	1324.71		QEplus019905	78.513	NaN	44.845	1		1	12923
13596	Oxidation (M)	_LQTAPVPM(ox)PDLK_	P10636-8	243	254	0	P0	0.027263			0	663.356	2	663.36	1324.71		QEplus019905	65.278	NaN	46.251	1		1	13426
13613	Oxidation (M)	_LQTAPVPM(ox)PDLK_	P10636-8	243	254	0	Pm	0.024741			0	663.359	2	663.36	1324.71		QEplus021449	66.758	NaN	32.218	1		1	8204
13614	Oxidation (M)	_LQTAPVPM(ox)PDLK_	P10636-8	243	254	0	Pm	0.0051372			0	663.361	2	663.36	1324.71		QEplus021449	90.142	NaN	32.854	1		1	8459
13616	Oxidation (M)	_LQTAPVPM(ox)PDLK_	P10636-8	243	254	0	Ph	0.025708			0	663.362	2	663.36	1324.71		QEplus021452	66.19	NaN	33.295	1		1	8788
13639	Unmodified	_LQTAPVPMPDLK_	P10636-8	243	254	0	Ph	0.00011275			0	437.245	3	437.244	1308.71		QEplus019909	97.779	NaN	36.358	1		1	9817
13647	Unmodified	_LQTAPVPMPDLK_	P10636-8	243	254	0	P0	0.00065484			0	655.363	2	655.363	1308.71		QEplus021446	121.9	NaN	45.451	1		1	12864
13648	Unmodified	_LQTAPVPMPDLK_	P10636-8	243	254	0	P0	3.8722e-06			0	655.364	2	655.363	1308.71		QEplus021446	145.89	NaN	46.216	1		1	13112
13649	Unmodified	_LQTAPVPMPDLK_	P10636-8	243	254	0	P0	0.00068045			0	655.364	2	655.363	1308.71		QEplus021446	121.6	NaN	46.979	1		1	13322
13650	Unmodified	_LQTAPVPMPDLK_	P10636-8	243	254	0	P0	0.00081164			0	655.365	2	655.363	1308.71		QEplus021446	120.09	NaN	47.742	1		1	13514
13651	Unmodified	_LQTAPVPMPDLK_	P10636-8	243	254	0	P0	0.0013461			0	655.361	2	655.363	1308.71		QEplus021446	113.93	NaN	48.455	1		1	13693
13683	Unmodified	_LQTAPVPMPDLKNVK_	P10636-8	243	257	1	P0	0.0023181			0	551.313	3	550.98	1649.92	547070000	QEplus021446	93.237	-1.9876	34.57	1.1172	7	2	8831
13682	Unmodified	_LQTAPVPMPDLKNVK_	P10636-8	243	257	1	P0	0.00072467			0	550.98	3	550.98	1649.92	407920000	QEplus021446	107.69	0.27434	34.052	0.50436	6	1	8534
13686	Unmodified	_LQTAPVPMPDLKNVK_	P10636-8	243	257	1	Pm	0.0071973			0	551.31	3	550.98	1649.92	241450000	QEplus021449	81.327	-3.2721	34.102	0.6515	6	1	8988
13679	Unmodified	_LQTAPVPMPDLKNVK_	P10636-8	243	257	1	Ph	0.00012879			0	550.98	3	550.98	1649.92	202780000	QEplus019909	122.93	-2.5291	36.053	1.5424	5	2	9628
13681	Unmodified	_LQTAPVPMPDLKNVK_	P10636-8	243	257	1	P0	3.958e-05			0	825.966	2	825.966	1649.92	173300000	QEplus021446	193.73	0.8747	34.063	0.43706	5	1	8533
13685	Unmodified	_LQTAPVPMPDLKNVK_	P10636-8	243	257	1	Pm	0.0046081			0	550.98	3	550.98	1649.92	153630000	QEplus021449	87.647	-0.074019	33.584	0.5007	6	1	8715
13688	Unmodified	_LQTAPVPMPDLKNVK_	P10636-8	243	257	1	Ph	0.0018061			0	550.98	3	550.98	1649.92	138010000	QEplus021452	94.487	-0.33453	34.051	0.56105	4	1	9067
13680	Unmodified	_LQTAPVPMPDLKNVK_	P10636-8	243	257	1	Ph	0.0020016			0	826.469	2	825.966	1649.92	132610000	QEplus019909	147.24	-2.9578	36.035	1.3102	5	2	9629
13684	Unmodified	_LQTAPVPMPDLKNVK_	P10636-8	243	257	1	P0	0.0039556			0	826.465	2	825.966	1649.92	127190000	QEplus021446	145.14	-1.725	34.581	0.64605	6	1	8832
13697	Oxidation (M)	_LQTAPVPM(ox)PDLKNVK_	P10636-8	243	257	1	P0	0.024425			0	556.312	3	556.311	1665.91	55832000	QEplus021446	69.261	-1.496	31.394	1.7895	3	1	7551
13689	Unmodified	_LQTAPVPMPDLKNVK_	P10636-8	243	257	1	Ph	0.045816			0	826.467	2	825.966	1649.92	33029000	QEplus021452	102.73	-0.95282	34.036	0.39533	4	1	9093
13687	Unmodified	_LQTAPVPMPDLKNVK_	P10636-8	243	257	1	Pm	0.03752			0	825.901	2	825.966	1649.92	26141000	QEplus021449	73.273	-1.4121	33.552	0.46761	3	1	8782
13676	Unmodified	_LQTAPVPMPDLKNVK_	P10636-8	243	257	1	P0	0.0091442			0	550.979	3	550.98	1649.92	17233000	QEplus019905	76.574	0.1765	34.826	0.80241	2	1	9114
13690	Acetyl (K),Oxidation (M)	_LQTAPVPM(ox)PDLK(ac)NVK_	P10636-8	243	257	1	P0	0.022305		K254	0	570.649	3	570.315	1707.92	15015000	QEplus019905	59.634	-0.19299	37.673	0.79509	4	1	10202
13695	Oxidation (M)	_LQTAPVPM(ox)PDLKNVK_	P10636-8	243	257	1	Ph	0.027187			0	556.645	3	556.311	1665.91	14573000	QEplus019909	67.872	-1.4164	32.531	0.8103	3	1	8331
13692	Acetyl (K),Oxidation (M)	_LQTAPVPM(ox)PDLK(ac)NVK_	P10636-8	243	257	1	P0	0.017425		K254	0	570.315	3	570.315	1707.92	12663000	QEplus021446	63.682	-1.2869	35.962	0.44202	4	1	9286
13693	Acetyl (K)	_LQTAPVPMPDLK(ac)NVK_	P10636-8	243	257	1	P0	0.025973		K254	0	846.97	2	846.971	1691.93	12648000	QEplus019905	121.28	-1.0757	39.849	0.65681	5	1	11020
13691	Acetyl (K),Oxidation (M)	_LQTAPVPM(ox)PDLK(ac)NVK_	P10636-8	243	257	1	P0	0.0028568		K254	0	854.969	2	854.969	1707.92	11752000	QEplus019905	93.623	1.5462	37.685	0.48424	3	1	10221
13694	Oxidation (M)	_LQTAPVPM(ox)PDLKNVK_	P10636-8	243	257	1	Ph	0.034894			0	834.465	2	833.963	1665.91	7919000	QEplus019909	70.54	-1.6574	32.573	0.50779	3	1	8299
13696	Oxidation (M)	_LQTAPVPM(ox)PDLKNVK_	P10636-8	243	257	1	P0	0.0034618			0	834.464	2	833.963	1665.91	7183100	QEplus021446	96.746	-0.22549	31.178	0.73703	2	1	7474
13677	Unmodified	_LQTAPVPMPDLKNVK_	P10636-8	243	257	1	P0	0.028909			0	826.134	2	825.966	1649.92		QEplus019905	107.97	NaN	35.024	1		1	9242
13678	Unmodified	_LQTAPVPMPDLKNVK_	P10636-8	243	257	1	P0	0.00022541			0	550.979	3	550.98	1649.92		QEplus019905	111.64	NaN	35.558	1		1	9447
13701	Unmodified	_LQTAPVPMPDLKNVKSK_	P10636-8	243	259	2	P0	0.0090708			0	622.689	3	622.689	1865.04	38605000	QEplus021446	80.596	0.27504	32.204	0.26527	4	1	7841
13702	Unmodified	_LQTAPVPMPDLKNVKSK_	P10636-8	243	259	2	P0	0.004107			0	467.269	4	467.268	1865.04	22774000	QEplus021446	84.94	0.32839	32.177	0.29854	5	1	7854
13700	Unmodified	_LQTAPVPMPDLKNVKSK_	P10636-8	243	259	2	Ph	0.0016588			0	467.518	4	467.268	1865.04	13117000	QEplus019909	93.495	-0.24661	33.259	0.19639	3	1	8624
16112	2 Phospho (STY)	_NVKS(ph)KIGS(ph)TENLK_	P10636-8	255	267	2	Ph	0.015876	NVKS(0.998)KIGS(0.83)T(0.171)ENLK	S258;S262	2	526.583	3	526.583	1576.73	27565000	QEplus021452	67.645	-0.12433	26.137	0.42761	4	1	5933
16113	2 Phospho (STY)	_NVKS(ph)KIGS(ph)TENLK_	P10636-8	255	267	2	Ph	2.9726e-06	NVKS(1)KIGS(0.626)T(0.374)ENLK	S258	2	789.372	2	789.37	1576.73	15720000	QEplus021452	175.38	0.58757	26.137	0.26337	3	1	5947
16108	Unmodified	_NVKSKIGSTENLK_	P10636-8	255	267	2	P0	0.045888			0	473.272	3	473.272	1416.79	10200000	QEplus021446	42.242	0.90536	23.352	0.23644	3	1	4443
16109	Unmodified	_NVKSKIGSTENLK_	P10636-8	255	267	2	Pm	0.00016861			0	473.606	3	473.272	1416.79	7511500	QEplus021449	108.58	-0.25006	22.877	0.26722	2	1	4498
19408	Phospho (STY)	_SKIGS(ph)TENLK_	P10636-8	258	267	1	Ph	1.0173e-06	SKIGS(0.972)T(0.028)ENLK	S262	1	578.784	2	578.784	1155.55	5412400000	QEplus021452	200.05	-0.55469	24.48	2.1152	6	2	5251
19404	Phospho (STY)	_SKIGS(ph)TENLK_	P10636-8	258	267	1	Ph	1.9025e-06	SKIGS(0.975)T(0.025)ENLK	S262	1	578.784	2	578.784	1155.55	4964600000	QEplus019909	195.71	-0.46063	24.91	2.5672	8	2	5311
19401	Unmodified	_SKIGSTENLK_	P10636-8	258	267	1	Pm	0.0009759			0	538.801	2	538.801	1075.59	1623300000	QEplus021449	140.17	-0.049954	23.01	0.88468	6	1	4519
19400	Unmodified	_SKIGSTENLK_	P10636-8	258	267	1	P0	0.00098045			0	538.801	2	538.801	1075.59	1395300000	QEplus021446	140.11	0.85179	23.483	0.93901	7	1	4464
19402	Unmodified	_SKIGSTENLK_	P10636-8	258	267	1	Ph	0.00090838			0	538.801	2	538.801	1075.59	1128200000	QEplus021452	141.02	0.044858	23.499	0.88546	6	1	4861
19406	Phospho (STY)	_SKIGS(ph)TENLK_	P10636-8	258	267	1	Pm	0.002157	SKIGS(0.87)T(0.13)ENLK	S262	1	578.784	2	578.784	1155.55	1000700000	QEplus021449	149.02	-0.096022	24.058	1.2597	6	1	4935
19399	Unmodified	_SKIGSTENLK_	P10636-8	258	267	1	Ph	4.153e-05			0	538.801	2	538.801	1075.59	795730000	QEplus019909	170.47	0.12834	23.856	0.71595	5	1	4912
19397	Unmodified	_SKIGSTENLK_	P10636-8	258	267	1	P0	0.0018713			0	538.8	2	538.801	1075.59	613690000	QEplus019905	128.91	0.57714	23.615	0.30987	4	1	4796
19409	Phospho (STY)	_SKIGS(ph)TENLK_	P10636-8	258	267	1	Ph	0.00025155	SKIGS(0.846)T(0.154)ENLK	S262	1	386.192	3	386.192	1155.55	493550000	QEplus021452	137.95	0.49913	24.477	1.2216	3	1	5264
19403	Phospho (STY)	_SKIGS(ph)TENLK_	P10636-8	258	267	1	Pm	0.00078182	SKIGS(0.994)T(0.006)ENLK	S262	1	578.785	2	578.784	1155.55	218090000	QEplus019907	160.23	-0.32185	25.212	0.88128	2	1	5530
19398	Unmodified	_SKIGSTENLK_	P10636-8	258	267	1	Pm	5.8998e-07			0	538.8	2	538.801	1075.59	211960000	QEplus019907	182.16	-0.15458	23.956	0.3884	5	1	5043
19407	Phospho (STY)	_SKIGS(ph)TENLK_	P10636-8	258	267	1	Pm	0.00015077	SKIGS(0.935)T(0.065)ENLK	S262	1	386.192	3	386.192	1155.55	105030000	QEplus021449	143.76	0.75348	24.057	0.46185	3	1	4942
19410	Phospho (STY)	_SKIGS(ph)TENLK_	P10636-8	258	267	1	Ph	0.00093922	S(0.002)KIGS(0.885)T(0.114)ENLK	S262	1	1156.56	1	1156.56	1155.55	104680000	QEplus021452	132.9	-0.48605	24.447	0.3962	4	1	5297
19405	Phospho (STY)	_SKIGS(ph)TENLK_	P10636-8	258	267	1	Ph	0.0004444	SKIGS(0.905)T(0.095)ENLK	S262	1	386.192	3	386.192	1155.55	57587000	QEplus019909	126.83	-0.041387	24.945	0.62952	4	1	5330
19440	Phospho (STY)	_SKIGS(ph)TENLKHQPGGGK_	P10636-8	258	274	2	Ph	0.0097036	S(0.001)KIGS(0.609)T(0.39)ENLKHQPGGGK		1	606.965	3	606.635	1816.88	9574700000	QEplus021452	78.132	0.0003885	22.736	1.5171	8	2	4822
19423	Unmodified	_SKIGSTENLKHQPGGGK_	P10636-8	258	274	2	Pm	6.9239e-05			0	579.979	3	579.98	1736.92	3921800000	QEplus021449	135.55	-0.7464	21.535	1.5201	7	1	3999
19437	Phospho (STY)	_SKIGS(ph)TENLKHQPGGGK_	P10636-8	258	274	2	Pm	0.022718	S(0.001)KIGS(0.499)T(0.499)ENLKHQPGGGK		1	606.634	3	606.635	1816.88	3077900000	QEplus021449	63.69	-0.3264	22.344	1.066	7	1	4413
19419	Unmodified	_SKIGSTENLKHQPGGGK_	P10636-8	258	274	2	P0	0.0010789			0	579.979	3	579.98	1736.92	2850900000	QEplus021446	105.53	-1.412	22.02	1.6177	7	1	3945
19438	Phospho (STY)	_SKIGST(ph)ENLKHQPGGGK_	P10636-8	258	274	2	Ph	0.00050402	SKIGS(0.375)T(0.625)ENLKHQPGGGK		1	455.227	4	455.228	1816.88	2522000000	QEplus021452	111.45	-0.034889	22.736	1.6569	7	1	4560
19424	Unmodified	_SKIGSTENLKHQPGGGK_	P10636-8	258	274	2	Ph	8.2288e-05			0	579.98	3	579.98	1736.92	1819900000	QEplus021452	132.64	-0.64706	22.055	1.3531	7	2	4293
19422	Unmodified	_SKIGSTENLKHQPGGGK_	P10636-8	258	274	2	Pm	0.0017487			0	435.236	4	435.237	1736.92	1533700000	QEplus021449	93.181	-0.12209	21.535	1.5515	7	1	3986
19439	Phospho (STY)	_SKIGS(ph)TENLKHQPGGGK_	P10636-8	258	274	2	Ph	1.059e-16	SKIGS(0.896)T(0.104)ENLKHQPGGGK	S262	1	909.448	2	909.449	1816.88	1242100000	QEplus021452	233.44	-0.26447	22.749	0.99438	6	1	4564
19420	Unmodified	_SKIGSTENLKHQPGGGK_	P10636-8	258	274	2	P0	5.1865e-05			0	435.236	4	435.237	1736.92	1023100000	QEplus021446	131.39	-0.86844	22.018	1.5113	6	1	3956
19436	Phospho (STY)	_SKIGS(ph)TENLKHQPGGGK_	P10636-8	258	274	2	Pm	0.012156	S(0.004)KIGS(0.498)T(0.498)ENLKHQPGGGK		1	455.479	4	455.228	1816.88	835530000	QEplus021449	65.765	-0.12984	22.344	1.0658	7	1	4337
19425	Unmodified	_SKIGSTENLKHQPGGGK_	P10636-8	258	274	2	Ph	0.00024737			0	435.488	4	435.237	1736.92	666470000	QEplus021452	117.78	-0.39708	22.06	1.0905	6	1	4301
19421	Unmodified	_SKIGSTENLKHQPGGGK_	P10636-8	258	274	2	Pm	1.6286e-12			0	869.967	2	869.466	1736.92	459790000	QEplus021449	287.88	-0.44017	21.567	0.84658	6	1	3938
19435	Phospho (STY)	_SKIGS(ph)TENLKHQPGGGK_	P10636-8	258	274	2	Pm	2.0871e-11	SKIGS(0.699)T(0.301)ENLKHQPGGGK		1	909.949	2	909.449	1816.88	269020000	QEplus021449	223.99	-0.4061	22.344	0.53189	6	1	4255
19432	Phospho (STY)	_SKIGS(ph)TENLKHQPGGGK_	P10636-8	258	274	2	Ph	1.3193e-09	SKIGS(0.944)T(0.056)ENLKHQPGGGK	S262	1	606.634	3	606.635	1816.88	250440000	QEplus019909	193.64	-0.0032992	23.194	0.5374	6	1	4648
19426	Unmodified	_SKIGSTENLKHQPGGGK_	P10636-8	258	274	2	Ph	4.8608e-18			0	869.467	2	869.466	1736.92	198460000	QEplus021452	293.41	-0.56764	22.061	0.6831	5	1	4304
19433	Phospho (STY)	_SKIGS(ph)TENLKHQPGGGK_	P10636-8	258	274	2	Ph	1.6931e-33	SKIGS(0.905)T(0.095)ENLKHQPGGGK	S262	1	909.448	2	909.449	1816.88	55669000	QEplus019909	294.25	0.22113	23.194	0.36975	5	1	4653
19434	Phospho (STY)	_SKIGS(ph)TENLKHQPGGGK_	P10636-8	258	274	2	Ph	2.4722e-05	SKIGS(0.619)T(0.381)ENLKHQPGGGK		1	455.228	4	455.228	1816.88	48863000	QEplus019909	141.79	0.029647	23.194	0.36975	5	1	4662
19413	Unmodified	_SKIGSTENLKHQPGGGK_	P10636-8	258	274	2	P0	7.8908e-06			0	579.978	3	579.98	1736.92	32331000	QEplus019905	149.21	-0.28138	22.49	0.59811	6	1	4353
19416	Unmodified	_SKIGSTENLKHQPGGGK_	P10636-8	258	274	2	Ph	0.00074302			0	579.978	3	579.98	1736.92	15443000	QEplus019909	111.77	-0.4081	22.412	0.48089	5	1	4370
19415	Unmodified	_SKIGSTENLKHQPGGGK_	P10636-8	258	274	2	P0	7.2388e-08			0	435.486	4	435.237	1736.92	8697500	QEplus019905	176.17	-0.54037	22.488	0.8316	5	1	4381
19414	Unmodified	_SKIGSTENLKHQPGGGK_	P10636-8	258	274	2	P0	1.7377e-05			0	869.462	2	869.466	1736.92	6099800	QEplus019905	204.28	-0.31816	22.488	0.31594	4	1	4358
19442	Acetyl (K)	_SK(ac)IGSTENLKHQPGGGK_	P10636-8	258	274	2	P0	0.040939		K259	0	593.983	3	593.983	1778.93	4822700	QEplus021446	54.073	1.0248	24.504	0.2028	2	1	4891
19417	Unmodified	_SKIGSTENLKHQPGGGK_	P10636-8	258	274	2	Ph	0.00039874			0	435.236	4	435.237	1736.92	3027600	QEplus019909	113.01	-0.72441	22.427	0.34266	4	1	4373
19418	Unmodified	_SKIGSTENLKHQPGGGK_	P10636-8	258	274	2	Ph	7.7788e-07			0	869.464	2	869.466	1736.92	2412100	QEplus019909	209.79	-0.22088	22.425	0.2404	3	1	4383
19445	Unmodified	_SKIGSTENLKHQPGGGKVQIINK_	P10636-8	258	280	3	P0	5.3525e-07			0	609.597	4	609.095	2432.35	430220000	QEplus021446	151.89	0.18544	26.035	0.73276	7	1	5457
19446	Unmodified	_SKIGSTENLKHQPGGGKVQIINK_	P10636-8	258	280	3	P0	1.0563e-30			0	812.126	3	811.791	2432.35	342390000	QEplus021446	269.53	0.49016	26.046	0.73276	7	1	5460
19447	Unmodified	_SKIGSTENLKHQPGGGKVQIINK_	P10636-8	258	280	3	P0	0.033503			0	487.678	5	487.477	2432.35	177110000	QEplus021446	47.991	0.13631	26.037	0.69877	7	1	5481
19458	Phospho (STY)	_SKIGS(ph)TENLKHQPGGGKVQIINK_	P10636-8	258	280	3	Ph	2.2184e-05	SKIGS(0.808)T(0.192)ENLKHQPGGGKVQIINK	S262	1	629.336	4	629.086	2512.32	138980000	QEplus021452	128.89	-0.58365	26.79	0.4371	6	1	6180
19449	Unmodified	_SKIGSTENLKHQPGGGKVQIINK_	P10636-8	258	280	3	Pm	0.0081291			0	609.346	4	609.095	2432.35	129200000	QEplus021449	65.833	0.35498	25.517	0.49083	6	1	5522
19459	Phospho (STY)	_SKIGS(ph)TENLKHQPGGGKVQIINK_	P10636-8	258	280	3	Ph	5.9917e-07	SKIGS(0.966)T(0.034)ENLKHQPGGGKVQIINK	S262	1	839.115	3	838.446	2512.32	94020000	QEplus021452	150.62	-0.34439	26.788	0.37206	5	1	6182
19443	Unmodified	_SKIGSTENLKHQPGGGKVQIINK_	P10636-8	258	280	3	P0	2.6634e-22			0	812.125	3	811.791	2432.35	72074000	QEplus019905	241.71	-1.0356	26.479	0.36501	5	1	5906
19456	Phospho (STY)	_SKIGST(ph)ENLKHQPGGGKVQIINK_	P10636-8	258	280	3	Pm	5.3584e-05	SKIGS(0.412)T(0.588)ENLKHQPGGGKVQIINK		1	629.335	4	629.086	2512.32	58725000	QEplus021449	119.35	-1.2894	26.248	0.29062	4	1	5825
19460	Phospho (STY)	_SKIGS(ph)TENLKHQPGGGKVQIINK_	P10636-8	258	280	3	Ph	0.044282	S(0.001)KIGS(0.499)T(0.499)ENLKHQPGGGKVQIINK		1	503.67	5	503.471	2512.32	44894000	QEplus021452	63.291	-0.318	26.797	0.30452	4	1	6191
19444	Unmodified	_SKIGSTENLKHQPGGGKVQIINK_	P10636-8	258	280	3	P0	1.2237e-05			0	609.345	4	609.095	2432.35	43123000	QEplus019905	139.55	-0.21754	26.477	0.36501	5	1	5911
19450	Unmodified	_SKIGSTENLKHQPGGGKVQIINK_	P10636-8	258	280	3	Pm	8.3654e-11			0	812.125	3	811.791	2432.35	41816000	QEplus021449	196.1	0.54391	25.517	0.29472	5	1	5527
19451	Unmodified	_SKIGSTENLKHQPGGGKVQIINK_	P10636-8	258	280	3	Ph	6.894e-06			0	609.348	4	609.095	2432.35	41589000	QEplus021452	144.57	1.2083	26.001	0.29774	6	1	5877
19457	Phospho (STY)	_SKIGS(ph)TENLKHQPGGGKVQIINK_	P10636-8	258	280	3	Pm	3.1168e-05	SKIGS(0.795)T(0.205)ENLKHQPGGGKVQIINK	S262	1	838.446	3	838.446	2512.32	36804000	QEplus021449	123.62	0.040874	26.268	0.25801	5	1	5831
19452	Unmodified	_SKIGSTENLKHQPGGGKVQIINK_	P10636-8	258	280	3	Ph	0.0034673			0	812.125	3	811.791	2432.35	13550000	QEplus021452	72.99	0.27394	26.004	0.33063	4	1	5900
19448	Unmodified	_SKIGSTENLKHQPGGGKVQIINK_	P10636-8	258	280	3	P0	1.5778e-06			0	1217.69	2	1217.18	2432.35	7070900	QEplus021446	209.66	0.58947	26.064	0.1988	4	1	5504
19461	Unmodified	_SKIGSTENLKHQPGGGKVQIINKK_	P10636-8	258	281	4	P0	1.9705e-05			0	641.62	4	641.119	2560.44	46791000	QEplus021446	121.92	0.14534	24.983	0.33208	4	1	5059
19466	Phospho (STY)	_SKIGST(ph)ENLKHQPGGGKVQIINKK_	P10636-8	258	281	4	Ph	4.3915e-05	SKIGS(0.422)T(0.578)ENLKHQPGGGKVQIINKK		1	661.11	4	661.11	2640.41	30208000	QEplus021452	116.34	0.10588	25.635	0.86634	4	1	5726
19462	Unmodified	_SKIGSTENLKHQPGGGKVQIINKK_	P10636-8	258	281	4	P0	8.0963e-16			0	854.823	3	854.489	2560.44	26175000	QEplus021446	206.08	0.19667	25.016	0.23255	3	1	5069
19463	Unmodified	_SKIGSTENLKHQPGGGKVQIINKK_	P10636-8	258	281	4	P0	0.039933			0	513.297	5	513.096	2560.44	23137000	QEplus021446	30.976	0.4564	24.977	0.26562	4	1	5085
9505	Unmodified	_IGSTENLK_	P10636-8	260	267	0	P0	0.0058543			0	431.237	2	431.237	860.46	7431000000	QEplus021446	111.29	0.39361	23.746	1.6081	5	2	4568
9498	Unmodified	_IGSTENLK_	P10636-8	260	267	0	Pm	0.0016975			0	431.237	2	431.237	860.46	7315400000	QEplus019907	143.11	-0.50887	24.302	3.7706	5	2	5147
9506	Unmodified	_IGSTENLK_	P10636-8	260	267	0	Pm	0.0080383			0	431.237	2	431.237	860.46	6820300000	QEplus021449	101.33	0.19384	23.374	1.5728	5	1	4662
9507	Unmodified	_IGSTENLK_	P10636-8	260	267	0	Ph	0.0027326			0	431.237	2	431.237	860.46	4966600000	QEplus021452	129.68	0.36418	23.825	2.144	5	2	4993
9513	Phospho (STY)	_IGS(ph)TENLK_	P10636-8	260	267	0	Ph	0.049196	IGS(0.998)T(0.002)ENLK	S262	1	471.22	2	471.221	940.427	4053200000	QEplus021452	139.38	-0.031522	25.605	2.6798	6	1	5694
9511	Phospho (STY)	_IGS(ph)TENLK_	P10636-8	260	267	0	Ph	0.00061267	IGS(0.986)T(0.014)ENLK	S262	1	941.433	1	941.434	940.427	1636300000	QEplus019909	144.28	-0.57075	26.259	1.3284	5	1	5840
9512	Phospho (STY)	_IGS(ph)TENLK_	P10636-8	260	267	0	Pm	0.043117	IGS(0.998)T(0.002)ENLK	S262	1	471.221	2	471.221	940.427	860960000	QEplus021449	142.56	-0.53517	25.318	0.98442	5	1	5429
9504	Unmodified	_IGSTENLK_	P10636-8	260	267	0	Ph	0.035212			0	430.74	2	431.237	860.46	9829800	QEplus019909	60.589	0.21189	28.721	1.5237	3	1	6880
9500	Unmodified	_IGSTENLK_	P10636-8	260	267	0	Ph	0.027948			0	431.238	2	431.237	860.46	4629600	QEplus019909	75.738	0.51203	44.907	1.9272	2	1	12705
9501	Unmodified	_IGSTENLK_	P10636-8	260	267	0	Ph	0.019785			0	431.238	2	431.237	860.46	2860800	QEplus019909	84.568	0.17044	51.6	3.4188	2	1	15111
9499	Unmodified	_IGSTENLK_	P10636-8	260	267	0	Pm	0.02799			0	431.238	2	431.237	860.46	1837800	QEplus019907	75.692	0.15367	55.166	0.47739	4	1	15862
9495	Unmodified	_IGSTENLK_	P10636-8	260	267	0	P0	6.1684e-07			0	431.237	2	431.237	860.46		QEplus019905	161.6	NaN	23.721	1		1	4848
9496	Unmodified	_IGSTENLK_	P10636-8	260	267	0	P0	0.022829			0	431.237	2	431.237	860.46		QEplus019905	95.531	NaN	25.203	1		1	5421
9497	Unmodified	_IGSTENLK_	P10636-8	260	267	0	P0	0.011381			0	431.237	2	431.237	860.46		QEplus019905	108.09	NaN	25.973	1		1	5720
9502	Unmodified	_IGSTENLK_	P10636-8	260	267	0	Ph	0.00016644			0	431.238	2	431.237	860.46		QEplus019909	150.17	NaN	24.004	1		1	4990
9503	Unmodified	_IGSTENLK_	P10636-8	260	267	0	Ph	0.00050125			0	431.237	2	431.237	860.46		QEplus019909	137.18	NaN	25.614	1		1	5622
9526	Unmodified	_IGSTENLKHQPGGGK_	P10636-8	260	274	1	P0	9.6307e-06			0	508.271	3	508.271	1521.79	11536000000	QEplus021446	150.16	-1.0701	22.048	1.5182	7	2	3908
9530	Unmodified	_IGSTENLKHQPGGGK_	P10636-8	260	274	1	Pm	1.6117e-05			0	508.27	3	508.271	1521.79	11089000000	QEplus021449	148.52	-0.26068	21.6	1.5153	7	2	3962
9543	Phospho (STY)	_IGS(ph)TENLKHQPGGGK_	P10636-8	260	274	1	Ph	0.00011078	IGS(0.911)T(0.089)ENLKHQPGGGK	S262	1	534.926	3	534.926	1601.76	8298200000	QEplus021452	132.4	0.038979	23.173	0.92334	7	1	4731
9533	Unmodified	_IGSTENLKHQPGGGK_	P10636-8	260	274	1	Ph	4.3966e-06			0	508.271	3	508.271	1521.79	6884000000	QEplus021452	163.27	-0.42863	22.093	1.485	7	2	4303
9525	Unmodified	_IGSTENLKHQPGGGK_	P10636-8	260	274	1	P0	1.1781e-11			0	761.901	2	761.902	1521.79	3394200000	QEplus021446	266.69	-1.0496	22.047	1.3478	6	2	4184
9531	Unmodified	_IGSTENLKHQPGGGK_	P10636-8	260	274	1	Pm	0.0021419			0	381.454	4	381.455	1521.79	3020200000	QEplus021449	92.457	-0.029699	21.613	1.4804	6	2	3963
9532	Unmodified	_IGSTENLKHQPGGGK_	P10636-8	260	274	1	Pm	1.5213e-11			0	761.9	2	761.902	1521.79	2819600000	QEplus021449	274.49	-0.30292	21.602	1.0461	6	2	4000
9524	Unmodified	_IGSTENLKHQPGGGK_	P10636-8	260	274	1	P0	0.032454			0	381.454	4	381.455	1521.79	2743600000	QEplus021446	47.774	-0.87939	22.05	1.388	6	2	4183
9541	Phospho (STY)	_IGS(ph)TENLKHQPGGGK_	P10636-8	260	274	1	Pm	8.9645e-05	IGS(0.922)T(0.078)ENLKHQPGGGK	S262	1	534.926	3	534.926	1601.76	2551800000	QEplus021449	136.26	-0.26719	22.843	0.82776	5	1	4430
9534	Unmodified	_IGSTENLKHQPGGGK_	P10636-8	260	274	1	Ph	0.00021935			0	381.455	4	381.455	1521.79	1593200000	QEplus021452	119.32	-0.16133	22.095	0.91844	6	1	4309
9535	Unmodified	_IGSTENLKHQPGGGK_	P10636-8	260	274	1	Ph	4.7424e-05			0	761.9	2	761.902	1521.79	1551500000	QEplus021452	184.44	-0.63055	22.093	1.1804	6	1	4364
9544	Phospho (STY)	_IGS(ph)TENLKHQPGGGK_	P10636-8	260	274	1	Ph	1.229e-10	IGS(0.997)T(0.003)ENLKHQPGGGK	S262	1	801.884	2	801.885	1601.76	1524400000	QEplus021452	213.73	0.18944	23.199	1.0526	6	2	4732
9542	Phospho (STY)	_IGS(ph)TENLKHQPGGGK_	P10636-8	260	274	1	Pm	2.5117e-07	IGS(0.982)T(0.018)ENLKHQPGGGK	S262	1	801.885	2	801.885	1601.76	753080000	QEplus021449	201.37	-0.40297	22.843	0.59983	5	1	4432
9540	Phospho (STY)	_IGS(ph)TENLKHQPGGGK_	P10636-8	260	274	1	Ph	3.831e-05	IGS(0.986)T(0.014)ENLKHQPGGGK	S262	1	534.925	3	534.926	1601.76	681560000	QEplus019909	145.62	0.1959	23.595	0.72188	6	1	4804
9539	Phospho (STY)	_IGS(ph)TENLKHQPGGGK_	P10636-8	260	274	1	Ph	1.3582e-06	IGS(0.986)T(0.014)ENLKHQPGGGK	S262	1	801.883	2	801.885	1601.76	396320000	QEplus019909	185.26	-0.11713	23.595	0.55578	6	1	4802
9521	Unmodified	_IGSTENLKHQPGGGK_	P10636-8	260	274	1	Ph	5.8389e-05			0	508.27	3	508.271	1521.79	78586000	QEplus019909	137.8	-0.017618	22.514	0.7511	6	1	4388
9519	Unmodified	_IGSTENLKHQPGGGK_	P10636-8	260	274	1	P0	2.2111e-07			0	761.899	2	761.902	1521.79	71524000	QEplus019905	229.95	-1.1783	22.593	0.73258	6	2	4382
9520	Unmodified	_IGSTENLKHQPGGGK_	P10636-8	260	274	1	P0	0.0047667			0	381.704	4	381.455	1521.79	40518000	QEplus019905	84.566	-0.5005	22.593	0.62789	6	1	4386
9522	Unmodified	_IGSTENLKHQPGGGK_	P10636-8	260	274	1	Ph	2.1774e-11			0	761.9	2	761.902	1521.79	36417000	QEplus019909	262.35	-0.027114	22.514	0.51239	5	1	4390
9528	Unmodified	_IGSTENLKHQPGGGK_	P10636-8	260	274	1	P0	0.018021			0	762.403	2	761.902	1521.79	25223000	QEplus021446	110.52	0.17054	23.434	0.52295	4	1	4496
9523	Unmodified	_IGSTENLKHQPGGGK_	P10636-8	260	274	1	Ph	0.00036451			0	381.454	4	381.455	1521.79	19987000	QEplus019909	114.74	0.21727	22.514	0.54619	5	1	4395
9527	Unmodified	_IGSTENLKHQPGGGK_	P10636-8	260	274	1	P0	3.7167e-06			0	1523.8	1	1522.8	1521.79	18192000	QEplus021446	220.81	-0.079741	22.044	0.23486	3	2	3947
9529	Unmodified	_IGSTENLKHQPGGGK_	P10636-8	260	274	1	P0	0.044334			0	508.273	3	508.271	1521.79	3267600	QEplus021446	44.457	0.62112	51.034	4.4687	4	1	14773
9548	Unmodified	_IGSTENLKHQPGGGKVQIINK_	P10636-8	260	280	2	P0	3.3984e-22			0	740.082	3	740.082	2217.22	1686900000	QEplus021446	251.42	-0.1542	26.5	0.73304	8	1	5626
9549	Unmodified	_IGSTENLKHQPGGGKVQIINK_	P10636-8	260	280	2	P0	0.037166			0	555.564	4	555.313	2217.22	1204200000	QEplus021446	35.748	-0.012027	26.5	0.79309	7	1	5636
9554	Unmodified	_IGSTENLKHQPGGGKVQIINK_	P10636-8	260	280	2	Pm	0.035048			0	555.564	4	555.313	2217.22	1068100000	QEplus021449	38.497	-0.57809	25.973	0.74533	8	1	5715
9552	Unmodified	_IGSTENLKHQPGGGKVQIINK_	P10636-8	260	280	2	Pm	4.687e-15			0	740.416	3	740.082	2217.22	675610000	QEplus021449	211.13	0.0094676	25.974	0.51818	7	1	5690
9551	Unmodified	_IGSTENLKHQPGGGKVQIINK_	P10636-8	260	280	2	P0	0.040062			0	444.653	5	444.452	2217.22	366120000	QEplus021446	31.753	1.2254	26.5	0.42744	7	1	5662
9553	Unmodified	_IGSTENLKHQPGGGKVQIINK_	P10636-8	260	280	2	Pm	0.029976			0	444.653	5	444.452	2217.22	299820000	QEplus021449	43.955	0.68517	25.977	0.48587	4	1	5704
9562	Phospho (STY)	_IGS(ph)TENLKHQPGGGKVQIINK_	P10636-8	260	280	2	Ph	1.8843e-07	IGS(0.947)T(0.053)ENLKHQPGGGKVQIINK	S262	1	767.071	3	766.737	2297.19	286150000	QEplus021452	174.53	0.45156	27.679	0.59112	6	1	6517
9556	Unmodified	_IGSTENLKHQPGGGKVQIINK_	P10636-8	260	280	2	Ph	0.040241			0	555.565	4	555.313	2217.22	248870000	QEplus021452	31.753	0.093533	26.465	0.4226	6	1	6070
9555	Unmodified	_IGSTENLKHQPGGGKVQIINK_	P10636-8	260	280	2	Ph	2.6824e-23			0	740.751	3	740.082	2217.22	170250000	QEplus021452	258.9	0.57986	26.466	0.45501	6	1	6046
9545	Unmodified	_IGSTENLKHQPGGGKVQIINK_	P10636-8	260	280	2	P0	2.4007e-22			0	740.082	3	740.082	2217.22	158820000	QEplus019905	253.8	-0.057295	26.874	0.38855	6	1	6052
9561	Phospho (STY)	_IGS(ph)TENLKHQPGGGKVQIINK_	P10636-8	260	280	2	Pm	1.8843e-07	IGS(0.992)T(0.008)ENLKHQPGGGKVQIINK	S262	1	767.072	3	766.737	2297.19	134720000	QEplus021449	174.53	0.65417	27.091	0.32925	6	1	6155
9546	Unmodified	_IGSTENLKHQPGGGKVQIINK_	P10636-8	260	280	2	P0	0.034756			0	555.564	4	555.313	2217.22	83359000	QEplus019905	38.878	-0.86134	26.873	0.45366	5	1	6106
9550	Unmodified	_IGSTENLKHQPGGGKVQIINK_	P10636-8	260	280	2	P0	5.0114e-29			0	1110.12	2	1109.62	2217.22	80910000	QEplus021446	325.79	0.85031	26.491	0.46007	5	1	5640
9547	Unmodified	_IGSTENLKHQPGGGKVQIINK_	P10636-8	260	280	2	Ph	3.827e-30			0	740.416	3	740.082	2217.22	60669000	QEplus019909	264.84	0.22893	27.083	0.259	6	1	6189
9559	Phospho (STY)	_IGS(ph)TENLKHQPGGGKVQIINK_	P10636-8	260	280	2	Ph	5.331e-10	IGS(0.949)T(0.051)ENLKHQPGGGKVQIINK	S262	1	767.072	3	766.737	2297.19	45836000	QEplus019909	183.25	0.22875	28.504	0.33328	5	1	6730
9560	Phospho (STY)	_IGS(ph)TENLKHQPGGGKVQIINK_	P10636-8	260	280	2	Ph	0.00084162	IGS(0.941)T(0.059)ENLKHQPGGGKVQIINK	S262	1	575.555	4	575.305	2297.19	18396000	QEplus019909	91.416	-0.87924	28.524	0.39697	4	1	6745
9565	Unmodified	_IGSTENLKHQPGGGKVQIINKK_	P10636-8	260	281	3	P0	0.039938			0	587.587	4	587.337	2345.32	231520000	QEplus021446	43.799	-0.12492	25.325	0.54156	6	1	5181
9564	Unmodified	_IGSTENLKHQPGGGKVQIINKK_	P10636-8	260	281	3	P0	3.0016e-40			0	782.779	3	782.78	2345.32	189420000	QEplus021446	289.3	0.27224	25.325	0.44036	6	1	5180
9568	Unmodified	_IGSTENLKHQPGGGKVQIINKK_	P10636-8	260	281	3	Pm	2.9853e-07			0	587.588	4	587.337	2345.32	112510000	QEplus021449	168.79	-0.24377	24.783	0.43711	6	1	5230
9566	Unmodified	_IGSTENLKHQPGGGKVQIINKK_	P10636-8	260	281	3	P0	0.049384			0	470.472	5	470.071	2345.32	82944000	QEplus021446	33.171	0.1556	25.325	0.44036	5	1	5184
9575	Phospho (STY)	_IGS(ph)TENLKHQPGGGKVQIINKK_	P10636-8	260	281	3	Ph	0.00012363	IGS(0.809)T(0.191)ENLKHQPGGGKVQIINKK	S262	1	607.58	4	607.328	2425.28	51277000	QEplus021452	113.93	0.089642	26.237	0.42601	5	1	5972
9569	Unmodified	_IGSTENLKHQPGGGKVQIINKK_	P10636-8	260	281	3	Pm	0.00023612			0	470.272	5	470.071	2345.32	42083000	QEplus021449	101.49	-0.32253	24.768	0.35216	5	1	5238
9570	Unmodified	_IGSTENLKHQPGGGKVQIINKK_	P10636-8	260	281	3	Pm	2.2485e-15			0	783.114	3	782.78	2345.32	36199000	QEplus021449	214.86	-0.062507	24.814	0.31869	5	1	5239
9563	Unmodified	_IGSTENLKHQPGGGKVQIINKK_	P10636-8	260	281	3	P0	3.0745e-10			0	783.113	3	782.78	2345.32	15658000	QEplus019905	184.68	0.075298	25.578	0.2005	4	1	5572
9567	Unmodified	_IGSTENLKHQPGGGKVQIINKK_	P10636-8	260	281	3	P0	0.00072686			0	1174.67	2	1173.67	2345.32	7234700	QEplus021446	137.93	1.6235	25.309	0.1366	3	1	5215
8458	Unmodified	_HQPGGGKVQIINK_	P10636-8	268	280	1	Pm	0.00034887			0	459.264	3	459.265	1374.77	2718500000	QEplus021449	118.87	-0.15467	23.568	1.1773	6	2	4740
8456	Unmodified	_HQPGGGKVQIINK_	P10636-8	268	280	1	P0	0.0017273			0	459.264	3	459.265	1374.77	2282900000	QEplus021446	95.273	-0.47815	23.875	1.4449	5	3	4620
8457	Unmodified	_HQPGGGKVQIINK_	P10636-8	268	280	1	P0	0.015579			0	688.395	2	688.394	1374.77	1662700000	QEplus021446	121.93	1.8473	23.875	1.18	5	1	4621
8459	Unmodified	_HQPGGGKVQIINK_	P10636-8	268	280	1	Pm	0.0087519			0	688.393	2	688.394	1374.77	966960000	QEplus021449	126.29	0.91441	23.567	0.75143	5	1	4743
8460	Unmodified	_HQPGGGKVQIINK_	P10636-8	268	280	1	Ph	0.001373			0	459.265	3	459.265	1374.77	809230000	QEplus021452	96.067	-0.24357	24.087	0.88766	6	1	5109
8461	Unmodified	_HQPGGGKVQIINK_	P10636-8	268	280	1	Ph	0.0079381			0	688.394	2	688.394	1374.77	189130000	QEplus021452	125.18	0.40822	24.087	0.78982	4	1	5115
8453	Unmodified	_HQPGGGKVQIINK_	P10636-8	268	280	1	P0	0.00087662			0	459.264	3	459.265	1374.77	75201000	QEplus019905	107.12	-0.059365	24.037	0.36203	3	1	4964
8454	Unmodified	_HQPGGGKVQIINK_	P10636-8	268	280	1	P0	0.0071533			0	688.393	2	688.394	1374.77	45443000	QEplus019905	119.21	1.5382	24.021	0.36203	3	1	4971
8455	Unmodified	_HQPGGGKVQIINK_	P10636-8	268	280	1	Ph	0.0040301			0	459.264	3	459.265	1374.77	40874000	QEplus019909	90.434	-0.41786	24.344	0.46778	3	1	5130
8464	Acetyl (K)	_HQPGGGK(ac)VQIINK_	P10636-8	268	280	1	Ph	0.019952		K274	0	709.4	2	709.399	1416.78	20972000	QEplus019909	123.79	0.046639	28.721	0.25992	3	1	6853
8465	Acetyl (K)	_HQPGGGK(ac)VQIINK_	P10636-8	268	280	1	Ph	0.038061		K274	0	473.269	3	473.269	1416.78	15762000	QEplus019909	81.494	-1.446	28.725	0.48775	4	1	6854
8463	Acetyl (K)	_HQPGGGK(ac)VQIINK_	P10636-8	268	280	1	P0	0.040424		K274	0	472.792	3	473.269	1416.78	11784000	QEplus019905	47.189	0.80673	28.367	0.16528	2	1	6666
8477	Unmodified	_HQPGGGKVQIINKK_	P10636-8	268	281	2	Pm	0.0011477			0	501.963	3	501.963	1502.87	453930000	QEplus021449	105.65	-0.26839	22.377	0.53141	6	1	4272
8474	Unmodified	_HQPGGGKVQIINKK_	P10636-8	268	281	2	P0	0.0010671			0	501.963	3	501.963	1502.87	251370000	QEplus021446	107.12	1.157	22.843	0.7744	5	1	4237
8478	Unmodified	_HQPGGGKVQIINKK_	P10636-8	268	281	2	Pm	0.031121			0	376.724	4	376.724	1502.87	180130000	QEplus021449	49.483	0.11105	22.372	0.59894	5	1	4287
8479	Unmodified	_HQPGGGKVQIINKK_	P10636-8	268	281	2	Ph	0.0014572			0	501.962	3	501.963	1502.87	179820000	QEplus021452	100.02	0.3153	22.835	0.52929	5	1	4617
8476	Unmodified	_HQPGGGKVQIINKK_	P10636-8	268	281	2	P0	0.0056829			0	376.724	4	376.724	1502.87	81026000	QEplus021446	82.85	0.81762	22.848	0.48406	5	1	4250
8481	Unmodified	_HQPGGGKVQIINKK_	P10636-8	268	281	2	Ph	0.029977			0	376.974	4	376.724	1502.87	67262000	QEplus021452	50.562	0.06527	22.835	0.59592	4	1	4640
8475	Unmodified	_HQPGGGKVQIINKK_	P10636-8	268	281	2	P0	0.021305			0	752.441	2	752.441	1502.87	32386000	QEplus021446	146.57	0.73722	22.865	0.3373	5	1	4241
8480	Unmodified	_HQPGGGKVQIINKK_	P10636-8	268	281	2	Ph	0.0089107			0	752.441	2	752.441	1502.87	28159000	QEplus021452	157.75	0.14878	22.835	0.26488	3	1	4629
8470	Unmodified	_HQPGGGKVQIINKK_	P10636-8	268	281	2	P0	0.00014953			0	501.962	3	501.963	1502.87	20045000	QEplus019905	128.21	0.030758	23.214	0.40328	4	1	4646
8485	Acetyl (K)	_HQPGGGK(ac)VQIINKK_	P10636-8	268	281	2	Pm	0.010657		K274	0	515.967	3	515.967	1544.88	14406000	QEplus021449	80.905	-0.45538	25.572	0.26138	4	1	5551
8473	Unmodified	_HQPGGGKVQIINKK_	P10636-8	268	281	2	Ph	0.016461			0	501.963	3	501.963	1502.87	10671000	QEplus019909	71.558	0.75751	23.261	0.20098	3	1	4698
8471	Unmodified	_HQPGGGKVQIINKK_	P10636-8	268	281	2	P0	0.00030799			0	376.723	4	376.724	1502.87	9913000	QEplus019905	117.03	0.49809	23.215	0.37084	3	1	4654
8472	Unmodified	_HQPGGGKVQIINKK_	P10636-8	268	281	2	P0	0.030104			0	752.439	2	752.441	1502.87	8206100	QEplus019905	118.81	0.098492	23.219	0.20196	3	1	4662
24295	Unmodified	_VQIINKK_	P10636-8	275	281	1	Ph	0.012636			0	421.777	2	421.777	841.539	2302700000	QEplus019909	124.32	-0.32149	23.823	1.5543	5	2	5205
24294	Unmodified	_VQIINKK_	P10636-8	275	281	1	Pm	0.012235			0	421.776	2	421.777	841.539	1916400000	QEplus019907	126.16	-0.24113	23.891	2.2357	6	1	5004
24293	Unmodified	_VQIINKK_	P10636-8	275	281	1	P0	0.01397			0	421.776	2	421.777	841.539	924980000	QEplus019905	116.87	0.4285	23.645	0.6357	5	1	4809
24298	Unmodified	_VQIINKK_	P10636-8	275	281	1	Ph	0.014865			0	421.776	2	421.777	841.539	572350000	QEplus021452	111.69	0.033522	23.398	0.62463	5	1	4835
24297	Unmodified	_VQIINKK_	P10636-8	275	281	1	Pm	0.015207			0	421.777	2	421.777	841.539	492640000	QEplus021449	109.7	-0.079851	22.91	0.59733	4	1	4486
24296	Unmodified	_VQIINKK_	P10636-8	275	281	1	P0	0.014865			0	421.776	2	421.777	841.539	213600000	QEplus021446	111.69	0.74674	23.382	0.53286	5	1	4425
24301	Unmodified	_VQIINKKLDLSNVQSK_	P10636-8	275	290	2	P0	2.5056e-08			0	610.026	3	609.695	1826.06	69380000	QEplus021446	179.14	-1.4322	30.758	0.2351	4	1	7294
24299	Unmodified	_VQIINKKLDLSNVQSK_	P10636-8	275	290	2	P0	0.00012436			0	609.694	3	609.695	1826.06	26318000	QEplus019905	126.63	-0.40341	31.487	0.16411	4	1	7889
24302	Unmodified	_VQIINKKLDLSNVQSK_	P10636-8	275	290	2	P0	0.0054092			0	457.773	4	457.523	1826.06	25569000	QEplus021446	81.526	-1.0818	30.758	0.2351	5	1	7296
24300	Unmodified	_VQIINKKLDLSNVQSK_	P10636-8	275	290	2	Ph	0.0001179			0	609.695	3	609.695	1826.06	22592000	QEplus019909	127.94	1.116	31.79	0.1999	3	1	8045
11252	Unmodified	_KLDLSNVQSK_	P10636-8	281	290	1	P0	4.0172e-16			0	566.322	2	566.322	1130.63	23731000000	QEplus019905	238.01	-0.52093	27.128	4.0871	7	4	6422
11295	Unmodified	_KLDLSNVQSK_	P10636-8	281	290	1	P0	3.172e-31			0	566.323	2	566.322	1130.63	21687000000	QEplus021446	291.33	-0.51069	26.73	1.7308	6	1	5701
11325	Unmodified	_KLDLSNVQSK_	P10636-8	281	290	1	Pm	3.172e-31			0	566.322	2	566.322	1130.63	18953000000	QEplus021449	291.33	-0.17048	26.328	1.8263	6	3	5767
11278	Unmodified	_KLDLSNVQSK_	P10636-8	281	290	1	Ph	3.1225e-23			0	567.824	2	566.322	1130.63	17099000000	QEplus019909	276.61	-0.21879	27.34	6.2068	6	9	6273
11335	Unmodified	_KLDLSNVQSK_	P10636-8	281	290	1	Ph	3.172e-31			0	566.323	2	566.322	1130.63	15878000000	QEplus021452	291.33	-0.16533	26.659	3.438	7	4	6104
11326	Unmodified	_KLDLSNVQSK_	P10636-8	281	290	1	Pm	2.9581e-06			0	377.884	3	377.884	1130.63	11868000000	QEplus021449	149.33	0.14187	26.222	1.9229	6	3	5768
11336	Unmodified	_KLDLSNVQSK_	P10636-8	281	290	1	Ph	1.1461e-05			0	377.884	3	377.884	1130.63	9659000000	QEplus021452	141.1	-0.19025	26.658	3.8102	6	4	6109
11296	Unmodified	_KLDLSNVQSK_	P10636-8	281	290	1	P0	1.0341e-05			0	377.884	3	377.884	1130.63	9105700000	QEplus021446	135.55	-0.052114	26.725	1.8631	6	3	5702
11253	Unmodified	_KLDLSNVQSK_	P10636-8	281	290	1	P0	4.0743e-05			0	377.883	3	377.884	1130.63	6519200000	QEplus019905	126.03	0.023297	27.089	1.9572	6	2	6423
11279	Unmodified	_KLDLSNVQSK_	P10636-8	281	290	1	Ph	1.2676e-05			0	377.884	3	377.884	1130.63	4440100000	QEplus019909	138.25	0.24281	27.377	3.3503	6	4	6531
11276	Unmodified	_KLDLSNVQSK_	P10636-8	281	290	1	Pm	4.0172e-16			0	566.321	2	566.322	1130.63	3263900000	QEplus019907	238.01	-0.16252	27.657	2.0161	6	2	6601
11383	Phospho (STY)	_KLDLS(ph)NVQSK_	P10636-8	281	290	1	Ph	3.9925e-11	KLDLS(1)NVQSK	S285	1	606.306	2	606.305	1210.6	3004400000	QEplus021452	223.03	1.2358	28.604	1.2008	5	2	6891
11275	Unmodified	_KLDLSNVQSK_	P10636-8	281	290	1	Pm	1.7659e-05			0	377.884	3	377.884	1130.63	607510000	QEplus019907	126.33	0.01891	27.686	1.6218	4	2	6488
11337	Unmodified	_KLDLSNVQSK_	P10636-8	281	290	1	Ph	0.00014176			0	1133.64	1	1131.64	1130.63	429150000	QEplus021452	140.78	0.1257	26.679	1.0959	5	1	6246
11379	Phospho (STY)	_KLDLS(ph)NVQSK_	P10636-8	281	290	1	Ph	3.4027e-05	KLDLS(1)NVQSK	S285	1	606.306	2	606.305	1210.6	241410000	QEplus019909	170.95	1.2939	29.603	0.69899	5	1	7144
11382	Phospho (STY)	_KLDLSNVQS(ph)K_	P10636-8	281	290	1	Ph	1.3289e-07	KLDLSNVQS(1)K	S289	1	606.305	2	606.305	1210.6	194260000	QEplus021452	199.15	-0.77548	27.56	0.65974	5	1	6489
11277	Unmodified	_KLDLSNVQSK_	P10636-8	281	290	1	Pm	0.038425			0	1132.48	1	1131.64	1130.63	186970000	QEplus019907	54.486	0.65649	27.657	1.1971	4	1	6664
11297	Unmodified	_KLDLSNVQSK_	P10636-8	281	290	1	P0	8.1238e-11			0	566.821	2	566.322	1130.63	157380000	QEplus021446	207.6	-0.02197	28.462	4.2811	2	7	7434
11378	Phospho (STY)	_KLDLSNVQS(ph)K_	P10636-8	281	290	1	Ph	6.8375e-05	KLDLSNVQS(1)K	S289	1	606.304	2	606.305	1210.6	136910000	QEplus019909	163.93	-0.19785	28.404	0.69559	5	1	6680
11254	Unmodified	_KLDLSNVQSK_	P10636-8	281	290	1	P0	0.00031396			0	377.883	3	377.884	1130.63	93282000	QEplus019905	101.48	0.056022	28.959	1.9593	3	2	7020
11328	Unmodified	_KLDLSNVQSK_	P10636-8	281	290	1	Pm	0.033112			0	566.322	2	566.322	1130.63	92043000	QEplus021449	85.154	-0.025395	28.009	1.4898	3	1	6716
11327	Unmodified	_KLDLSNVQSK_	P10636-8	281	290	1	Pm	3.799e-05			0	377.884	3	377.884	1130.63	69801000	QEplus021449	127.51	0.55854	28.007	1.3934	2	1	6701
11344	Unmodified	_KLDLSNVQSK_	P10636-8	281	290	1	Ph	0.0037593			0	566.322	2	566.322	1130.63	40947000	QEplus021452	116.75	-2.4709	34.429	1.269	2	1	9653
11255	Unmodified	_KLDLSNVQSK_	P10636-8	281	290	1	P0	9.6178e-06			0	566.322	2	566.322	1130.63	32266000	QEplus019905	175.33	0.84453	31.091	0.92593	3	1	7894
11339	Unmodified	_KLDLSNVQSK_	P10636-8	281	290	1	Ph	3.6982e-07			0	566.322	2	566.322	1130.63	31373000	QEplus021452	183.57	-0.36054	30.597	2.3908	3	3	8030
11299	Unmodified	_KLDLSNVQSK_	P10636-8	281	290	1	P0	1.4055e-07			0	566.323	2	566.322	1130.63	22578000	QEplus021446	196.88	0.26951	32.687	0.49495	3	1	8038
11304	Unmodified	_KLDLSNVQSK_	P10636-8	281	290	1	P0	6.8417e-09			0	566.323	2	566.322	1130.63	22376000	QEplus021446	204.64	0.28596	36.21	7.6655	2	5	11767
11302	Unmodified	_KLDLSNVQSK_	P10636-8	281	290	1	P0	0.00027313			0	566.322	2	566.322	1130.63	21338000	QEplus021446	147.3	-0.15092	34.4	1.5174	4	2	9065
11257	Unmodified	_KLDLSNVQSK_	P10636-8	281	290	1	P0	6.3204e-05			0	566.322	2	566.322	1130.63	20504000	QEplus019905	160.98	-0.80459	32.195	1.1206	3	1	8193
11381	Phospho (STY)	_KLDLS(ph)NVQSK_	P10636-8	281	290	1	Pm	0.015085	KLDLS(1)NVQSK	S285	1	606.306	2	606.305	1210.6	19405000	QEplus021449	95.66	2.6061	28.188	0.19386	2	1	6610
11301	Unmodified	_KLDLSNVQSK_	P10636-8	281	290	1	P0	3.7979e-05			0	566.321	2	566.322	1130.63	18719000	QEplus021446	167.73	-0.87174	33.882	0.74247	2	1	8459
11340	Unmodified	_KLDLSNVQSK_	P10636-8	281	290	1	Ph	0.00072949			0	377.884	3	377.884	1130.63	17903000	QEplus021452	96.946	0.27177	31.42	1.2369	3	1	7928
11329	Unmodified	_KLDLSNVQSK_	P10636-8	281	290	1	Pm	0.00066194			0	566.32	2	566.322	1130.63	17564000	QEplus021449	139.98	-0.32931	29.553	2.11	2	2	7127
11305	Unmodified	_KLDLSNVQSK_	P10636-8	281	290	1	P0	5.8954e-08			0	566.322	2	566.322	1130.63	17500000	QEplus021446	201.61	0.75241	44.026	1.9385	5	3	12339
11338	Unmodified	_KLDLSNVQSK_	P10636-8	281	290	1	Ph	0.00072949			0	377.884	3	377.884	1130.63	17133000	QEplus021452	96.946	-0.045337	30.259	1.3792	2	1	7593
11341	Unmodified	_KLDLSNVQSK_	P10636-8	281	290	1	Ph	0.00089844			0	377.884	3	377.884	1130.63	15802000	QEplus021452	96.756	-0.11567	32.504	1.1705	3	1	8488
11343	Unmodified	_KLDLSNVQSK_	P10636-8	281	290	1	Ph	0.00028095			0	377.884	3	377.884	1130.63	15497000	QEplus021452	108.9	-0.41904	34.477	1.2034	2	1	9372
11300	Unmodified	_KLDLSNVQSK_	P10636-8	281	290	1	P0	0.00016003			0	377.884	3	377.884	1130.63	15483000	QEplus021446	117.14	-0.049263	33.974	1.2331	3	2	8740
11380	Phospho (STY)	_KLDLSNVQS(ph)K_	P10636-8	281	290	1	Pm	0.0010141	KLDLSNVQS(1)K	S289	1	606.304	2	606.305	1210.6	14062000	QEplus021449	137.88	-0.76702	27.147	0.26354	2	1	6176
11259	Unmodified	_KLDLSNVQSK_	P10636-8	281	290	1	P0	0.00066194			0	566.322	2	566.322	1130.63	13609000	QEplus019905	139.98	0.73583	36.186	1.0188	2	1	9546
11298	Unmodified	_KLDLSNVQSK_	P10636-8	281	290	1	P0	0.0016206			0	377.884	3	377.884	1130.63	11558000	QEplus021446	88.155	-0.037606	33.135	1.1512	2	1	8031
11258	Unmodified	_KLDLSNVQSK_	P10636-8	281	290	1	P0	0.0024724			0	566.321	2	566.322	1130.63	10591000	QEplus019905	120.54	-0.088669	35.142	0.71986	3	1	9248
11330	Unmodified	_KLDLSNVQSK_	P10636-8	281	290	1	Pm	0.00020191			0	378.218	3	377.884	1130.63	10575000	QEplus021449	110.74	0.56155	30.974	0.99926	3	1	7625
11307	Unmodified	_KLDLSNVQSK_	P10636-8	281	290	1	P0	0.00027313			0	566.323	2	566.322	1130.63	10421000	QEplus021446	147.3	-0.19648	45.613	3.3222	2	2	13032
11342	Unmodified	_KLDLSNVQSK_	P10636-8	281	290	1	Ph	1.9468e-05			0	377.883	3	377.884	1130.63	10215000	QEplus021452	125.54	-0.21854	33.707	0.952	2	1	9017
11345	Unmodified	_KLDLSNVQSK_	P10636-8	281	290	1	Ph	0.00031396			0	377.884	3	377.884	1130.63	9665000	QEplus021452	101.48	-0.27346	36.403	2.1211	3	3	10479
11303	Unmodified	_KLDLSNVQSK_	P10636-8	281	290	1	P0	0.0010408			0	377.884	3	377.884	1130.63	9336800	QEplus021446	92.445	0.31605	35.18	0.67316	3	1	9039
11263	Unmodified	_KLDLSNVQSK_	P10636-8	281	290	1	P0	3.7912e-07			0	566.322	2	566.322	1130.63	9092100	QEplus019905	183.03	-0.25206	51.505	3.7017	4	2	14994
11306	Unmodified	_KLDLSNVQSK_	P10636-8	281	290	1	P0	0.0038036			0	377.884	3	377.884	1130.63	8861400	QEplus021446	74.094	1.0753	44	2.0907	5	2	12681
11256	Unmodified	_KLDLSNVQSK_	P10636-8	281	290	1	P0	0.00059739			0	377.883	3	377.884	1130.63	8582400	QEplus019905	97.633	0.18527	32.202	0.67201	2	1	8120
11280	Unmodified	_KLDLSNVQSK_	P10636-8	281	290	1	Ph	5.2519e-05			0	566.322	2	566.322	1130.63	7808800	QEplus019909	163.84	-0.12526	35.045	0.64463	2	1	9453
11331	Unmodified	_KLDLSNVQSK_	P10636-8	281	290	1	Pm	0.011124			0	377.884	3	377.884	1130.63	7526300	QEplus021449	63.473	0.14416	33.468	1.1067	2	1	8840
11261	Unmodified	_KLDLSNVQSK_	P10636-8	281	290	1	P0	7.2567e-05			0	566.322	2	566.322	1130.63	6858300	QEplus019905	158.47	0.0024498	45.617	1.0917	2	1	13139
11294	Unmodified	_KLDLSNVQSK_	P10636-8	281	290	1	Ph	2.6501e-05			0	566.323	2	566.322	1130.63	6735400	QEplus019909	160.81	-0.27446	41.413	3.5232	2	1	11140
11274	Unmodified	_KLDLSNVQSK_	P10636-8	281	290	1	P0	0.028939			0	1132.25	1	1131.64	1130.63	5536700	QEplus019905	66.617	0.72272	30.004	0.33895	2	1	7253
11284	Unmodified	_KLDLSNVQSK_	P10636-8	281	290	1	Ph	7.5936e-11			0	566.323	2	566.322	1130.63	5477700	QEplus019909	209.21	-0.48576	51.6	3.2076	4	2	15002
11346	Unmodified	_KLDLSNVQSK_	P10636-8	281	290	1	Ph	0.0013241			0	566.322	2	566.322	1130.63	5474000	QEplus021452	127.51	-0.10954	41.858	2.1677	2	1	12406
11281	Unmodified	_KLDLSNVQSK_	P10636-8	281	290	1	Ph	0.01127			0	378.219	3	377.884	1130.63	4439100	QEplus019909	60	-0.40884	37.701	0.58237	2	1	10439
11283	Unmodified	_KLDLSNVQSK_	P10636-8	281	290	1	Ph	7.7547e-05			0	566.324	2	566.322	1130.63	4408600	QEplus019909	157.14	0.62738	45.807	0.53945	3	1	13312
11282	Unmodified	_KLDLSNVQSK_	P10636-8	281	290	1	Ph	3.4688e-07			0	566.322	2	566.322	1130.63	4374400	QEplus019909	184.9	-0.2489	43.84	2.9233	2	2	12899
11262	Unmodified	_KLDLSNVQSK_	P10636-8	281	290	1	P0	0.0015444			0	377.884	3	377.884	1130.63	3739000	QEplus019905	87.777	0.96846	51.629	3.3906	4	2	15037
11260	Unmodified	_KLDLSNVQSK_	P10636-8	281	290	1	P0	0.0010408			0	377.884	3	377.884	1130.63	3484400	QEplus019905	92.445	0.26036	36.223	0.91529	2	1	9565
11332	Unmodified	_KLDLSNVQSK_	P10636-8	281	290	1	Pm	0.0047647			0	377.884	3	377.884	1130.63	2970700	QEplus021449	72.887	-0.55305	40.918	1.742	2	2	11702
11333	Unmodified	_KLDLSNVQSK_	P10636-8	281	290	1	Pm	0.041825			0	566.322	2	566.322	1130.63	2397900	QEplus021449	80.916	-0.479	44.151	0.47061	2	1	12912
11285	Unmodified	_KLDLSNVQSK_	P10636-8	281	290	1	Ph	0.011378			0	377.885	3	377.884	1130.63	2239000	QEplus019909	60.691	0.79998	51.58	2.7728	3	1	15066
11287	Unmodified	_KLDLSNVQSK_	P10636-8	281	290	1	Ph	0.046517			0	377.884	3	377.884	1130.63	295250	QEplus019909	27.914	0.21376	56.048	0.16934	3	1	16098
11286	Unmodified	_KLDLSNVQSK_	P10636-8	281	290	1	Ph	0.030088			0	377.884	3	377.884	1130.63	264510	QEplus019909	42.802	0.68406	55.193	0.096363	3	1	15880
11264	Unmodified	_KLDLSNVQSK_	P10636-8	281	290	1	P0	0.00044459			0	377.883	3	377.884	1130.63		QEplus019905	81.923	NaN	30.955	1		1	7667
11265	Unmodified	_KLDLSNVQSK_	P10636-8	281	290	1	P0	7.6273e-21			0	566.322	2	566.322	1130.63		QEplus019905	216.43	NaN	37.035	1		1	10002
11266	Unmodified	_KLDLSNVQSK_	P10636-8	281	290	1	P0	0.032314			0	377.883	3	377.884	1130.63		QEplus019905	43.419	NaN	37.319	1		1	10098
11267	Unmodified	_KLDLSNVQSK_	P10636-8	281	290	1	P0	0.004393			0	377.884	3	377.884	1130.63		QEplus019905	71.153	NaN	38.238	1		1	10443
11268	Unmodified	_KLDLSNVQSK_	P10636-8	281	290	1	P0	0.00044459			0	377.884	3	377.884	1130.63		QEplus019905	81.923	NaN	39.336	1		1	10856
11269	Unmodified	_KLDLSNVQSK_	P10636-8	281	290	1	P0	0.00044459			0	377.884	3	377.884	1130.63		QEplus019905	81.923	NaN	40.741	1		1	11386
11270	Unmodified	_KLDLSNVQSK_	P10636-8	281	290	1	P0	0.0039869			0	377.884	3	377.884	1130.63		QEplus019905	74.611	NaN	41.747	1		1	11764
11271	Unmodified	_KLDLSNVQSK_	P10636-8	281	290	1	P0	0.00044459			0	377.883	3	377.884	1130.63		QEplus019905	81.923	NaN	42.542	1		1	12062
11272	Unmodified	_KLDLSNVQSK_	P10636-8	281	290	1	P0	0.00065787			0	377.884	3	377.884	1130.63		QEplus019905	82.954	NaN	43.346	1		1	12363
11273	Unmodified	_KLDLSNVQSK_	P10636-8	281	290	1	P0	0.0044239			0	377.883	3	377.884	1130.63		QEplus019905	67.548	NaN	44.31	1		1	12723
11288	Unmodified	_KLDLSNVQSK_	P10636-8	281	290	1	Ph	0.0068146			0	377.884	3	377.884	1130.63		QEplus019909	60	NaN	30.973	1		1	7715
11289	Unmodified	_KLDLSNVQSK_	P10636-8	281	290	1	Ph	0.00026718			0	377.884	3	377.884	1130.63		QEplus019909	88.24	NaN	36.506	1		1	9873
11290	Unmodified	_KLDLSNVQSK_	P10636-8	281	290	1	Ph	0.0053495			0	377.884	3	377.884	1130.63		QEplus019909	63.046	NaN	40.019	1		1	11210
11291	Unmodified	_KLDLSNVQSK_	P10636-8	281	290	1	Ph	0.023465			0	377.884	3	377.884	1130.63		QEplus019909	51.252	NaN	42.208	1		1	12041
11292	Unmodified	_KLDLSNVQSK_	P10636-8	281	290	1	Ph	0.034899			0	377.884	3	377.884	1130.63		QEplus019909	43.604	NaN	42.997	1		1	12340
11293	Unmodified	_KLDLSNVQSK_	P10636-8	281	290	1	Ph	0.02671			0	377.884	3	377.884	1130.63		QEplus019909	45.764	NaN	43.864	1		1	12666
11308	Unmodified	_KLDLSNVQSK_	P10636-8	281	290	1	P0	7.9158e-07			0	377.884	3	377.884	1130.63		QEplus021446	126.03	NaN	28.905	1		1	6589
11309	Unmodified	_KLDLSNVQSK_	P10636-8	281	290	1	P0	0.00065787			0	377.884	3	377.884	1130.63		QEplus021446	91.752	NaN	29.682	1		1	6887
11310	Unmodified	_KLDLSNVQSK_	P10636-8	281	290	1	P0	0.00016335			0	377.884	3	377.884	1130.63		QEplus021446	96.756	NaN	30.5	1		1	7201
11311	Unmodified	_KLDLSNVQSK_	P10636-8	281	290	1	P0	7.9158e-07			0	377.884	3	377.884	1130.63		QEplus021446	125.3	NaN	31.273	1		1	7497
11312	Unmodified	_KLDLSNVQSK_	P10636-8	281	290	1	P0	1.9469e-05			0	377.884	3	377.884	1130.63		QEplus021446	106	NaN	36.052	1		1	9336
11313	Unmodified	_KLDLSNVQSK_	P10636-8	281	290	1	P0	0.00032099			0	377.884	3	377.884	1130.63		QEplus021446	83.775	NaN	36.84	1		1	9636
11314	Unmodified	_KLDLSNVQSK_	P10636-8	281	290	1	P0	0.00016335			0	377.884	3	377.884	1130.63		QEplus021446	96.756	NaN	37.631	1		1	9934
11315	Unmodified	_KLDLSNVQSK_	P10636-8	281	290	1	P0	0.00099829			0	377.884	3	377.884	1130.63		QEplus021446	82.494	NaN	38.787	1		1	10371
11316	Unmodified	_KLDLSNVQSK_	P10636-8	281	290	1	P0	0.0023727			0	377.884	3	377.884	1130.63		QEplus021446	75.474	NaN	39.567	1		1	10663
11317	Unmodified	_KLDLSNVQSK_	P10636-8	281	290	1	P0	0.0039017			0	377.884	3	377.884	1130.63		QEplus021446	69.786	NaN	40.6	1		1	11052
11318	Unmodified	_KLDLSNVQSK_	P10636-8	281	290	1	P0	0.0012103			0	377.884	3	377.884	1130.63		QEplus021446	84.507	NaN	41.363	1		1	11339
11319	Unmodified	_KLDLSNVQSK_	P10636-8	281	290	1	P0	0.00028563			0	377.884	3	377.884	1130.63		QEplus021446	87.777	NaN	42.404	1		1	11731
11320	Unmodified	_KLDLSNVQSK_	P10636-8	281	290	1	P0	0.015888			0	377.883	3	377.884	1130.63		QEplus021446	54.286	NaN	43.205	1		1	12030
11321	Unmodified	_KLDLSNVQSK_	P10636-8	281	290	1	P0	4.2947e-07			0	566.322	2	566.322	1130.63		QEplus021446	152.54	NaN	51.221	1		1	14416
11322	Unmodified	_KLDLSNVQSK_	P10636-8	281	290	1	P0	1.29e-09			0	566.325	2	566.322	1130.63		QEplus021446	157.14	NaN	51.981	1		1	14671
11323	Unmodified	_KLDLSNVQSK_	P10636-8	281	290	1	P0	8.3021e-10			0	566.324	2	566.322	1130.63		QEplus021446	166.66	NaN	52.739	1		1	14927
11324	Unmodified	_KLDLSNVQSK_	P10636-8	281	290	1	P0	0.047614			0	377.885	3	377.884	1130.63		QEplus021446	33.039	NaN	53.329	1		1	15122
11334	Unmodified	_KLDLSNVQSK_	P10636-8	281	290	1	Pm	0.0056701			0	377.884	3	377.884	1130.63		QEplus021449	67.385	NaN	32.183	1		1	8190
11347	Unmodified	_KLDLSNVQSK_	P10636-8	281	290	1	Ph	9.6419e-05			0	566.32	2	566.322	1130.63		QEplus021452	121.29	NaN	33.646	1		1	8929
11348	Unmodified	_KLDLSNVQSK_	P10636-8	281	290	1	Ph	3.7826e-05			0	566.323	2	566.322	1130.63		QEplus021452	126.33	NaN	37.036	1		1	10270
11349	Unmodified	_KLDLSNVQSK_	P10636-8	281	290	1	Ph	1.1127e-09			0	566.322	2	566.322	1130.63		QEplus021452	160.81	NaN	37.962	1		1	10635
11350	Unmodified	_KLDLSNVQSK_	P10636-8	281	290	1	Ph	0.0018567			0	377.884	3	377.884	1130.63		QEplus021452	76.682	NaN	39.873	1		1	11391
11351	Unmodified	_KLDLSNVQSK_	P10636-8	281	290	1	Ph	0.00017892			0	377.884	3	377.884	1130.63		QEplus021452	97.452	NaN	40.657	1		1	11697
11352	Unmodified	_KLDLSNVQSK_	P10636-8	281	290	1	Ph	0.00021696			0	377.884	3	377.884	1130.63		QEplus021452	90.104	NaN	41.709	1		1	12106
11353	Unmodified	_KLDLSNVQSK_	P10636-8	281	290	1	Ph	1.5617e-05			0	377.884	3	377.884	1130.63		QEplus021452	111.86	NaN	42.478	1		1	12405
11354	Unmodified	_KLDLSNVQSK_	P10636-8	281	290	1	Ph	0.0038063			0	377.884	3	377.884	1130.63		QEplus021452	71.159	NaN	43.365	1		1	12752
11355	Unmodified	_KLDLSNVQSK_	P10636-8	281	290	1	Ph	0.00012318			0	377.884	3	377.884	1130.63		QEplus021452	97.633	NaN	44.151	1		1	13055
11356	Unmodified	_KLDLSNVQSK_	P10636-8	281	290	1	Ph	0.00010506			0	566.323	2	566.322	1130.63		QEplus021452	120.54	NaN	44.237	1		1	13089
11385	Acetyl (K)	_K(ac)LDLSNVQSK_	P10636-8	281	290	1	P0	0.0038962		K281	0	587.327	2	587.327	1172.64		QEplus021446	95.483	NaN	30.641	1		1	7255
11386	Unmodified	_KLDLSNVQSKCGSK_	P10636-8	281	294	2	P0	3.1892e-05			0	521.942	3	521.943	1562.81	25075000	QEplus019905	147.83	-2.0419	26.243	0.64233	4	1	5804
11387	Unmodified	_KLDLSNVQSKCGSK_	P10636-8	281	294	2	P0	1.1039e-16			0	782.412	2	782.412	1562.81	9983100	QEplus019905	286.53	-0.72673	26.226	0.33882	3	1	5820
12437	Unmodified	_LDLSNVQSK_	P10636-8	282	290	0	P0	0.00014803			0	502.274	2	502.275	1002.53	13953000000	QEplus019905	163.99	-0.71025	28.926	2.1749	6	3	6840
12461	Unmodified	_LDLSNVQSK_	P10636-8	282	290	0	Pm	0.00014803			0	502.275	2	502.275	1002.53	11001000000	QEplus021449	163.99	-0.020804	27.942	2.6762	6	2	6456
12463	Unmodified	_LDLSNVQSK_	P10636-8	282	290	0	Ph	5.8949e-06			0	502.274	2	502.275	1002.53	10726000000	QEplus021452	178.83	0.11492	28.344	2.9049	6	3	6776
12447	Unmodified	_LDLSNVQSK_	P10636-8	282	290	0	Ph	6.336e-05			0	502.275	2	502.275	1002.53	9682400000	QEplus019909	172.21	-0.54009	29.238	3.0417	6	2	6988
12455	Unmodified	_LDLSNVQSK_	P10636-8	282	290	0	P0	0.00011452			0	502.273	2	502.275	1002.53	9331700000	QEplus021446	167.24	-0.3795	28.303	0.90429	6	2	6304
12446	Unmodified	_LDLSNVQSK_	P10636-8	282	290	0	Pm	0.00088657			0	502.274	2	502.275	1002.53	3537400000	QEplus019907	138.4	-0.33324	29.413	1.9526	6	2	7459
12456	Unmodified	_LDLSNVQSK_	P10636-8	282	290	0	P0	0.00021106			0	502.274	2	502.275	1002.53	475330000	QEplus021446	157.86	-0.30419	29.03	2.2006	4	3	6900
12472	Phospho (STY)	_LDLS(ph)NVQSK_	P10636-8	282	290	0	Ph	0.043714	LDLS(1)NVQSK	S285	1	542.258	2	542.258	1082.5	318970000	QEplus021452	122.69	0.18139	29.578	0.56695	4	1	7286
12438	Unmodified	_LDLSNVQSK_	P10636-8	282	290	0	P0	0.0009109			0	502.274	2	502.275	1002.53	28861000	QEplus019905	137.9	-0.16989	31.012	0.94152	3	1	7737
12457	Unmodified	_LDLSNVQSK_	P10636-8	282	290	0	P0	0.00023943			0	502.276	2	502.275	1002.53	14253000	QEplus021446	155.1	1.363	31.31	1.0921	3	1	7496
12462	Unmodified	_LDLSNVQSK_	P10636-8	282	290	0	Pm	0.01539			0	502.275	2	502.275	1002.53	8601800	QEplus021449	88.819	2.1877	31.084	1.1804	2	1	7709
12448	Unmodified	_LDLSNVQSK_	P10636-8	282	290	0	Ph	0.006539			0	502.275	2	502.275	1002.53	8237400	QEplus019909	101.25	-1.0087	36.618	1.4747	2	1	9764
12458	Unmodified	_LDLSNVQSK_	P10636-8	282	290	0	P0	0.0035002			0	502.275	2	502.275	1002.53	8198100	QEplus021446	114.89	-0.71564	36.563	1.9916	2	2	9368
12459	Unmodified	_LDLSNVQSK_	P10636-8	282	290	0	P0	0.015252			0	502.275	2	502.275	1002.53	6477400	QEplus021446	88.948	0.32264	40.416	4.1755	3	3	10818
12439	Unmodified	_LDLSNVQSK_	P10636-8	282	290	0	P0	0.018753			0	502.276	2	502.275	1002.53	6123200	QEplus019905	85.67	0.61857	36.064	0.70731	2	1	9643
12460	Unmodified	_LDLSNVQSK_	P10636-8	282	290	0	P0	0.0069424			0	502.275	2	502.275	1002.53	4541400	QEplus021446	99.442	0.13067	42.158	1.531	3	2	12084
12440	Unmodified	_LDLSNVQSK_	P10636-8	282	290	0	P0	0.0012742			0	502.275	2	502.275	1002.53	4424800	QEplus019905	130.56	-0.10223	38.127	1.5804	2	1	10553
12441	Unmodified	_LDLSNVQSK_	P10636-8	282	290	0	P0	0.0018024			0	502.274	2	502.275	1002.53	3816900	QEplus019905	122.52	0.59144	39.383	0.82275	2	1	10870
12449	Unmodified	_LDLSNVQSK_	P10636-8	282	290	0	Ph	0.0027932			0	502.276	2	502.275	1002.53	3682100	QEplus019909	118.07	-0.090051	38.337	2.1939	2	1	10767
12442	Unmodified	_LDLSNVQSK_	P10636-8	282	290	0	P0	0.00087919			0	502.275	2	502.275	1002.53	3601900	QEplus019905	138.54	0.35398	40.667	4.1583	2	1	11797
12443	Unmodified	_LDLSNVQSK_	P10636-8	282	290	0	P0	0.0010135			0	502.274	2	502.275	1002.53	3465300	QEplus019905	135.83	0.086083	44.164	1.2139	2	1	12801
12444	Unmodified	_LDLSNVQSK_	P10636-8	282	290	0	P0	0.0051308			0	502.274	2	502.275	1002.53	2758700	QEplus019905	107.57	0.22332	51.712	2.8652	3	1	14879
12453	Unmodified	_LDLSNVQSK_	P10636-8	282	290	0	Ph	0.00014803			0	502.275	2	502.275	1002.53	2545700	QEplus019909	163.99	0.013847	56.326	0.39803	4	1	16158
12452	Unmodified	_LDLSNVQSK_	P10636-8	282	290	0	Ph	0.046914			0	502.276	2	502.275	1002.53	1878300	QEplus019909	65.224	0.71047	54.938	0.27375	4	1	15770
12450	Unmodified	_LDLSNVQSK_	P10636-8	282	290	0	Ph	0.0064346			0	502.274	2	502.275	1002.53	1875800	QEplus019909	101.72	0.22057	43.069	1.5179	2	2	12754
12454	Unmodified	_LDLSNVQSK_	P10636-8	282	290	0	Ph	3.1317e-06			0	501.759	2	502.275	1002.53	1870800	QEplus019909	152.63	-0.092649	42.197	0.75589	2	1	12180
12451	Unmodified	_LDLSNVQSK_	P10636-8	282	290	0	Ph	0.038938			0	502.275	2	502.275	1002.53	1794500	QEplus019909	68.016	0.39148	51.504	2.5466	3	1	14886
12445	Unmodified	_LDLSNVQSK_	P10636-8	282	290	0	P0	2.9936e-05			0	502.275	2	502.275	1002.53		QEplus019905	149.65	NaN	32.531	1		1	8270
12474	Unmodified	_LDLSNVQSKCGSK_	P10636-8	282	294	1	P0	0.0020708			0	479.579	3	479.245	1434.71	7612900	QEplus019905	94.551	-0.93252	27.406	0.13255	2	1	6290
12475	Unmodified	_LDLSNVQSKCGSK_	P10636-8	282	294	1	Ph	0.0010427			0	718.364	2	718.364	1434.71		QEplus019909	140.24	NaN	27.589	1		1	6391
2517	Unmodified	_CGSKDNIKHVPGGGSVQIVYKPVDLSK_	P10636-8	291	317	3	P0	7.3048e-08			0	721.887	4	721.385	2881.51	2035700000	QEplus021446	149.97	-0.69367	31.192	1.3723	8	1	7433
2518	Unmodified	_CGSKDNIKHVPGGGSVQIVYKPVDLSK_	P10636-8	291	317	3	P0	3.4677e-07			0	577.712	5	577.31	2881.51	1437900000	QEplus021446	146.53	-0.67616	31.202	0.99024	8	1	7435
2527	Unmodified	_CGSKDNIKHVPGGGSVQIVYKPVDLSK_	P10636-8	291	317	3	Ph	1.5499e-08			0	721.636	4	721.385	2881.51	1418000000	QEplus021452	162.26	0.18675	31.186	0.88295	8	1	7922
2526	Unmodified	_CGSKDNIKHVPGGGSVQIVYKPVDLSK_	P10636-8	291	317	3	Ph	1.933e-06			0	577.513	5	577.31	2881.51	1247900000	QEplus021452	126.75	0.068384	31.185	0.88333	7	1	7911
2519	Unmodified	_CGSKDNIKHVPGGGSVQIVYKPVDLSK_	P10636-8	291	317	3	P0	2.9988e-43			0	962.181	3	961.511	2881.51	602990000	QEplus021446	308.21	-0.43852	31.192	0.85344	8	1	7438
2522	Unmodified	_CGSKDNIKHVPGGGSVQIVYKPVDLSK_	P10636-8	291	317	3	Pm	6.1273e-05			0	577.511	5	577.31	2881.51	389290000	QEplus021449	103.21	-0.29842	30.573	0.98774	5	2	7515
2528	Unmodified	_CGSKDNIKHVPGGGSVQIVYKPVDLSK_	P10636-8	291	317	3	Ph	3.3349e-24			0	961.846	3	961.511	2881.51	321660000	QEplus021452	252.69	0.26386	31.185	0.72179	6	1	7924
2523	Unmodified	_CGSKDNIKHVPGGGSVQIVYKPVDLSK_	P10636-8	291	317	3	Pm	3.8921e-07			0	721.637	4	721.385	2881.51	305090000	QEplus021449	146.17	0.066985	30.581	1.0519	5	1	7516
2531	Phospho (STY)	_CGS(ph)KDNIKHVPGGGSVQIVYKPVDLSK_	P10636-8	291	317	3	Ph	7.94e-05	CGS(1)KDNIKHVPGGGSVQIVYKPVDLSK	S293	1	741.628	4	741.377	2961.48	292830000	QEplus021452	96.368	-0.85629	31.845	0.55161	7	1	8210
2520	Unmodified	_CGSKDNIKHVPGGGSVQIVYKPVDLSK_	P10636-8	291	317	3	P0	0.00031387			0	481.594	6	481.259	2881.51	161160000	QEplus021446	96.351	-1.3059	31.194	0.82264	6	1	7447
2529	Unmodified	_CGSKDNIKHVPGGGSVQIVYKPVDLSK_	P10636-8	291	317	3	Ph	0.00014285			0	481.595	6	481.259	2881.51	130320000	QEplus021452	111.43	-0.19043	31.202	0.45955	5	1	7939
2530	Phospho (STY)	_CGS(ph)KDNIKHVPGGGSVQIVYKPVDLSK_	P10636-8	291	317	3	Ph	0.00013534	CGS(1)KDNIKHVPGGGSVQIVYKPVDLSK	S293	1	593.504	5	593.303	2961.48	100380000	QEplus021452	112.09	-0.49428	31.857	0.48689	6	1	8206
2514	Unmodified	_CGSKDNIKHVPGGGSVQIVYKPVDLSK_	P10636-8	291	317	3	P0	0.0011523			0	577.713	5	577.31	2881.51	93133000	QEplus019905	84.665	-0.56082	32.032	1.0557	6	1	8005
2524	Unmodified	_CGSKDNIKHVPGGGSVQIVYKPVDLSK_	P10636-8	291	317	3	Pm	4.13e-17			0	962.178	3	961.511	2881.51	84713000	QEplus021449	219.09	0.14675	30.605	0.39657	6	2	7531
2516	Unmodified	_CGSKDNIKHVPGGGSVQIVYKPVDLSK_	P10636-8	291	317	3	P0	1.0187e-06			0	721.885	4	721.385	2881.51	76713000	QEplus019905	138.61	-0.60235	32.025	0.92685	6	1	8027
2515	Unmodified	_CGSKDNIKHVPGGGSVQIVYKPVDLSK_	P10636-8	291	317	3	P0	2.8384e-32			0	962.177	3	961.511	2881.51	54443000	QEplus019905	262.75	0.060154	32.034	0.76175	6	2	8033
2525	Unmodified	_CGSKDNIKHVPGGGSVQIVYKPVDLSK_	P10636-8	291	317	3	Pm	0.0092113			0	481.426	6	481.259	2881.51	43675000	QEplus021449	71.528	-0.42534	30.618	0.39657	5	1	7542
2521	Unmodified	_CGSKDNIKHVPGGGSVQIVYKPVDLSK_	P10636-8	291	317	3	P0	1.0759e-42			0	1442.26	2	1441.76	2881.51	20707000	QEplus021446	371.07	-0.27502	31.197	0.2603	4	1	7462
2533	Unmodified	_CGSKDNIKHVPGGGSVQIVYKPVDLSKVTSK_	P10636-8	291	321	4	P0	4.7277e-09			0	660.76	5	660.358	3296.76	45875000	QEplus019905	147.26	1.3286	32.562	0.19859	6	1	8280
2534	Unmodified	_CGSKDNIKHVPGGGSVQIVYKPVDLSKVTSK_	P10636-8	291	321	4	P0	8.3401e-06			0	660.561	5	660.358	3296.76	28262000	QEplus021446	100.55	2.3223	31.921	0.33688	6	1	7738
2535	Unmodified	_CGSKDNIKHVPGGGSVQIVYKPVDLSKVTSK_	P10636-8	291	321	4	P0	0.0013644			0	825.447	4	825.196	3296.76	24289000	QEplus021446	74.146	0.39796	31.93	0.3042	5	1	7753
3600	Unmodified	_DNIKHVPGGGSVQIVYKPVDLSK_	P10636-8	295	317	2	Pm	3.4426e-05			0	613.591	4	613.341	2449.33	3326100000	QEplus021449	121.38	-0.095495	31.937	0.9431	8	1	8048
3598	Unmodified	_DNIKHVPGGGSVQIVYKPVDLSK_	P10636-8	295	317	2	P0	0.00016027			0	613.841	4	613.341	2449.33	2582300000	QEplus021446	100.44	-0.14718	32.413	1.0576	7	1	8121
3604	Unmodified	_DNIKHVPGGGSVQIVYKPVDLSK_	P10636-8	295	317	2	Ph	3.5438e-07			0	613.59	4	613.341	2449.33	2454800000	QEplus021452	155.8	0.21969	32.389	1.1697	7	1	8372
3595	Unmodified	_DNIKHVPGGGSVQIVYKPVDLSK_	P10636-8	295	317	2	P0	1.6821e-07			0	818.12	3	817.452	2449.33	1566700000	QEplus021446	171.63	-0.070293	32.411	1.1219	8	1	7901
3601	Unmodified	_DNIKHVPGGGSVQIVYKPVDLSK_	P10636-8	295	317	2	Pm	2.5751e-22			0	817.785	3	817.452	2449.33	1452500000	QEplus021449	245.49	-0.20343	31.924	0.74812	7	1	8053
3605	Unmodified	_DNIKHVPGGGSVQIVYKPVDLSK_	P10636-8	295	317	2	Ph	2.5393e-15			0	817.786	3	817.452	2449.33	1375600000	QEplus021452	206.33	-0.1034	32.419	0.8463	8	1	8380
3599	Unmodified	_DNIKHVPGGGSVQIVYKPVDLSK_	P10636-8	295	317	2	Pm	0.00058786			0	491.275	5	490.874	2449.33	664990000	QEplus021449	92.01	1.1424	31.939	0.74754	6	2	8068
3596	Unmodified	_DNIKHVPGGGSVQIVYKPVDLSK_	P10636-8	295	317	2	P0	0.017176			0	491.274	5	490.874	2449.33	500210000	QEplus021446	56.453	0.72338	32.423	0.66151	6	1	7907
3603	Unmodified	_DNIKHVPGGGSVQIVYKPVDLSK_	P10636-8	295	317	2	Ph	0.017139			0	491.075	5	490.874	2449.33	445550000	QEplus021452	56.485	0.98754	32.43	0.68419	6	2	8404
3588	Unmodified	_DNIKHVPGGGSVQIVYKPVDLSK_	P10636-8	295	317	2	P0	4.1821e-07			0	613.59	4	613.341	2449.33	262780000	QEplus019905	151.84	0.13671	33.324	0.69468	6	1	8546
3602	Unmodified	_DNIKHVPGGGSVQIVYKPVDLSK_	P10636-8	295	317	2	Pm	2.1998e-29			0	1226.18	2	1225.67	2449.33	195300000	QEplus021449	324.79	-0.3308	31.934	0.38908	5	1	8072
3589	Unmodified	_DNIKHVPGGGSVQIVYKPVDLSK_	P10636-8	295	317	2	P0	2.7131e-13			0	817.784	3	817.452	2449.33	184110000	QEplus019905	205	-0.3056	33.312	0.40102	5	1	8556
3606	Unmodified	_DNIKHVPGGGSVQIVYKPVDLSK_	P10636-8	295	317	2	Ph	5.2896e-39			0	1226.18	2	1225.67	2449.33	163800000	QEplus021452	338.24	-0.18365	32.42	0.45674	5	1	8398
3597	Unmodified	_DNIKHVPGGGSVQIVYKPVDLSK_	P10636-8	295	317	2	P0	3.3026e-29			0	1226.18	2	1225.67	2449.33	156300000	QEplus021446	314.45	0.30097	32.403	0.4289	5	1	7914
3609	Phospho (STY)	_DNIKHVPGGGS(ph)VQIVYKPVDLSK_	P10636-8	295	317	2	Ph	9.8219e-05	DNIKHVPGGGS(1)VQIVYKPVDLSK	S305	1	633.583	4	633.332	2529.3	89322000	QEplus021452	111.04	0.50055	32.902	0.42141	3	1	8624
3591	Unmodified	_DNIKHVPGGGSVQIVYKPVDLSK_	P10636-8	295	317	2	P0	0.00036211			0	491.074	5	490.874	2449.33	88104000	QEplus019905	94.259	0.29403	33.335	0.43151	5	1	8583
3608	Phospho (STY)	_DNIKHVPGGGS(ph)VQIVYKPVDLSK_	P10636-8	295	317	2	Ph	0.00029388	DNIKHVPGGGS(1)VQIVYKPVDLSK	S305	1	844.441	3	844.107	2529.3	67143000	QEplus021452	96.598	-0.24997	32.892	0.35662	4	1	8614
3593	Unmodified	_DNIKHVPGGGSVQIVYKPVDLSK_	P10636-8	295	317	2	Ph	1.6418e-05			0	613.841	4	613.341	2449.33	36119000	QEplus019909	131.27	0.46352	33.652	0.3994	5	1	8760
3590	Unmodified	_DNIKHVPGGGSVQIVYKPVDLSK_	P10636-8	295	317	2	P0	4.8029e-39			0	1226.18	2	1225.67	2449.33	32655000	QEplus019905	346.18	0.10321	33.336	0.23525	4	2	8565
3592	Unmodified	_DNIKHVPGGGSVQIVYKPVDLSK_	P10636-8	295	317	2	Ph	5.2241e-07			0	817.786	3	817.452	2449.33	28089000	QEplus019909	158.67	1.0891	33.632	0.33332	5	1	8749
3594	Unmodified	_DNIKHVPGGGSVQIVYKPVDLSK_	P10636-8	295	317	2	P0	0.04359			0	613.591	4	613.341	2449.33	24305000	QEplus021446	29.198	-0.53178	32.077	0.20159	5	1	7817
3607	Acetyl (K)	_DNIK(ac)HVPGGGSVQIVYKPVDLSK_	P10636-8	295	317	2	P0	2.8837e-05		K298	0	831.455	3	831.455	2491.34	17227000	QEplus019905	130.27	0.27091	36.066	0.51122	4	1	9644
8613	Unmodified	_HVPGGGSVQIVYK_	P10636-8	299	311	0	P0	0.032549			0	670.87	2	670.87	1339.72	203640000	QEplus021446	70.685	0.58164	29.412	0.63427	4	1	6754
8614	Unmodified	_HVPGGGSVQIVYK_	P10636-8	299	311	0	P0	1.0157e-05			0	447.582	3	447.582	1339.72	158590000	QEplus021446	124.42	0.22679	29.412	0.7697	3	1	6774
8612	Unmodified	_HVPGGGSVQIVYK_	P10636-8	299	311	0	Ph	0.028637			0	670.869	2	670.87	1339.72	133170000	QEplus019909	74.077	0.058009	30.272	0.63051	4	1	7410
8611	Unmodified	_HVPGGGSVQIVYK_	P10636-8	299	311	0	P0	0.0078481			0	447.582	3	447.582	1339.72	75504000	QEplus019905	56.02	0.26816	30.064	0.60185	4	1	7215
8615	Unmodified	_HVPGGGSVQIVYK_	P10636-8	299	311	0	Pm	0.00070315			0	447.583	3	447.582	1339.72	20465000	QEplus021449	85.522	0.36705	28.644	0.35592	3	1	6789
8667	Unmodified	_HVPGGGSVQIVYKPVDLSK_	P10636-8	299	317	1	Pm	5.2394e-05			0	661.037	3	660.702	1979.08	29989000000	QEplus021449	132.51	-0.3059	31.837	13.452	8	17	12628
8674	Unmodified	_HVPGGGSVQIVYKPVDLSK_	P10636-8	299	317	1	Ph	5.4773e-05			0	661.036	3	660.702	1979.08	29537000000	QEplus021452	131.67	-0.18395	32.322	6.8145	8	10	8248
8621	Unmodified	_HVPGGGSVQIVYKPVDLSK_	P10636-8	299	317	1	P0	2.9489e-07			0	661.035	3	660.702	1979.08	27596000000	QEplus019905	171.79	-0.34213	33.04	12.462	8	15	10978
8651	Unmodified	_HVPGGGSVQIVYKPVDLSK_	P10636-8	299	317	1	P0	6.3056e-05			0	660.701	3	660.702	1979.08	26754000000	QEplus021446	128.74	-0.97158	32.352	3.5433	8	3	7814
8637	Unmodified	_HVPGGGSVQIVYKPVDLSK_	P10636-8	299	317	1	Ph	7.042e-07			0	661.037	3	660.702	1979.08	15366000000	QEplus019909	163.45	-0.20926	33.552	11.994	8	16	12730
8623	Unmodified	_HVPGGGSVQIVYKPVDLSK_	P10636-8	299	317	1	P0	4.3835e-06			0	991.049	2	990.549	1979.08	7525300000	QEplus019905	197.17	-1.1924	33.146	1.8098	6	1	8428
8668	Unmodified	_HVPGGGSVQIVYKPVDLSK_	P10636-8	299	317	1	Pm	0.00036236			0	495.778	4	495.778	1979.08	6899600000	QEplus021449	107.03	0.020087	31.799	3.733	8	5	7944
8675	Unmodified	_HVPGGGSVQIVYKPVDLSK_	P10636-8	299	317	1	Ph	0.00036236			0	496.029	4	495.778	1979.08	6167000000	QEplus021452	107.03	0.03741	32.315	3.5781	7	4	8299
8652	Unmodified	_HVPGGGSVQIVYKPVDLSK_	P10636-8	299	317	1	P0	0.00034487			0	496.029	4	495.778	1979.08	5043900000	QEplus021446	107.98	-0.030367	32.35	1.6171	7	2	7824
8622	Unmodified	_HVPGGGSVQIVYKPVDLSK_	P10636-8	299	317	1	P0	5.6731e-07			0	496.028	4	495.778	1979.08	4707200000	QEplus019905	163.56	-0.067326	33.02	4.1977	7	4	9861
8676	Unmodified	_HVPGGGSVQIVYKPVDLSK_	P10636-8	299	317	1	Ph	5.4731e-06			0	991.05	2	990.549	1979.08	4666200000	QEplus021452	185.74	-0.021183	32.32	1.4912	7	1	8300
8638	Unmodified	_HVPGGGSVQIVYKPVDLSK_	P10636-8	299	317	1	Ph	0.007367			0	991.049	2	990.549	1979.08	4628000000	QEplus019909	113.8	-0.13839	33.582	1.6464	7	1	8604
8653	Unmodified	_HVPGGGSVQIVYKPVDLSK_	P10636-8	299	317	1	P0	0.00025118			0	991.051	2	990.549	1979.08	4242400000	QEplus021446	156	-0.42797	32.376	1.4499	7	1	7875
8669	Unmodified	_HVPGGGSVQIVYKPVDLSK_	P10636-8	299	317	1	Pm	0.00036315			0	991.051	2	990.549	1979.08	4055700000	QEplus021449	156	0.026959	31.841	1.2317	7	1	7970
8690	Phospho (STY)	_HVPGGGS(ph)VQIVYKPVDLSK_	P10636-8	299	317	1	Ph	0.00050805	HVPGGGS(1)VQIVYKPVDLSK	S305	1	687.692	3	687.357	2059.05	3930800000	QEplus021452	110.6	-0.13341	33.203	1.7629	8	1	8715
8639	Unmodified	_HVPGGGSVQIVYKPVDLSK_	P10636-8	299	317	1	Ph	6.2923e-08			0	496.029	4	495.778	1979.08	2231200000	QEplus019909	176.21	0.24797	33.59	2.46	7	3	8665
8686	Phospho (STY)	_HVPGGGS(ph)VQIVYKPVDLSK_	P10636-8	299	317	1	Ph	2.5688e-05	HVPGGGS(1)VQIVYKPVDLSK	S305	1	687.692	3	687.357	2059.05	883760000	QEplus019909	144.48	-0.64336	34.368	0.4932	6	1	9010
8691	Phospho (STY)	_HVPGGGS(ph)VQIVYKPVDLSK_	P10636-8	299	317	1	Ph	1.3879e-08	HVPGGGS(1)VQIVYKPVDLSK	S305	1	1031.03	2	1030.53	2059.05	379830000	QEplus021452	196.36	-0.11338	33.192	0.77838	6	1	8729
8687	Phospho (STY)	_HVPGGGS(ph)VQIVYKPVDLSK_	P10636-8	299	317	1	Ph	2.9556e-19	HVPGGGS(1)VQIVYKPVDLSK	S305	1	1031.03	2	1030.53	2059.05	260540000	QEplus019909	255.83	-0.54708	34.361	0.39555	5	1	9024
8633	Unmodified	_HVPGGGSVQIVYKPVDLSK_	P10636-8	299	317	1	Pm	0.0017291			0	661.037	3	660.702	1979.08	202060000	QEplus019907	91.64	0.67374	34.03	1.6836	7	1	8950
8692	Phospho (STY)	_HVPGGGS(ph)VQIVYKPVDLSK_	P10636-8	299	317	1	Ph	0.0060859	HVPGGGS(0.991)VQIVY(0.009)KPVDLSK	S305	1	516.021	4	515.77	2059.05	110740000	QEplus021452	71.428	-0.014567	33.195	0.32277	5	1	8733
8679	Unmodified	_HVPGGGSVQIVYKPVDLSK_	P10636-8	299	317	1	Ph	0.00016663			0	661.037	3	660.702	1979.08	96312000	QEplus021452	119.38	0.10458	38.657	7.1304	2	8	13199
8657	Unmodified	_HVPGGGSVQIVYKPVDLSK_	P10636-8	299	317	1	P0	5.0738e-05			0	661.036	3	660.702	1979.08	76236000	QEplus021446	133.09	-0.55927	35.778	7.9472	5	10	10792
8654	Unmodified	_HVPGGGSVQIVYKPVDLSK_	P10636-8	299	317	1	P0	0.0004587			0	397.024	5	396.824	1979.08	68405000	QEplus021446	99.392	-0.12672	32.576	0.62911	4	1	7904
8689	Phospho (STY)	_HVPGGGS(ph)VQIVYKPVDLSK_	P10636-8	299	317	1	Pm	0.0062242	HVPGGGS(1)VQIVYKPVDLSK	S305	1	687.358	3	687.357	2059.05	49890000	QEplus021449	80.02	-0.63385	32.748	0.25946	3	1	8408
8634	Unmodified	_HVPGGGSVQIVYKPVDLSK_	P10636-8	299	317	1	Pm	5.2465e-06			0	991.052	2	990.549	1979.08	49841000	QEplus019907	193.32	0.77959	34.032	0.79419	6	1	8986
8655	Unmodified	_HVPGGGSVQIVYKPVDLSK_	P10636-8	299	317	1	P0	0.00050908			0	496.029	4	495.778	1979.08	47211000	QEplus021446	99.044	-0.29613	33.762	2.022	4	3	9029
8659	Unmodified	_HVPGGGSVQIVYKPVDLSK_	P10636-8	299	317	1	P0	5.9233e-05			0	661.036	3	660.702	1979.08	46334000	QEplus021446	130.09	0.11925	43.89	1.8851	6	2	12222
8677	Unmodified	_HVPGGGSVQIVYKPVDLSK_	P10636-8	299	317	1	Ph	0.0028905			0	396.824	5	396.824	1979.08	35744000	QEplus021452	82.449	-0.049937	32.259	0.78075	4	1	8358
8624	Unmodified	_HVPGGGSVQIVYKPVDLSK_	P10636-8	299	317	1	P0	7.9317e-05			0	396.823	5	396.824	1979.08	34150000	QEplus019905	122.01	-0.089243	33.199	0.72756	3	1	8475
8670	Unmodified	_HVPGGGSVQIVYKPVDLSK_	P10636-8	299	317	1	Pm	0.0015008			0	396.824	5	396.824	1979.08	31835000	QEplus021449	90.385	-0.39195	31.838	0.7459	3	1	8016
8631	Unmodified	_HVPGGGSVQIVYKPVDLSK_	P10636-8	299	317	1	P0	0.0020326			0	990.22	2	990.549	1979.08	31577000	QEplus019905	93.51	-0.32375	37.266	8.2906	4	1	10991
8627	Unmodified	_HVPGGGSVQIVYKPVDLSK_	P10636-8	299	317	1	P0	1.2049e-06			0	660.701	3	660.702	1979.08	30564000	QEplus019905	153.25	0.059113	51.671	7.0217	6	6	14149
8635	Unmodified	_HVPGGGSVQIVYKPVDLSK_	P10636-8	299	317	1	Pm	0.0023328			0	496.029	4	495.778	1979.08	29348000	QEplus019907	86.8	-0.44552	34.023	0.79419	4	1	8997
8625	Unmodified	_HVPGGGSVQIVYKPVDLSK_	P10636-8	299	317	1	P0	6.921e-07			0	496.029	4	495.778	1979.08	27366000	QEplus019905	160.43	0.14824	37.575	8.1985	3	9	10134
8678	Unmodified	_HVPGGGSVQIVYKPVDLSK_	P10636-8	299	317	1	Ph	0.031228			0	495.778	4	495.778	1979.08	26236000	QEplus021452	44.788	0.28991	35.954	1.5212	3	1	9910
8661	Unmodified	_HVPGGGSVQIVYKPVDLSK_	P10636-8	299	317	1	P0	0.00017599			0	661.038	3	660.702	1979.08	23318000	QEplus021446	118.96	0.24956	45.745	3.752	3	3	13269
8656	Unmodified	_HVPGGGSVQIVYKPVDLSK_	P10636-8	299	317	1	P0	0.00014085			0	495.778	4	495.778	1979.08	23086000	QEplus021446	119.08	0.14688	35.882	5.7946	4	5	9323
8648	Unmodified	_HVPGGGSVQIVYKPVDLSK_	P10636-8	299	317	1	Ph	0.045576			0	496.782	4	495.778	1979.08	20491000	QEplus019909	23.172	-0.74626	33.2	0.29491	3	1	8590
8650	Unmodified	_HVPGGGSVQIVYKPVDLSK_	P10636-8	299	317	1	Ph	0.032516			0	991.962	2	990.549	1979.08	19239000	QEplus019909	70.26	-1.1777	36.113	1.5705	4	1	9956
8640	Unmodified	_HVPGGGSVQIVYKPVDLSK_	P10636-8	299	317	1	Ph	0.0014537			0	397.025	5	396.824	1979.08	16724000	QEplus019909	90.654	-0.089839	33.586	0.52956	2	1	8754
8688	Phospho (STY)	_HVPGGGS(ph)VQIVYKPVDLSK_	P10636-8	299	317	1	Ph	0.013256	HVPGGGS(1)VQIVYKPVDLSK	S305	1	516.021	4	515.77	2059.05	16622000	QEplus019909	63.376	-0.47075	34.378	0.29778	3	1	9063
8662	Unmodified	_HVPGGGSVQIVYKPVDLSK_	P10636-8	299	317	1	P0	6.71e-05			0	661.037	3	660.702	1979.08	16226000	QEplus021446	127.32	-0.0040419	47.276	2.2337	2	2	13462
8641	Unmodified	_HVPGGGSVQIVYKPVDLSK_	P10636-8	299	317	1	Ph	5.0358e-05			0	496.029	4	495.778	1979.08	15258000	QEplus019909	129.11	-0.13933	37.458	2.414	3	2	10195
8658	Unmodified	_HVPGGGSVQIVYKPVDLSK_	P10636-8	299	317	1	P0	0.0042927			0	496.029	4	495.778	1979.08	14644000	QEplus021446	76.586	-0.7121	42.003	2.1161	4	1	11657
8645	Unmodified	_HVPGGGSVQIVYKPVDLSK_	P10636-8	299	317	1	Ph	0.00036615			0	661.035	3	660.702	1979.08	12941000	QEplus019909	110.56	-0.51589	46.27	0.49763	3	1	13555
8680	Unmodified	_HVPGGGSVQIVYKPVDLSK_	P10636-8	299	317	1	Ph	0.0046369			0	496.029	4	495.778	1979.08	12096000	QEplus021452	74.793	-0.17826	43.833	0.90531	2	1	12957
8671	Unmodified	_HVPGGGSVQIVYKPVDLSK_	P10636-8	299	317	1	Pm	0.0057328			0	496.029	4	495.778	1979.08	11858000	QEplus021449	69.081	-0.079885	37.753	3.3065	3	1	10829
8672	Unmodified	_HVPGGGSVQIVYKPVDLSK_	P10636-8	299	317	1	Pm	0.025574			0	495.779	4	495.778	1979.08	11704000	QEplus021449	50.117	-0.20217	40.113	2.6144	2	1	11485
8663	Unmodified	_HVPGGGSVQIVYKPVDLSK_	P10636-8	299	317	1	P0	7.3011e-05			0	660.705	3	660.702	1979.08	11644000	QEplus021446	125.23	-0.15234	50.437	5.0362	5	5	14700
8646	Unmodified	_HVPGGGSVQIVYKPVDLSK_	P10636-8	299	317	1	Ph	8.5056e-07			0	660.701	3	660.702	1979.08	10960000	QEplus019909	160.47	-0.64095	51.516	5.0337	6	5	14805
8644	Unmodified	_HVPGGGSVQIVYKPVDLSK_	P10636-8	299	317	1	Ph	0.00021802			0	661.036	3	660.702	1979.08	9897700	QEplus019909	117.11	-0.06834	45.608	0.58774	3	1	13317
8660	Unmodified	_HVPGGGSVQIVYKPVDLSK_	P10636-8	299	317	1	P0	0.0012759			0	496.028	4	495.778	1979.08	8879900	QEplus021446	92.307	-0.47511	44.103	2.025	3	1	12311
8642	Unmodified	_HVPGGGSVQIVYKPVDLSK_	P10636-8	299	317	1	Ph	0.00049351			0	496.029	4	495.778	1979.08	8673100	QEplus019909	99.891	-0.034033	40.252	2.8723	4	3	11483
8626	Unmodified	_HVPGGGSVQIVYKPVDLSK_	P10636-8	299	317	1	P0	0.0029099			0	496.029	4	495.778	1979.08	6546800	QEplus019905	83.792	-0.064232	45.357	0.83541	3	1	13191
8649	Unmodified	_HVPGGGSVQIVYKPVDLSK_	P10636-8	299	317	1	Ph	0.017421			0	496.615	4	495.778	1979.08	5722900	QEplus019909	38.453	-0.33956	42.62	1.4107	3	1	12334
8628	Unmodified	_HVPGGGSVQIVYKPVDLSK_	P10636-8	299	317	1	P0	0.011435			0	496.029	4	495.778	1979.08	5406300	QEplus019905	63.443	-0.2817	51.698	2.5679	5	1	14888
8643	Unmodified	_HVPGGGSVQIVYKPVDLSK_	P10636-8	299	317	1	Ph	0.00049351			0	495.779	4	495.778	1979.08	5288700	QEplus019909	99.891	-0.39013	44.201	1.6216	3	2	12559
8666	Unmodified	_HVPGGGSVQIVYKPVDLSK_	P10636-8	299	317	1	P0	0.045218			0	496.877	4	495.778	1979.08	4718800	QEplus021446	20.251	-0.63927	50.658	0.45805	4	1	14285
8664	Unmodified	_HVPGGGSVQIVYKPVDLSK_	P10636-8	299	317	1	P0	0.028081			0	496.031	4	495.778	1979.08	4673500	QEplus021446	47.754	0.63107	51.099	2.5413	4	2	14497
8665	Unmodified	_HVPGGGSVQIVYKPVDLSK_	P10636-8	299	317	1	P0	0.049747			0	496.029	4	495.778	1979.08	4523900	QEplus021446	17.824	-1.2953	50.167	0.69371	4	1	14124
8647	Unmodified	_HVPGGGSVQIVYKPVDLSK_	P10636-8	299	317	1	Ph	0.042349			0	496.029	4	495.778	1979.08	2288300	QEplus019909	30.767	-0.18505	51.665	2.0721	5	1	14909
8630	Unmodified	_HVPGGGSVQIVYKPVDLSK_	P10636-8	299	317	1	P0	0.049089			0	496.876	4	495.778	1979.08	1985800	QEplus019905	14.845	-0.42999	49.985	0.22062	3	1	14447
8636	Unmodified	_HVPGGGSVQIVYKPVDLSK_	P10636-8	299	317	1	Pm	0.029887			0	661.036	3	660.702	1979.08	1912600	QEplus019907	51.348	0.27307	51.437	1.2855	3	1	14972
8632	Unmodified	_HVPGGGSVQIVYKPVDLSK_	P10636-8	299	317	1	P0	0.02676			0	661.037	3	660.702	1979.08	323960	QEplus019905	45.608	1.3646	57.326	0.072559	3	1	16354
8629	Unmodified	_HVPGGGSVQIVYKPVDLSK_	P10636-8	299	317	1	P0	8.9532e-10			0	660.702	3	660.702	1979.08		QEplus019905	154.48	NaN	43.468	1		1	12408
8673	Unmodified	_HVPGGGSVQIVYKPVDLSK_	P10636-8	299	317	1	Pm	1.019e-05			0	660.701	3	660.702	1979.08		QEplus021449	102.33	NaN	45.693	1		1	13494
8695	Phospho (STY)	_HVPGGGSVQIVYKPVDLS(ph)KVTSK_	P10636-8	299	321	2	Ph	7.9132e-06	HVPGGGSVQIVYKPVDLS(0.932)KVT(0.034)S(0.034)K	S316	1	826.106	3	825.772	2474.29	186760000	QEplus021452	145.1	0.17051	34.347	0.39344	5	1	9191
8696	Phospho (STY)	_HVPGGGSVQIVYKPVDLS(ph)KVTSK_	P10636-8	299	321	2	Ph	2.7099e-11	HVPGGGSVQIVYKPVDLS(0.482)KVT(0.259)S(0.259)K		1	619.832	4	619.581	2474.29	148550000	QEplus021452	201.1	-0.019284	34.348	0.62058	6	1	9192
8693	Unmodified	_HVPGGGSVQIVYKPVDLSKVTSK_	P10636-8	299	321	2	P0	1.6434e-07			0	600.09	4	599.589	2394.33	111050000	QEplus019905	167.59	-1.2906	33.616	0.29334	5	1	8693
8694	Phospho (STY)	_HVPGGGSVQIVYKPVDLS(ph)KVTSK_	P10636-8	299	321	2	Ph	0.02257	HVPGGGSVQIVYKPVDLS(0.333)KVT(0.333)S(0.333)K		1	619.977	4	619.581	2474.29	6816800	QEplus019909	49.793	-0.41192	35.808	0.23734	3	1	9623
24587	Phospho (STY)	_VT(ph)SKCGSLGNIHHKPGGGQVEVK_	P10636-8	318	340	2	Ph	0.032969	VT(0.519)S(0.464)KCGS(0.016)LGNIHHKPGGGQVEVK		1	618.307	4	618.057	2468.2	623010000	QEplus021452	46.065	-0.24584	24.877	0.58987	7	1	5434
24597	2 Phospho (STY)	_VTS(ph)KCGS(ph)LGNIHHKPGGGQVEVK_	P10636-8	318	340	2	Ph	0.0032104	VT(0.247)S(0.761)KCGS(0.992)LGNIHHKPGGGQVEVK	S320;S324	2	638.299	4	638.049	2548.17	507470000	QEplus021452	70.784	0.14099	25.37	0.6689	7	1	5618
24596	2 Phospho (STY)	_VTS(ph)KCGS(ph)LGNIHHKPGGGQVEVK_	P10636-8	318	340	2	Ph	0.0034208	VT(0.487)S(0.523)KCGS(0.99)LGNIHHKPGGGQVEVK	S324	2	850.73	3	850.396	2548.17	368550000	QEplus021452	70.578	0.13247	25.37	0.56985	7	1	5616
24588	Phospho (STY)	_VTS(ph)KCGSLGNIHHKPGGGQVEVK_	P10636-8	318	340	2	Ph	3.4578e-05	VT(0.1)S(0.9)KCGSLGNIHHKPGGGQVEVK	S320	1	824.074	3	823.74	2468.2	330150000	QEplus021452	125.06	0.053562	24.885	0.49041	6	1	5435
24589	Phospho (STY)	_VTS(ph)KCGSLGNIHHKPGGGQVEVK_	P10636-8	318	340	2	Ph	0.020049	VT(0.086)S(0.457)KCGS(0.457)LGNIHHKPGGGQVEVK		1	494.752	5	494.647	2468.2	151930000	QEplus021452	50.426	-0.63005	24.876	0.39234	3	1	5538
24586	Phospho (STY)	_VTS(ph)KCGSLGNIHHKPGGGQVEVK_	P10636-8	318	340	2	Ph	0.0001383	VT(0.002)S(0.998)KCGSLGNIHHKPGGGQVEVK	S320	1	824.074	3	823.74	2468.2	66647000	QEplus019909	112.75	0.33661	25.302	0.32562	5	1	5520
24594	2 Phospho (STY)	_VTS(ph)KCGS(ph)LGNIHHKPGGGQVEVK_	P10636-8	318	340	2	Ph	0.0029461	VT(0.526)S(0.535)KCGS(0.939)LGNIHHKPGGGQVEVK	S324	2	850.729	3	850.396	2548.17	55622000	QEplus019909	74.364	0.030823	25.949	0.31069	5	1	5744
24595	2 Phospho (STY)	_VTS(ph)KCGS(ph)LGNIHHKPGGGQVEVK_	P10636-8	318	340	2	Ph	0.0030224	VT(0.493)S(0.544)KCGS(0.963)LGNIHHKPGGGQVEVK	S324	2	638.298	4	638.049	2548.17	40252000	QEplus019909	72.37	0.29619	25.964	0.24123	4	1	5745
24582	Unmodified	_VTSKCGSLGNIHHKPGGGQVEVK_	P10636-8	318	340	2	P0	4.8479e-07			0	797.417	3	797.085	2388.23	27011000	QEplus019905	160.04	0.088305	24.287	0.3397	3	1	5067
24583	Unmodified	_VTSKCGSLGNIHHKPGGGQVEVK_	P10636-8	318	340	2	P0	1.1725e-07			0	598.315	4	598.066	2388.23	23227000	QEplus019905	170.51	0.10038	24.285	0.40231	4	1	5087
24584	Unmodified	_VTSKCGSLGNIHHKPGGGQVEVK_	P10636-8	318	340	2	P0	0.00018969			0	797.082	3	797.085	2388.23	21961000	QEplus021446	108.49	-1.3205	24.15	0.28179	2	1	4754
24585	Unmodified	_VTSKCGSLGNIHHKPGGGQVEVK_	P10636-8	318	340	2	P0	0.0074695			0	598.066	4	598.066	2388.23	15272000	QEplus021446	64.862	0.89366	24.166	0.31501	4	1	4767
2539	Unmodified	_CGSLGNIHHK_	P10636-8	322	331	0	Ph	1.325e-16			0	561.777	2	561.777	1121.54	20070000	QEplus019909	247.07	-0.4489	22.342	0.44658	4	1	4343
2540	Phospho (STY)	_CGS(ph)LGNIHHK_	P10636-8	322	331	0	Ph	0.024268	CGS(1)LGNIHHK	S324	1	601.76	2	601.76	1201.51	12250000	QEplus019909	122.77	0.55595	23.193	0.30262	4	1	4665
2537	Unmodified	_CGSLGNIHHK_	P10636-8	322	331	0	P0	1.0739e-11			0	561.776	2	561.777	1121.54	12201000	QEplus019905	226.55	-0.67819	22.459	0.45819	4	1	4368
2538	Unmodified	_CGSLGNIHHK_	P10636-8	322	331	0	Pm	3.8278e-11			0	561.777	2	561.777	1121.54	11423000	QEplus019907	211.85	0.40094	22.339	0.50668	3	1	4408
2541	Phospho (STY)	_CGS(ph)LGNIHHK_	P10636-8	322	331	0	Ph	0.028121	CGS(1)LGNIHHK	S324	1	401.509	3	401.509	1201.51	6071800	QEplus019909	58.313	-0.12194	23.182	0.20178	3	1	4681
2566	Unmodified	_CGSLGNIHHKPGGGQVEVK_	P10636-8	322	340	1	P0	6.368e-10			0	658.67	3	658.671	1972.99	18240000000	QEplus021446	148.38	-0.3753	24.388	2.5193	8	2	4791
2545	Unmodified	_CGSLGNIHHKPGGGQVEVK_	P10636-8	322	340	1	P0	1.7319e-15			0	659.003	3	658.671	1972.99	16219000000	QEplus019905	194.77	-0.31314	24.561	2.9373	8	1	5226
2542	Unmodified	_CGSLGNIHHKPGGGQVEVK_	P10636-8	322	340	1	P0	1.3219e-07			0	494.505	4	494.255	1972.99	15965000000	QEplus019905	132.6	-0.27329	24.56	3.0365	8	4	5137
2577	Unmodified	_CGSLGNIHHKPGGGQVEVK_	P10636-8	322	340	1	Pm	1.0429e-14			0	494.506	4	494.255	1972.99	14104000000	QEplus021449	168.62	-0.40137	23.826	2.4721	8	2	4819
2582	Unmodified	_CGSLGNIHHKPGGGQVEVK_	P10636-8	322	340	1	Ph	1.1437e-14			0	659.005	3	658.671	1972.99	13346000000	QEplus021452	173.56	-0.74501	24.35	1.6211	8	2	5186
[truncated: 829 more rows]

## Sheet: (D) Neuronal Tau A152T Peptides
Evidence Id	Modifications	Modified sequence	Protein	Start position	End position	Missed cleavages	Sample	PEP	Phospho (ST) Localization Probabilities	Positions (Probability >0.75)	Phospho (STY)	MS/MS m/z	Charge	m/z	Mass	Intensity	Raw file	Score	Mass Error [ppm]	Retention time	Number of isotopic peaks	MS/MS Count	MS/MS Scan Number
[truncated: 31 more rows]
